# Supplementary material for: BEN-solo factors partition active chromatin to ensure proper gene activation in Drosophila
Source: Nat Commun. 2019 Dec 13;10:5700. doi: 10.1038/s41467-019-13558-8 (PMC6911014; doi:10.1038/s41467-019-13558-8)
Supplement: Supplementary file 5 — Supplementary Data 2 [file 41467_2019_13558_MOESM5_ESM.xlsx]

## Sheet: Elba1
PeakID

## Sheet: Elba2
PeakID

## Sheet: Elba3
PeakID

## Sheet: Insv
PeakID
