# Supplementary material for: BEN-solo factors partition active chromatin to ensure proper gene activation in Drosophila
Source: Nat Commun. 2019 Dec 13;10:5700. doi: 10.1038/s41467-019-13558-8 (PMC6911014; doi:10.1038/s41467-019-13558-8)
Supplement: Supplementary file 6 — Supplementary Data 3 [file 41467_2019_13558_MOESM6_ESM.xls]

## Sheet: column desc
fw	# forward strand reads
rv	# reverse strand reads
orientation.index	max(fw,rv)/(fw+rv)
this table contains peaks with distance to TSS <=2k

## Sheet: Elba1
PeakID	fw	rv	orientation.index	coord	Gene.Name	genomic_region	Distance.to.TSS	Peak.Score	insv_CCAATTGG	insv_CCAATAAG
Elba1_ChIPnexus_peak_4585	0	36	1	chr3L:13913654-13913695	Rgl	promoter-TSS	-609	5.3
Elba1_ChIPnexus_peak_9251	38	0	1	chrX:18409254-18409290	Bx	promoter-TSS	-189	3.2
Elba1_ChIPnexus_peak_7438	93	1	0.989362	chr3R:24166071-24166107	Moca-cyp	promoter-TSS	33	2.8
Elba1_ChIPnexus_peak_6407	91	2	0.978495	chr3R:10337022-10337070	HtrA2	promoter-TSS	136	4.7
Elba1_ChIPnexus_peak_872	86	2	0.977273	chr2L:10970423-10970499	YL-1	promoter-TSS	18	4.1
Elba1_ChIPnexus_peak_3917	1	28	0.965517	chr3L:4161139-4161182	nab	promoter-TSS	-228	4.5
Elba1_ChIPnexus_peak_126	1	22	0.956522	chr2L:1979396-1979433	CG15356	intron	1341	4.4
Elba1_ChIPnexus_peak_2095	36	2	0.947368	chr2R:4118660-4118709	dpn	TTS	1151	3.2
Elba1_ChIPnexus_peak_2425	88	5	0.946237	chr2R:7877051-7877109	CG8298	promoter-TSS	444	6.6
Elba1_ChIPnexus_peak_7497	46	3	0.938776	chr3R:25049104-25049193	Cisd2	promoter-TSS	2	3.5
Elba1_ChIPnexus_peak_631	8	119	0.937008	chr2L:8385991-8386105	CG13384	promoter-TSS	-91	3.3
Elba1_ChIPnexus_peak_6108	112	8	0.933333	chr3R:6110507-6110614	CG43143	5'UTR	248	10.6
Elba1_ChIPnexus_peak_2433	186	14	0.93	chr2R:8028528-8028624	Smyd4-4	promoter-TSS	440	3.1
Elba1_ChIPnexus_peak_2808	104	8	0.928571	chr2R:12074437-12074582	clu	promoter-TSS	420	3.4
Elba1_ChIPnexus_peak_57	140	11	0.927152	chr2L:713720-713788	ds	intron	1229	2.7
Elba1_ChIPnexus_peak_5026	7	89	0.927083	chr3L:18834426-18834488	Indy	promoter-TSS	54	3.9
Elba1_ChIPnexus_peak_4381	10	124	0.925373	chr3L:11198821-11198897	Plod	TTS	257	4.8	insv_CCAATTGG
Elba1_ChIPnexus_peak_6390	72	6	0.923077	chr3R:10112056-10112092	trx	5'UTR	551	2.5
Elba1_ChIPnexus_peak_732	56	5	0.918033	chr2L:9576105-9576190	Mtpalpha	exon	622	6.2
Elba1_ChIPnexus_peak_423	3	33	0.916667	chr2L:6076285-6076323	CR43801	Intergenic	-1508	3.9	insv_CCAATTGG
Elba1_ChIPnexus_peak_778	2	22	0.916667	chr2L:10059058-10059094	Spn31A	exon	-1740	3.4
Elba1_ChIPnexus_peak_3784	2	22	0.916667	chr3L:2483129-2483173	CG45186	promoter-TSS	-108	3
Elba1_ChIPnexus_peak_8194	4	44	0.916667	chrX:2052794-2052830	wapl	TTS	204	2.1
Elba1_ChIPnexus_peak_1249	15	160	0.914286	chr2L:16310621-16310755	cni	promoter-TSS	38	2.5
Elba1_ChIPnexus_peak_3419	6	63	0.913043	chr2R:20000961-20001006	CG4049	promoter-TSS	832	2.2
Elba1_ChIPnexus_peak_990	4	41	0.911111	chr2L:12497337-12497396	t-cup	promoter-TSS	-33	5.3
Elba1_ChIPnexus_peak_7540	112	11	0.910569	chr3R:25590985-25591041	kay	promoter-TSS	-704	3.4	insv_CCAATTGG
Elba1_ChIPnexus_peak_6714	89	9	0.908163	chr3R:14011425-14011480	Arp5	promoter-TSS	-8	7.1
Elba1_ChIPnexus_peak_637	19	177	0.903061	chr2L:8441923-8442008	CG31897	promoter-TSS	-482	9	insv_CCAATTGG
Elba1_ChIPnexus_peak_684	8	73	0.901235	chr2L:8997006-8997132	alien	promoter-TSS	310	4.5
Elba1_ChIPnexus_peak_2806	11	100	0.900901	chr2R:12068231-12068277	Lis-1	promoter-TSS	-500	2
Elba1_ChIPnexus_peak_6837	106	12	0.898305	chr3R:15856892-15856974	trem	promoter-TSS	98	2.1
Elba1_ChIPnexus_peak_5565	16	135	0.89404	chr3R:212771-212846	tub	promoter-TSS	-656	2.8
Elba1_ChIPnexus_peak_5231	22	184	0.893204	chr3L:21019550-21019684	skd	promoter-TSS	-313	2.1
Elba1_ChIPnexus_peak_9094	50	6	0.892857	chrX:16170927-16170963	Prosalpha4	promoter-TSS	642	4.7
Elba1_ChIPnexus_peak_2782	66	8	0.891892	chr2R:11905468-11905507	CG8399	promoter-TSS	245	5.1
Elba1_ChIPnexus_peak_3366	4	33	0.891892	chr2R:19585606-19585705	mRpL43	promoter-TSS	27	3.5
Elba1_ChIPnexus_peak_3688	10	82	0.891304	chr3L:1334851-1334936	l(3)02640	promoter-TSS	4	3.4
Elba1_ChIPnexus_peak_3975	98	12	0.890909	chr3L:5265283-5265399	shep	5'UTR	1093	5.3
Elba1_ChIPnexus_peak_5603	64	8	0.888889	chr3R:574243-574294	tacc	promoter-TSS	-46	4.7
Elba1_ChIPnexus_peak_2472	16	2	0.888889	chr2R:8394237-8394307	fdl	intron	566	2.3
Elba1_ChIPnexus_peak_9418	63	8	0.887324	chrX:21240242-21240314	bbx	promoter-TSS	-383	3
Elba1_ChIPnexus_peak_8389	45	6	0.882353	chrX:5593111-5593213	CG4096	promoter-TSS	-58	5.7
Elba1_ChIPnexus_peak_4087	2	15	0.882353	chr3L:7234739-7234833	Neos	promoter-TSS	58	2.3
Elba1_ChIPnexus_peak_2880	185	25	0.880952	chr2R:12915097-12915204	RhoGEF2	promoter-TSS	455	5.2
Elba1_ChIPnexus_peak_4548	107	15	0.877049	chr3L:13221496-13221628	caps	promoter-TSS	-230	4.3
Elba1_ChIPnexus_peak_8271	162	23	0.875676	chrX:3584967-3585008	Mnt	intron	1591	4.4
Elba1_ChIPnexus_peak_3939	69	10	0.873418	chr3L:4364033-4364106	Cip4	promoter-TSS	33	3.9
Elba1_ChIPnexus_peak_836	25	171	0.872449	chr2L:10426843-10427043	KdelR	promoter-TSS	56	2.6
Elba1_ChIPnexus_peak_8857	245	36	0.871886	chrX:12555731-12555823	Tis11	intron	1210	4.2
Elba1_ChIPnexus_peak_3906	74	11	0.870588	chr3L:4040764-4040855	Rcd5	promoter-TSS	280	4.5
Elba1_ChIPnexus_peak_342	168	25	0.870466	chr2L:5093001-5093065	pgant5	promoter-TSS	559	6.9
Elba1_ChIPnexus_peak_4407	47	7	0.87037	chr3L:11554951-11555039	CG7394	promoter-TSS	-101	2.1
Elba1_ChIPnexus_peak_8820	6	40	0.869565	chrX:11915141-11915184	Tango4	promoter-TSS	61	3.5
Elba1_ChIPnexus_peak_4540	8	53	0.868852	chr3L:13127470-13127578	CG33262	Intergenic	-1845	6.3		insv_CCAATAAG
Elba1_ChIPnexus_peak_2946	86	13	0.868687	chr2R:13689421-13689457	CR45270	promoter-TSS	-227	2.2
Elba1_ChIPnexus_peak_7210	14	92	0.867925	chr3R:20719801-20719899	CG31121	promoter-TSS	477	8.6
Elba1_ChIPnexus_peak_8877	151	23	0.867816	chrX:12804106-12804198	CG4645	promoter-TSS	60	3.6		insv_CCAATAAG
Elba1_ChIPnexus_peak_7377	9	59	0.867647	chr3R:23020175-23020399	Ser	promoter-TSS	-298	3.6		insv_CCAATAAG
Elba1_ChIPnexus_peak_5770	12	78	0.866667	chr3R:2208527-2208731	godzilla	promoter-TSS	-7	4.6
Elba1_ChIPnexus_peak_4960	52	8	0.866667	chr3L:18098556-18098682	CG13698	intron	630	3.2
Elba1_ChIPnexus_peak_2931	182	28	0.866667	chr2R:13572746-13572821	CG42561	promoter-TSS	423	2.3
Elba1_ChIPnexus_peak_7667	187	29	0.865741	chr3R:27435425-27435646	CycG	promoter-TSS	2	4.6
Elba1_ChIPnexus_peak_3398	7	45	0.865385	chr2R:19857935-19857971	CG3065	promoter-TSS	125	2.1
Elba1_ChIPnexus_peak_5291	12	77	0.865169	chr3L:21591572-21591641	TfAP-2	promoter-TSS	-350	2.8
Elba1_ChIPnexus_peak_8819	51	8	0.864407	chrX:11911941-11911989	Chrac-16	promoter-TSS	29	7.4
Elba1_ChIPnexus_peak_576	138	22	0.8625	chr2L:7991638-7991783	pes	promoter-TSS	-130	4.1
Elba1_ChIPnexus_peak_8362	19	119	0.862319	chrX:5199107-5199189	CG3323	exon	576	8.2		insv_CCAATAAG
Elba1_ChIPnexus_peak_4606	43	265	0.86039	chr3L:14043073-14043221	Neurl4	promoter-TSS	-155	11.2
Elba1_ChIPnexus_peak_6033	14	85	0.858586	chr3R:5281013-5281098	GstZ1	TTS	1213	3.1		insv_CCAATAAG
Elba1_ChIPnexus_peak_1023	15	91	0.858491	chr2L:12696075-12696160	PICK1	promoter-TSS	-75	9.9
Elba1_ChIPnexus_peak_9024	34	206	0.858333	chrX:15587299-15587414	CR45524	promoter-TSS	644	16.3
Elba1_ChIPnexus_peak_2706	16	96	0.857143	chr2R:11096416-11096472	Ir51b	exon	946	7.4
Elba1_ChIPnexus_peak_8410	1	6	0.857143	chrX:5931440-5931476	rux	promoter-TSS	-163	3.6
Elba1_ChIPnexus_peak_4411	21	125	0.856164	chr3L:11641998-11642091	CG7339	promoter-TSS	188	6.7		insv_CCAATAAG
Elba1_ChIPnexus_peak_6933	53	9	0.854839	chr3R:17185162-17185261	pre-mod(mdg4)-I	promoter-TSS	279	2.6
Elba1_ChIPnexus_peak_6020	41	7	0.854167	chr3R:5166576-5166627	CG45050	promoter-TSS	225	2.7
Elba1_ChIPnexus_peak_8750	41	7	0.854167	chrX:11031451-11031522	Klp10A	promoter-TSS	-335	2.2
Elba1_ChIPnexus_peak_8744	6	35	0.853659	chrX:11002411-11002527	Hsp60A	promoter-TSS	-46	3.9
Elba1_ChIPnexus_peak_2424b	47	273	0.853125	chr2R:7876529-7876737	CG8298	promoter-TSS	-3	14.3
Elba1_ChIPnexus_peak_2424a	47	273	0.853125	chr2R:7876529-7876737	CG8298	promoter-TSS	-3	7.7
Elba1_ChIPnexus_peak_8639	5	29	0.852941	chrX:9138246-9138312	Larp7	promoter-TSS	429	3
Elba1_ChIPnexus_peak_9272	196	34	0.852174	chrX:18693354-18693480	bnb	intron	-1697	10.2
Elba1_ChIPnexus_peak_8933	31	177	0.850962	chrX:13629834-13629915	g	promoter-TSS	-152	18.4	insv_CCAATTGG
Elba1_ChIPnexus_peak_2702	26	148	0.850575	chr2R:11088611-11088746	GPHR	promoter-TSS	27	4
Elba1_ChIPnexus_peak_392	24	134	0.848101	chr2L:5801707-5801804	CG14005	promoter-TSS	220	4.6
Elba1_ChIPnexus_peak_3305	72	13	0.847059	chr2R:18686948-18687077	blw	intron	408	2.7
Elba1_ChIPnexus_peak_5315	149	27	0.846591	chr3L:21721500-21721580	CG11247	promoter-TSS	233	4.5
Elba1_ChIPnexus_peak_2993	11	60	0.84507	chr2R:14512101-14512177	Atg7	promoter-TSS	410	3.9
Elba1_ChIPnexus_peak_4434	14	76	0.844444	chr3L:11991227-11991312	Grip163	promoter-TSS	-31	3
Elba1_ChIPnexus_peak_6205	54	10	0.84375	chr3R:7454697-7454792	CG14712	TTS	263	2.3
Elba1_ChIPnexus_peak_5629	70	13	0.843373	chr3R:778431-778562	Ubc6	promoter-TSS	-92	3.2
Elba1_ChIPnexus_peak_8805	59	11	0.842857	chrX:11746119-11746186	p24-1	TTS	411	5.3	insv_CCAATTGG
Elba1_ChIPnexus_peak_4898	59	11	0.842857	chr3L:17035638-17035695	scaf6	promoter-TSS	8	2
Elba1_ChIPnexus_peak_4279	19	100	0.840336	chr3L:9672077-9672241	fry	promoter-TSS	44	4.9
Elba1_ChIPnexus_peak_2009	136	26	0.839506	chr2R:3339564-3339632	CR45320	promoter-TSS	423	20.1	insv_CCAATTGG
Elba1_ChIPnexus_peak_182	19	99	0.838983	chr2L:2886904-2886954	lilli	intron	1000	6
Elba1_ChIPnexus_peak_5260	11	57	0.838235	chr3L:21311149-21311289	Pc	promoter-TSS	-99	2.3
Elba1_ChIPnexus_peak_5307	92	18	0.836364	chr3L:21675843-21675921	Sfp78E	TTS	1182	3.4	insv_CCAATTGG
Elba1_ChIPnexus_peak_7140	23	115	0.833333	chr3R:19960642-19960726	Sec10	TTS	131	5.6
Elba1_ChIPnexus_peak_7019	6	30	0.833333	chr3R:18274043-18274079	CG34376	5'UTR	240	2.1
Elba1_ChIPnexus_peak_5528	32	159	0.832461	chr3LHet:2190791-2190917	CG40228	promoter-TSS	-123	16.3		insv_CCAATAAG
Elba1_ChIPnexus_peak_1813	271	55	0.831288	chr2R:558754-559151	CG17883	promoter-TSS	-406	9.2		insv_CCAATAAG
Elba1_ChIPnexus_peak_7315	133	27	0.83125	chr3R:21924840-21925097	dysf	promoter-TSS	-535	3.9	insv_CCAATTGG
Elba1_ChIPnexus_peak_3439	22	108	0.830769	chr2R:20289967-20290166	Slik	promoter-TSS	137	2.6
Elba1_ChIPnexus_peak_571	98	20	0.830508	chr2L:7884266-7884365	SmE	TTS	1135	3.4		insv_CCAATAAG
Elba1_ChIPnexus_peak_3990	49	10	0.830508	chr3L:5601431-5601524	Eaf6	promoter-TSS	-77	2.1
Elba1_ChIPnexus_peak_28	9	44	0.830189	chr2L:298942-299049	Pi3K21B	intron	1115	2.2
Elba1_ChIPnexus_peak_3400	8	39	0.829787	chr2R:19866595-19866688	Sox14	promoter-TSS	19	2.5
Elba1_ChIPnexus_peak_6312	82	17	0.828283	chr3R:9190970-9191131	Dic1	promoter-TSS	390	3.9
Elba1_ChIPnexus_peak_282	91	19	0.827273	chr2L:4385737-4385900	Vps53	TTS	244	4.5
Elba1_ChIPnexus_peak_5605	71	15	0.825581	chr3R:575521-575609	atms	promoter-TSS	-192	2.6
Elba1_ChIPnexus_peak_4611	22	104	0.825397	chr3L:14069678-14069715	btl	promoter-TSS	-469	3.9
Elba1_ChIPnexus_peak_6852	34	160	0.824742	chr3R:16154168-16154332	Sirt2	promoter-TSS	63	3.6
Elba1_ChIPnexus_peak_9169	50	234	0.823944	chrX:16970565-16970713	wcy	promoter-TSS	-950	4.8
Elba1_ChIPnexus_peak_6712	313	67	0.823684	chr3R:13998495-13998580	PP2A-B'	promoter-TSS	-29	11.5
Elba1_ChIPnexus_peak_2132	21	98	0.823529	chr2R:4841715-4841867	babo	intron	1947	3.4
Elba1_ChIPnexus_peak_6054	56	12	0.823529	chr3R:5463279-5463315	Scm	promoter-TSS	36	2.6
Elba1_ChIPnexus_peak_5848	135	29	0.823171	chr3R:2953950-2954020	CR42875	promoter-TSS	176	9.8
Elba1_ChIPnexus_peak_3410	43	199	0.822314	chr2R:19921323-19921476	Chi	promoter-TSS	67	3.7
Elba1_ChIPnexus_peak_572	5	23	0.821429	chr2L:7885488-7885567	CG34132	promoter-TSS	24	3.4
Elba1_ChIPnexus_peak_1269	10	46	0.821429	chr2L:16492032-16492144	Tpr2	intron	548	2.5
Elba1_ChIPnexus_peak_9246	87	19	0.820755	chrX:18209398-18209496	CG6023	intron	487	5.9		insv_CCAATAAG
Elba1_ChIPnexus_peak_6823	34	155	0.820106	chr3R:15751011-15751137	CG4462	promoter-TSS	19	8.8		insv_CCAATAAG
Elba1_ChIPnexus_peak_4601	41	9	0.82	chr3L:14021720-14021756	Ptip	TTS	483	3.4
Elba1_ChIPnexus_peak_4274	91	20	0.81982	chr3L:9615762-9615837	CG3335	exon	-1538	12.3		insv_CCAATAAG
Elba1_ChIPnexus_peak_6209	22	100	0.819672	chr3R:7503066-7503167	CG18476	TTS	722	6.4
Elba1_ChIPnexus_peak_1348	140	31	0.818713	chr2L:17474428-17474564	Sgt	TTS	1006	6.9
Elba1_ChIPnexus_peak_2421	54	12	0.818182	chr2R:7791321-7791418	MCPH1	promoter-TSS	54	6.5
Elba1_ChIPnexus_peak_8593	63	14	0.818182	chrX:8486874-8486964	Crag	intron	855	5.9
Elba1_ChIPnexus_peak_6045	20	90	0.818182	chr3R:5389872-5389944	Vps45	promoter-TSS	262	4
Elba1_ChIPnexus_peak_6223	29	130	0.81761	chr3R:7622721-7622855	Sbf	promoter-TSS	-118	12.6
Elba1_ChIPnexus_peak_4455	85	19	0.817308	chr3L:12140485-12140585	Nrx-IV	intron	916	4.7
Elba1_ChIPnexus_peak_4262	24	107	0.816794	chr3L:9457412-9457472	CG44838	exon	1024	9.4
Elba1_ChIPnexus_peak_965	49	11	0.816667	chr2L:12111355-12111399	Phae2	TTS	267	3.8	insv_CCAATTGG
Elba1_ChIPnexus_peak_1065	191	43	0.816239	chr2L:13398934-13399165	CG7110	promoter-TSS	58	4.4	insv_CCAATTGG
Elba1_ChIPnexus_peak_2436	115	26	0.815603	chr2R:8047765-8047861	scaRNA:PsiU2-55	TTS	980	14
Elba1_ChIPnexus_peak_3365	53	12	0.815385	chr2R:19585309-19585419	CG30183	promoter-TSS	-17	5.7
Elba1_ChIPnexus_peak_8668	189	43	0.814655	chrX:9535100-9535302	Ptpmeg2	promoter-TSS	-544	5.3		insv_CCAATAAG
Elba1_ChIPnexus_peak_2678	83	19	0.813725	chr2R:10739836-10739905	SMC2	promoter-TSS	288	10.1	insv_CCAATTGG
Elba1_ChIPnexus_peak_6295	166	38	0.813725	chr3R:8883846-8883930	sim	5'UTR	411	4.7	insv_CCAATTGG
Elba1_ChIPnexus_peak_1041	148	34	0.813187	chr2L:13179284-13179378	CG5287	promoter-TSS	84	2
Elba1_ChIPnexus_peak_1853	9	39	0.8125	chr2R:1239642-1239689	CG30441	promoter-TSS	-38	3.9
Elba1_ChIPnexus_peak_8130	303	70	0.812332	chrX:1110853-1111033	CG11398	TTS	-1754	13.7	insv_CCAATTGG
Elba1_ChIPnexus_peak_9353	228	53	0.811388	chrX:19745997-19746101	pico	promoter-TSS	43	2.7
Elba1_ChIPnexus_peak_3404	29	124	0.810458	chr2R:19875450-19875568	Phm	promoter-TSS	469	9.5
Elba1_ChIPnexus_peak_6460	166	39	0.809756	chr3R:11068289-11068442	Hsc70-4	promoter-TSS	-44	2.8
Elba1_ChIPnexus_peak_2258	76	18	0.808511	chr2R:6197548-6197680	CG12909	promoter-TSS	-4	3.2
Elba1_ChIPnexus_peak_6271	152	36	0.808511	chr3R:8453392-8453461	Vha55	promoter-TSS	-3	2.7
Elba1_ChIPnexus_peak_8981	261	62	0.80805	chrX:14733775-14733899	Flo2	promoter-TSS	-164	13.4
Elba1_ChIPnexus_peak_9254	42	10	0.807692	chrX:18410824-18410912	HisRS	intron	1407	3.3
Elba1_ChIPnexus_peak_1293	10	42	0.807692	chr2L:16743138-16743188	LSm7	promoter-TSS	-63	3.2
Elba1_ChIPnexus_peak_4957	63	15	0.807692	chr3L:17991145-17991181	Eip75B	intron	1758	3	insv_CCAATTGG
Elba1_ChIPnexus_peak_9057	5	21	0.807692	chrX:15780365-15780437	tay	intron	943	3
Elba1_ChIPnexus_peak_9245	79	19	0.806122	chrX:18209192-18209243	CG6023	exon	717	3.6
Elba1_ChIPnexus_peak_6408	54	13	0.80597	chr3R:10337533-10337569	mRpL11	promoter-TSS	-9	2.5
Elba1_ChIPnexus_peak_9301	69	286	0.805634	chrX:19155003-19155301	rictor	promoter-TSS	121	5.1
Elba1_ChIPnexus_peak_4895	207	50	0.805447	chr3L:17016873-17017004	a10	promoter-TSS	-97	26.7
Elba1_ChIPnexus_peak_1282	29	120	0.805369	chr2L:16601686-16601918	CG42389	promoter-TSS	-25	4.4
Elba1_ChIPnexus_peak_2737	29	120	0.805369	chr2R:11428775-11428963	CG8187	promoter-TSS	-1	3.3
Elba1_ChIPnexus_peak_6199	33	8	0.804878	chr3R:7415836-7415976	CG6791	promoter-TSS	-38	2.7
Elba1_ChIPnexus_peak_5737	17	70	0.804598	chr3R:1681956-1682058	disp	promoter-TSS	26	5.1
Elba1_ChIPnexus_peak_7082	22	90	0.803571	chr3R:19173395-19173533	DNApol-epsilon255	promoter-TSS	-386	3
Elba1_ChIPnexus_peak_6112	14	57	0.802817	chr3R:6157022-6157088	Bruce	promoter-TSS	20	5.1
Elba1_ChIPnexus_peak_235	69	17	0.802326	chr2L:3619206-3619299	Dot	promoter-TSS	-26	8.5
Elba1_ChIPnexus_peak_4366	42	170	0.801887	chr3L:11085489-11085591	JIL-1	promoter-TSS	-584	2.1
Elba1_ChIPnexus_peak_6367	50	202	0.801587	chr3R:9809564-9809613	rdx	promoter-TSS	-503	3.6
Elba1_ChIPnexus_peak_6859	25	101	0.801587	chr3R:16376053-16376186	Stat92E	intron	710	2.2
Elba1_ChIPnexus_peak_1164	338	84	0.800948	chr2L:15056508-15056669	ck	intron	1274	25.9
Elba1_ChIPnexus_peak_9209	168	42	0.8	chrX:17484619-17484747	CG12992	exon	478	14.7		insv_CCAATAAG
Elba1_ChIPnexus_peak_966	72	18	0.8	chr2L:12112543-12112596	Phae2	TTS	1459	11.9		insv_CCAATAAG
Elba1_ChIPnexus_peak_3283	112	28	0.8	chr2R:18306408-18306551	mRpS29	TTS	1402	7.5
Elba1_ChIPnexus_peak_8145	7	28	0.8	chrX:1279773-1279814	CG32813	promoter-TSS	-144	5
Elba1_ChIPnexus_peak_3126	104	26	0.8	chr2R:16195824-16196017	CG11200	promoter-TSS	-46	4.8
Elba1_ChIPnexus_peak_3687	10	40	0.8	chr3L:1334491-1334558	CG2211	promoter-TSS	52	4.2
Elba1_ChIPnexus_peak_6195	16	64	0.8	chr3R:7383695-7383731	CG10898	5'UTR	215	4.2
Elba1_ChIPnexus_peak_3281	43	171	0.799065	chr2R:18289230-18289317	babos	5'UTR	291	9.5	insv_CCAATTGG
Elba1_ChIPnexus_peak_7834	34	135	0.798817	chr4:692032-692154	CG11360	5'UTR	325	3.7
Elba1_ChIPnexus_peak_280	27	107	0.798507	chr2L:4363747-4363913	CR45363	non-coding	422	5.2
Elba1_ChIPnexus_peak_3418	20	79	0.79798	chr2R:19987221-19987282	enok	intron	518	3.1
Elba1_ChIPnexus_peak_1670	55	14	0.797101	chr2L:21312123-21312208	crc	exon	1299	2.7
Elba1_ChIPnexus_peak_408	204	52	0.796875	chr2L:5978294-5978407	chic	intron	1751	6
Elba1_ChIPnexus_peak_2348	109	28	0.79562	chr2R:7191902-7191982	CG7741	exon	942	10.9		insv_CCAATAAG
Elba1_ChIPnexus_peak_6480b	288	74	0.79558	chr3R:11193273-11193441	CG34404	promoter-TSS	30	18.9
Elba1_ChIPnexus_peak_6480a	288	74	0.79558	chr3R:11193273-11193441	CG34404	promoter-TSS	30	7.3
Elba1_ChIPnexus_peak_7390	9	35	0.795455	chr3R:23267742-23267810	CG44290	Intergenic	-1110	11.7
Elba1_ChIPnexus_peak_4711	89	23	0.794643	chr3L:15085999-15086084	sstn	exon	1778	4.7	insv_CCAATTGG
Elba1_ChIPnexus_peak_4441	139	36	0.794286	chr3L:12059053-12059153	rols	Intergenic	-1144	16	insv_CCAATTGG	insv_CCAATAAG
Elba1_ChIPnexus_peak_2701	28	108	0.794118	chr2R:11035318-11035415	CG7544	promoter-TSS	1	4.5	insv_CCAATTGG
Elba1_ChIPnexus_peak_2179	27	7	0.794118	chr2R:5311587-5311646	prel	promoter-TSS	24	3.6
Elba1_ChIPnexus_peak_998	7	27	0.794118	chr2L:12545222-12545258	bun	TTS	1371	3.3
Elba1_ChIPnexus_peak_285	50	13	0.793651	chr2L:4393218-4393257	CG3652	promoter-TSS	639	4.6
Elba1_ChIPnexus_peak_5095	157	41	0.792929	chr3L:19811197-19811363	Deaf1	promoter-TSS	6	4.6
Elba1_ChIPnexus_peak_5395	168	44	0.792453	chr3L:22862814-22862982	snoRNA:Me28S-G764	promoter-TSS	-176	8.1
Elba1_ChIPnexus_peak_7681	11	42	0.792453	chr3R:27598511-27598547	sip3	promoter-TSS	588	2.8
Elba1_ChIPnexus_peak_5764	80	21	0.792079	chr3R:2171826-2171911	CG18048	promoter-TSS	35	9.8
Elba1_ChIPnexus_peak_7290	118	31	0.791946	chr3R:21807979-21808042	Nf1	promoter-TSS	-725	17		insv_CCAATAAG
Elba1_ChIPnexus_peak_2043	76	20	0.791667	chr2R:3563974-3564050	U2A	promoter-TSS	-145	3.2	insv_CCAATTGG
Elba1_ChIPnexus_peak_5028	19	72	0.791209	chr3L:18834884-18834946	CR32027	promoter-TSS	236	4	insv_CCAATTGG
Elba1_ChIPnexus_peak_3930a	227	60	0.790941	chr3L:4283370-4283803	srw	promoter-TSS	-108	6.8
Elba1_ChIPnexus_peak_3930b	227	60	0.790941	chr3L:4283370-4283803	srw	promoter-TSS	-108	5.7
Elba1_ChIPnexus_peak_2809	18	68	0.790698	chr2R:12074972-12075008	clu	promoter-TSS	-404	3.5
Elba1_ChIPnexus_peak_5947	34	9	0.790698	chr3R:4303195-4303308	CG45263	promoter-TSS	88	2.1
Elba1_ChIPnexus_peak_2716	31	117	0.790541	chr2R:11210494-11210548	Arf51F	promoter-TSS	213	5.5
Elba1_ChIPnexus_peak_2712	98	26	0.790323	chr2R:11196430-11196525	Trpm	promoter-TSS	25	2.1
Elba1_ChIPnexus_peak_8448	203	54	0.789883	chrX:6588480-6588673	CG14442	5'UTR	458	11.6
Elba1_ChIPnexus_peak_3888	120	32	0.789474	chr3L:3806629-3806821	IntS10	promoter-TSS	15	6.3
Elba1_ChIPnexus_peak_618	24	90	0.789474	chr2L:8304522-8304592	CG7840	exon	-1029	4.3
Elba1_ChIPnexus_peak_7150	60	16	0.789474	chr3R:20014573-20014646	CG5515	promoter-TSS	9	3.1
Elba1_ChIPnexus_peak_3052	8	30	0.789474	chr2R:15324726-15324825	Fak	promoter-TSS	-11	2.5
Elba1_ChIPnexus_peak_4961	176	47	0.789238	chr3L:18099458-18099676	mRpS26	promoter-TSS	-112	7.8
Elba1_ChIPnexus_peak_935	274	74	0.787356	chr2L:11809360-11809467	crol	promoter-TSS	25	5.1
Elba1_ChIPnexus_peak_961	20	74	0.787234	chr2L:12103355-12103394	Patsas	promoter-TSS	-89	2.7
Elba1_ChIPnexus_peak_79	50	184	0.786325	chr2L:1157626-1157892	capt	promoter-TSS	503	6.3
Elba1_ChIPnexus_peak_3718	9	33	0.785714	chr3L:1558402-1558504	CG12099	promoter-TSS	31	5.2
Elba1_ChIPnexus_peak_8638	142	39	0.78453	chrX:9137399-9137502	mxc	promoter-TSS	50	5.3
Elba1_ChIPnexus_peak_4712	29	8	0.783784	chr3L:15086658-15086699	sstn	intron	1141	5.6
Elba1_ChIPnexus_peak_6936	101	28	0.782946	chr3R:17202079-17202115	mod(mdg4)	intron	1024	2.8
Elba1_ChIPnexus_peak_8841	72	20	0.782609	chrX:12490042-12490132	Sec16	promoter-TSS	7	5.6
Elba1_ChIPnexus_peak_4805	140	39	0.782123	chr3L:16027561-16027697	CG42538	promoter-TSS	5	20.7
Elba1_ChIPnexus_peak_1975	61	17	0.782051	chr2R:2873063-2873139	vimar	promoter-TSS	116	3
Elba1_ChIPnexus_peak_2265	37	132	0.781065	chr2R:6316474-6316622	RanBPM	promoter-TSS	-665	3.6
Elba1_ChIPnexus_peak_1389	16	57	0.780822	chr2L:18443466-18443536	RpS26	promoter-TSS	-224	3.2
Elba1_ChIPnexus_peak_4174	56	199	0.780392	chr3L:8418314-8418377	Cbl	5'UTR	291	6.3
Elba1_ChIPnexus_peak_638	39	11	0.78	chr2L:8442264-8442392	CG31897	promoter-TSS	-119	2.8	insv_CCAATTGG
Elba1_ChIPnexus_peak_3897	107	377	0.778926	chr3L:3901971-3902231	Ubi-p63E	promoter-TSS	-51	22.4
Elba1_ChIPnexus_peak_2914	35	123	0.778481	chr2R:13405322-13405415	APC10	promoter-TSS	323	8.8		insv_CCAATAAG
Elba1_ChIPnexus_peak_8766	12	42	0.777778	chrX:11253174-11253304	Pa1	promoter-TSS	-30	4.5	insv_CCAATTGG
Elba1_ChIPnexus_peak_3206	16	56	0.777778	chr2R:17210783-17210979	dom	promoter-TSS	-54	3.6
Elba1_ChIPnexus_peak_6992	2	7	0.777778	chr3R:17850925-17850961	CG6028	TTS	285	2.5
Elba1_ChIPnexus_peak_365	21	6	0.777778	chr2L:5404852-5404917	H15	exon	251	2.1	insv_CCAATTGG
Elba1_ChIPnexus_peak_2111	115	33	0.777027	chr2R:4515358-4515464	CG14749	promoter-TSS	6	26
Elba1_ChIPnexus_peak_8921a	48	167	0.776744	chrX:13500111-13500406	CG11178	promoter-TSS	81	6.1	insv_CCAATTGG
Elba1_ChIPnexus_peak_8921b	48	167	0.776744	chrX:13500111-13500406	CG11178	promoter-TSS	81	6.1	insv_CCAATTGG
Elba1_ChIPnexus_peak_6395	21	73	0.776596	chr3R:10140328-10140382	Crz	promoter-TSS	-221	2.8
Elba1_ChIPnexus_peak_6623	59	17	0.776316	chr3R:12724285-12724335	iab-8	TTS	1244	5.9	insv_CCAATTGG
Elba1_ChIPnexus_peak_941	111	32	0.776224	chr2L:12002180-12002286	CG6746	promoter-TSS	33	5.8
Elba1_ChIPnexus_peak_5312	28	97	0.776	chr3L:21700698-21700788	CG32447	Intergenic	-1278	2.9		insv_CCAATAAG
Elba1_ChIPnexus_peak_2487	45	13	0.775862	chr2R:8563467-8563541	GLS	promoter-TSS	413	4.9	insv_CCAATTGG
Elba1_ChIPnexus_peak_2789	128	37	0.775758	chr2R:11985501-11985626	Dg	promoter-TSS	506	5	insv_CCAATTGG
Elba1_ChIPnexus_peak_3374	24	83	0.775701	chr2R:19640072-19640248	CG5532	promoter-TSS	-117	5.3
Elba1_ChIPnexus_peak_64	155	45	0.775	chr2L:867353-867442	aru	intron	616	4.2
Elba1_ChIPnexus_peak_8354	16	55	0.774648	chrX:4957356-4957514	ovo	promoter-TSS	-442	4.9
Elba1_ChIPnexus_peak_8167	7	24	0.774194	chrX:1759829-1759870	CG14814	promoter-TSS	19	3.2
Elba1_ChIPnexus_peak_4720	24	7	0.774194	chr3L:15156293-15156413	CG7011	TTS	375	2.5
Elba1_ChIPnexus_peak_1624	188	55	0.773663	chr2L:20918432-20918739	sky	TTS	346	7.1
Elba1_ChIPnexus_peak_9236	188	55	0.773663	chrX:17979372-17979487	CG7536	promoter-TSS	11	6.2
Elba1_ChIPnexus_peak_1291	205	60	0.773585	chr2L:16732520-16732659	CG17904	promoter-TSS	39	16.4
Elba1_ChIPnexus_peak_4120	20	68	0.772727	chr3L:7707191-7707299	Ank2	promoter-TSS	-495	8.4		insv_CCAATAAG
Elba1_ChIPnexus_peak_7559	34	10	0.772727	chr3R:25823696-25823817	CG11504	promoter-TSS	134	5.9	insv_CCAATTGG
Elba1_ChIPnexus_peak_4338	186	55	0.771784	chr3L:10682612-10682829	CG11811	TTS	-1404	37.9	insv_CCAATTGG
Elba1_ChIPnexus_peak_2726	186	55	0.771784	chr2R:11269223-11269346	SRPK	promoter-TSS	330	3.6
Elba1_ChIPnexus_peak_4078	71	21	0.771739	chr3L:7128318-7128363	melt	intron	724	6.6
Elba1_ChIPnexus_peak_3402	162	48	0.771429	chr2R:19868636-19868764	Sox14	intron	1282	8.1
Elba1_ChIPnexus_peak_3473	24	81	0.771429	chr2R:20789357-20789441	Tpc2	intron	-1142	4.8		insv_CCAATAAG
Elba1_ChIPnexus_peak_6104	282	84	0.770492	chr3R:6089932-6090060	CG43143	promoter-TSS	-32	21.1	insv_CCAATTGG
Elba1_ChIPnexus_peak_6518	228	68	0.77027	chr3R:11851835-11851925	pnr	promoter-TSS	79	6.4
Elba1_ChIPnexus_peak_6685	67	20	0.770115	chr3R:13632905-13633109	CG17801	promoter-TSS	-200	2.6
Elba1_ChIPnexus_peak_4418	77	23	0.77	chr3L:11689658-11689708	CG11652	promoter-TSS	-85	2.6
Elba1_ChIPnexus_peak_7387	394	118	0.769531	chr3R:23107174-23107635	mrt	promoter-TSS	165	14.8	insv_CCAATTGG
Elba1_ChIPnexus_peak_590	70	21	0.769231	chr2L:8082444-8082539	CR45257	promoter-TSS	-368	4.7	insv_CCAATTGG
Elba1_ChIPnexus_peak_3943	100	30	0.769231	chr3L:4407469-4407616	DOR	intron	397	4.4
Elba1_ChIPnexus_peak_3771	21	70	0.769231	chr3L:2388003-2388039	CG45186	promoter-TSS	29	3.9
Elba1_ChIPnexus_peak_6200	153	46	0.768844	chr3R:7444556-7444692	Jupiter	intron	1004	5.3
Elba1_ChIPnexus_peak_962	42	139	0.767956	chr2L:12103705-12103829	ThrRS	promoter-TSS	16	6.7
Elba1_ChIPnexus_peak_7172	33	109	0.767606	chr3R:20340277-20340461	nAChRbeta2	promoter-TSS	459	10.1		insv_CCAATAAG
Elba1_ChIPnexus_peak_1247b	119	393	0.767578	chr2L:16309937-16310067	cni	promoter-TSS	724	16.9
Elba1_ChIPnexus_peak_1247a	119	393	0.767578	chr2L:16309937-16310067	cni	promoter-TSS	724	14.2
Elba1_ChIPnexus_peak_7362	66	20	0.767442	chr3R:22937610-22937750	gb	promoter-TSS	-133	3.5
Elba1_ChIPnexus_peak_2775	56	17	0.767123	chr2R:11878123-11878318	CG8314	TTS	571	13.7
Elba1_ChIPnexus_peak_463	31	102	0.766917	chr2L:6561760-6561873	CG9596	promoter-TSS	-156	16.7
Elba1_ChIPnexus_peak_8772	23	7	0.766667	chrX:11316911-11317070	Gs2	promoter-TSS	125	3.9	insv_CCAATTGG
Elba1_ChIPnexus_peak_3117	25	82	0.766355	chr2R:16160098-16160174	CG10444	exon	1868	9.6
Elba1_ChIPnexus_peak_4099	33	108	0.765957	chr3L:7342780-7342920	CR45833	promoter-TSS	-654	7	insv_CCAATTGG
Elba1_ChIPnexus_peak_2863	11	36	0.765957	chr2R:12684370-12684550	CG15615	promoter-TSS	-548	2.7
Elba1_ChIPnexus_peak_2030	157	48	0.765854	chr2R:3454124-3454402	boca	promoter-TSS	-20	2.7
Elba1_ChIPnexus_peak_4689	46	150	0.765306	chr3L:14943124-14943217	CR45978	non-coding	186	18.1
Elba1_ChIPnexus_peak_8867	46	150	0.765306	chrX:12657600-12657742	CG12717	promoter-TSS	-27	9.9	insv_CCAATTGG
Elba1_ChIPnexus_peak_5690	12	39	0.764706	chr3R:1390525-1390658	CG12746	promoter-TSS	4	4.4
Elba1_ChIPnexus_peak_902	13	4	0.764706	chr2L:11269529-11269565	cana	promoter-TSS	-233	2.5
Elba1_ChIPnexus_peak_3238	34	110	0.763889	chr2R:17533691-17533728	CG10082	promoter-TSS	27	4
Elba1_ChIPnexus_peak_2283	13	42	0.763636	chr2R:6471641-6471677	psq	intron	468	2.6
Elba1_ChIPnexus_peak_8792	80	25	0.761905	chrX:11589910-11590149	PhKgamma	5'UTR	859	6.4
Elba1_ChIPnexus_peak_9058	16	5	0.761905	chrX:15781016-15781066	tay	TTS	303	2.9
Elba1_ChIPnexus_peak_2063	20	64	0.761905	chr2R:3859160-3859196	CG8726	promoter-TSS	330	2.3
Elba1_ChIPnexus_peak_5200	51	16	0.761194	chr3L:20763956-20763999	CG4042	promoter-TSS	216	5.7
Elba1_ChIPnexus_peak_4254	340	107	0.760626	chr3L:9435854-9436034	CG33926	promoter-TSS	-388	19.6
Elba1_ChIPnexus_peak_1252	57	181	0.760504	chr2L:16326996-16327111	CG4278	promoter-TSS	-16	22.6		insv_CCAATAAG
Elba1_ChIPnexus_peak_8849	127	40	0.760479	chrX:12526181-12526263	Tomosyn	intron	584	13.2		insv_CCAATAAG
Elba1_ChIPnexus_peak_195	73	23	0.760417	chr2L:3000324-3000422	CG17265	intron	1087	4.5
Elba1_ChIPnexus_peak_8752	24	76	0.76	chrX:11042029-11042151	Ran	intron	523	5.6	insv_CCAATTGG
Elba1_ChIPnexus_peak_2605	95	30	0.76	chr2R:9840059-9840150	AGO1	intron	1426	4.9
Elba1_ChIPnexus_peak_5400	155	49	0.759804	chr3L:22947796-22947924	CG32461	exon	542	10.9		insv_CCAATAAG
Elba1_ChIPnexus_peak_8797	32	101	0.759398	chrX:11615227-11615324	Tango10	exon	758	9.8
Elba1_ChIPnexus_peak_6533	41	13	0.759259	chr3R:11972731-11972834	CG5916	promoter-TSS	31	3.6
Elba1_ChIPnexus_peak_3887	88	28	0.758621	chr3L:3806291-3806462	CG32264	promoter-TSS	83	6.3
Elba1_ChIPnexus_peak_7493	132	42	0.758621	chr3R:24964243-24964388	CG14512	promoter-TSS	-20	3.1
Elba1_ChIPnexus_peak_6459	160	51	0.758294	chr3R:11067935-11068040	tefu	promoter-TSS	-29	10.9
Elba1_ChIPnexus_peak_9047	94	30	0.758065	chrX:15729051-15729148	Chc	promoter-TSS	-312	2.7
Elba1_ChIPnexus_peak_719	75	24	0.757576	chr2L:9493826-9493862	Gdi	intron	952	2.2
Elba1_ChIPnexus_peak_8937	81	252	0.756757	chrX:13638595-13638685	Grip91	promoter-TSS	76	23.5	insv_CCAATTGG
Elba1_ChIPnexus_peak_2186	112	36	0.756757	chr2R:5381624-5381720	Wnt2	promoter-TSS	1	6
Elba1_ChIPnexus_peak_7064	38	118	0.75641	chr3R:18982785-18982905	unk	TTS	739	3.5
Elba1_ChIPnexus_peak_8438	48	149	0.756345	chrX:6484928-6485047	Pat1	TTS	178	7.5
Elba1_ChIPnexus_peak_5248	21	65	0.755814	chr3L:21169570-21169640	chb	5'UTR	724	4.5
Elba1_ChIPnexus_peak_3380	32	99	0.755725	chr2R:19752389-19752484	CG4585	promoter-TSS	-17	14.8	insv_CCAATTGG
Elba1_ChIPnexus_peak_73	105	34	0.755396	chr2L:1076759-1076820	S	intron	1022	6.4
Elba1_ChIPnexus_peak_4349	23	71	0.755319	chr3L:11003354-11003563	klu	Intergenic	-1170	2.3
Elba1_ChIPnexus_peak_104	111	36	0.755102	chr2L:1651118-1651327	chinmo	promoter-TSS	-36	11.2	insv_CCAATTGG
Elba1_ChIPnexus_peak_1053	38	117	0.754839	chr2L:13237964-13238052	CG5867	intron	1514	8.4	insv_CCAATTGG
Elba1_ChIPnexus_peak_5022	157	51	0.754808	chr3L:18814202-18814326	HipHop	promoter-TSS	-7	5.6
Elba1_ChIPnexus_peak_2302	13	40	0.754717	chr2R:6700804-6700840	CG12341	promoter-TSS	-7	3.3
Elba1_ChIPnexus_peak_3757	83	27	0.754545	chr3L:2115671-2115908	sls	promoter-TSS	-178	4.8
Elba1_ChIPnexus_peak_9419	83	27	0.754545	chrX:21240502-21240640	bbx	promoter-TSS	-90	3	insv_CCAATTGG
Elba1_ChIPnexus_peak_1364	43	14	0.754386	chr2L:17754199-17754353	CadN	intron	-1930	5.3
Elba1_ChIPnexus_peak_5096	86	28	0.754386	chr3L:19811486-19811583	Deaf1	promoter-TSS	260	4.6
Elba1_ChIPnexus_peak_419	14	43	0.754386	chr2L:6037928-6038071	CG9117	promoter-TSS	-97	2.9
Elba1_ChIPnexus_peak_5847a	355	116	0.753715	chr3R:2949472-2949684	Alh	promoter-TSS	-118	5.6
Elba1_ChIPnexus_peak_5847b	355	116	0.753715	chr3R:2949472-2949684	Alh	promoter-TSS	-118	3.8
Elba1_ChIPnexus_peak_1289	77	234	0.752412	chr2L:16722993-16723094	Cyt-c-p	TTS	1032	10.8
Elba1_ChIPnexus_peak_7464	947	313	0.751587	chr3R:24671199-24671390	spg	promoter-TSS	272	38.8	insv_CCAATTGG
Elba1_ChIPnexus_peak_384	83	251	0.751497	chr2L:5724641-5724793	CG11030	promoter-TSS	61	17.1
Elba1_ChIPnexus_peak_4404	73	220	0.750853	chr3L:11516572-11516922	CG11714	promoter-TSS	-934	23.4	insv_CCAATTGG
Elba1_ChIPnexus_peak_6159	154	464	0.750809	chr3R:6697975-6698154	Fdh	promoter-TSS	39	18.5	insv_CCAATTGG
Elba1_ChIPnexus_peak_170b	102	306	0.75	chr2L:2739982-2740426	Hrs	promoter-TSS	162	15.1		insv_CCAATAAG
Elba1_ChIPnexus_peak_7139	15	45	0.75	chr3R:19960072-19960143	Sec10	promoter-TSS	-446	8.3
Elba1_ChIPnexus_peak_170a	102	306	0.75	chr2L:2739982-2740426	Hrs	promoter-TSS	162	7.2		insv_CCAATAAG
Elba1_ChIPnexus_peak_3037	39	13	0.75	chr2R:15180007-15180053	Tab2	promoter-TSS	-4	5.3
Elba1_ChIPnexus_peak_9109	66	22	0.75	chrX:16244321-16244474	sl	promoter-TSS	49	5.3
Elba1_ChIPnexus_peak_2443	15	5	0.75	chr2R:8088302-8088338	RpS11	promoter-TSS	0	3.9
Elba1_ChIPnexus_peak_1534	63	21	0.75	chr2L:19758833-19758882	CG10463	promoter-TSS	-22	3.8
Elba1_ChIPnexus_peak_2437	39	117	0.75	chr2R:8060474-8060532	Oda	intron	1266	3.6
Elba1_ChIPnexus_peak_8626	39	13	0.75	chrX:9027597-9027644	fend	intron	1453	2.3
Elba1_ChIPnexus_peak_5101	263	88	0.749288	chr3L:19865167-19865488	Usp32	intron	1088	9.7	insv_CCAATTGG
Elba1_ChIPnexus_peak_6728	143	48	0.748691	chr3R:14200009-14200127	CR44946	promoter-TSS	-190	19.2	insv_CCAATTGG
Elba1_ChIPnexus_peak_6313b	43	128	0.748538	chr3R:9207474-9207731	mRpS21	promoter-TSS	-71	13.2
Elba1_ChIPnexus_peak_6313a	43	128	0.748538	chr3R:9207474-9207731	mRpS21	promoter-TSS	-71	8.9
Elba1_ChIPnexus_peak_66	71	24	0.747368	chr2L:867995-868053	aru	promoter-TSS	-11	3.3
Elba1_ChIPnexus_peak_8846b	207	70	0.747292	chrX:12507342-12507524	CG2543	TTS	892	6.6
Elba1_ChIPnexus_peak_8846a	207	70	0.747292	chrX:12507342-12507524	CG2543	TTS	892	5.4
Elba1_ChIPnexus_peak_2584	46	136	0.747253	chr2R:9480811-9480853	CG6191	promoter-TSS	12	3.6
Elba1_ChIPnexus_peak_455	43	127	0.747059	chr2L:6481789-6482005	CR45463	promoter-TSS	-967	10.7
Elba1_ChIPnexus_peak_3358	41	121	0.746914	chr2R:19519362-19519544	retn	promoter-TSS	-680	4.3		insv_CCAATAAG
Elba1_ChIPnexus_peak_5800	150	51	0.746269	chr3R:2640059-2640181	CR42651	intron	1981	4.8
Elba1_ChIPnexus_peak_410	33	97	0.746154	chr2L:5986907-5987047	ifc	promoter-TSS	-101	2.7
Elba1_ChIPnexus_peak_8544	523	178	0.746077	chrX:7848207-7848348	CG15332	TTS	1746	30.3		insv_CCAATAAG
Elba1_ChIPnexus_peak_2475	30	88	0.745763	chr2R:8417278-8417345	fra	exon	753	3.4
Elba1_ChIPnexus_peak_5275	85	249	0.745509	chr3L:21483960-21484076	Neu2	promoter-TSS	-332	7.6		insv_CCAATAAG
Elba1_ChIPnexus_peak_3713	14	41	0.745455	chr3L:1517188-1517247	cue	promoter-TSS	54	5.6
Elba1_ChIPnexus_peak_5768	27	79	0.745283	chr3R:2194608-2194743	CG10286	promoter-TSS	-12	3.1
Elba1_ChIPnexus_peak_1884	80	234	0.745223	chr2R:1669619-1669933	ZnT41F	intron	584	18.2		insv_CCAATAAG
Elba1_ChIPnexus_peak_6904	38	13	0.745098	chr3R:16941906-16941976	ppan	promoter-TSS	-35	4.1
Elba1_ChIPnexus_peak_1674	38	13	0.745098	chr2L:21345239-21345323	Tsp39D	intron	674	2.9
Elba1_ChIPnexus_peak_1940	25	73	0.744898	chr2R:2488898-2489007	CG15233	promoter-TSS	-469	6.1
Elba1_ChIPnexus_peak_2356	12	35	0.744681	chr2R:7255617-7255756	CG13204	promoter-TSS	-105	4
Elba1_ChIPnexus_peak_2981	154	53	0.743961	chr2R:14342247-14342454	CG17669	promoter-TSS	-383	10.3	insv_CCAATTGG
Elba1_ChIPnexus_peak_8842	31	90	0.743802	chrX:12490266-12490389	Sec16	promoter-TSS	247	3.8
Elba1_ChIPnexus_peak_7515	10	29	0.74359	chr3R:25329269-25329321	Trc8	promoter-TSS	-24	4.3
Elba1_ChIPnexus_peak_2525	371	128	0.743487	chr2R:8883785-8884061	Su(z)2	promoter-TSS	-83	3.7
Elba1_ChIPnexus_peak_3581	78	226	0.743421	chr3L:132413-132477	Pdk1	promoter-TSS	-288	8.1
Elba1_ChIPnexus_peak_4070	19	55	0.743243	chr3L:6957817-6957957	sgl	promoter-TSS	-29	3
Elba1_ChIPnexus_peak_3452	37	107	0.743056	chr2R:20550254-20550344	Cpr60D	TTS	544	15.3	insv_CCAATTGG
Elba1_ChIPnexus_peak_2801	86	30	0.741379	chr2R:12036388-12036476	Ext2	promoter-TSS	-208	3.7
Elba1_ChIPnexus_peak_7422	15	43	0.741379	chr3R:23772170-23772227	mfrn	intron	1545	3.4
Elba1_ChIPnexus_peak_5815	67	192	0.741313	chr3R:2729486-2729616	CR43252	non-coding	853	7.5
Elba1_ChIPnexus_peak_6044	67	192	0.741313	chr3R:5387235-5387364	MBD-like	TTS	1817	4.5		insv_CCAATAAG
Elba1_ChIPnexus_peak_5578	149	52	0.741294	chr3R:278236-278309	CR43629	promoter-TSS	-155	6.6
Elba1_ChIPnexus_peak_1214	22	63	0.741176	chr2L:15764175-15764238	CG3793	promoter-TSS	-14	6.5
Elba1_ChIPnexus_peak_3992	36	103	0.741007	chr3L:5647412-5647450	lin-28	promoter-TSS	-350	2.6
Elba1_ChIPnexus_peak_9355	60	21	0.740741	chrX:19760678-19760714	Hers	intron	469	3.3
Elba1_ChIPnexus_peak_7334	21	60	0.740741	chr3R:22623900-22623936	Tl	promoter-TSS	-845	2.9
Elba1_ChIPnexus_peak_945	7	20	0.740741	chr2L:12020552-12020610	CG6734	exon	379	2.6
Elba1_ChIPnexus_peak_4893	177	62	0.740586	chr3L:16997263-16997390	CG3764	intron	-1866	14.1
Elba1_ChIPnexus_peak_2355	74	26	0.74	chr2R:7255371-7255440	CG13204	promoter-TSS	-386	5.1		insv_CCAATAAG
Elba1_ChIPnexus_peak_6794	91	32	0.739837	chr3R:15227377-15227467	Ino80	exon	1453	6.2	insv_CCAATTGG
Elba1_ChIPnexus_peak_3141	199	70	0.739777	chr2R:16474660-16474835	Nnf1a	promoter-TSS	-4	7.7
Elba1_ChIPnexus_peak_9369a	261	92	0.739377	chrX:20264604-20265026	Syx16	promoter-TSS	-37	9.5
Elba1_ChIPnexus_peak_9369b	261	92	0.739377	chrX:20264604-20265026	Syx16	promoter-TSS	-37	4.6
Elba1_ChIPnexus_peak_6335	42	119	0.73913	chr3R:9503032-9503090	Lkb1	promoter-TSS	650	7.9		insv_CCAATAAG
Elba1_ChIPnexus_peak_7142	85	30	0.73913	chr3R:19974949-19974987	Slimp	promoter-TSS	-279	3.7
Elba1_ChIPnexus_peak_2094	51	18	0.73913	chr2R:4114084-4114382	CG34217	TTS	1999	3.5
Elba1_ChIPnexus_peak_154	85	30	0.73913	chr2L:2365531-2365629	Axud1	promoter-TSS	-14	2.9
Elba1_ChIPnexus_peak_3451	77	218	0.738983	chr2R:20497134-20497381	Adck	TTS	-1969	22.1		insv_CCAATAAG
Elba1_ChIPnexus_peak_7104	41	116	0.738854	chr3R:19559621-19559747	Rpn9	promoter-TSS	-500	6.4
Elba1_ChIPnexus_peak_5208a	33	93	0.738095	chr3L:20793472-20793647	Spc105R	promoter-TSS	49	9
Elba1_ChIPnexus_peak_7690	62	22	0.738095	chr3R:27620482-27620527	Acf	promoter-TSS	801	5.1
Elba1_ChIPnexus_peak_5208b	33	93	0.738095	chr3L:20793472-20793647	Spc105R	promoter-TSS	49	4.8
Elba1_ChIPnexus_peak_2844	200	71	0.738007	chr2R:12469497-12469595	Cdk4	TTS	1208	8.7	insv_CCAATTGG
Elba1_ChIPnexus_peak_5956	645	229	0.737986	chr3R:4501497-4501824	CG9773	promoter-TSS	675	27.2		insv_CCAATAAG
Elba1_ChIPnexus_peak_316b	470	167	0.737834	chr2L:4883307-4883638	CG3008	promoter-TSS	174	12.6	insv_CCAATTGG
Elba1_ChIPnexus_peak_316c	470	167	0.737834	chr2L:4883307-4883638	CG3008	promoter-TSS	174	5.9	insv_CCAATTGG
Elba1_ChIPnexus_peak_316a	470	167	0.737834	chr2L:4883307-4883638	CG3008	promoter-TSS	174	4.7	insv_CCAATTGG
Elba1_ChIPnexus_peak_6866	101	36	0.737226	chr3R:16447509-16447671	H	promoter-TSS	-70	2.6
Elba1_ChIPnexus_peak_777	14	5	0.736842	chr2L:10058729-10058779	Pen	exon	1854	2.3
Elba1_ChIPnexus_peak_7854a	340	122	0.735931	chr4:870989-871183	CR45123	promoter-TSS	-714	14.1
Elba1_ChIPnexus_peak_7854b	340	122	0.735931	chr4:870989-871183	CR45123	promoter-TSS	-714	7.8
Elba1_ChIPnexus_peak_6573	14	39	0.735849	chr3R:12282103-12282180	CG14883	TTS	367	5.3	insv_CCAATTGG
Elba1_ChIPnexus_peak_1751	114	41	0.735484	chr2L:22247499-22247569	RpL21	TTS	299	3.2
Elba1_ChIPnexus_peak_9016	50	18	0.735294	chrX:15446312-15446376	Ac13E	intron	1967	8.1	insv_CCAATTGG
Elba1_ChIPnexus_peak_3253	25	9	0.735294	chr2R:17759119-17759242	Fili	promoter-TSS	-355	2.1
Elba1_ChIPnexus_peak_9206	103	285	0.734536	chrX:17402297-17402707	CG43658	intron	-1380	5.2
Elba1_ChIPnexus_peak_5955	85	235	0.734375	chr3R:4488743-4488905	p	exon	797	10.8
Elba1_ChIPnexus_peak_6107	163	59	0.734234	chr3R:6091480-6091572	CG43143	intron	1498	3.9
Elba1_ChIPnexus_peak_7417	196	71	0.734082	chr3R:23742603-23742757	mRpS22	promoter-TSS	50	15.4
Elba1_ChIPnexus_peak_2055	80	29	0.733945	chr2R:3712929-3713058	phr	promoter-TSS	-33	2.7
Elba1_ChIPnexus_peak_9185	132	48	0.733333	chrX:17159821-17159942	f	intron	415	20.9
Elba1_ChIPnexus_peak_7333b	451	164	0.733333	chr3R:22550797-22551041	CG6420	promoter-TSS	19	19.6
Elba1_ChIPnexus_peak_7333a	451	164	0.733333	chr3R:22550797-22551041	CG6420	promoter-TSS	19	6.4
Elba1_ChIPnexus_peak_2202	55	20	0.733333	chr2R:5580751-5580872	Uba1	promoter-TSS	22	3.6
Elba1_ChIPnexus_peak_8430	4	11	0.733333	chrX:6259983-6260029	Marf	promoter-TSS	24	3.6
Elba1_ChIPnexus_peak_3228	11	4	0.733333	chr2R:17433890-17433945	Egfr	promoter-TSS	-231	3.1
Elba1_ChIPnexus_peak_2441a	221	607	0.733092	chr2R:8069822-8070165	CG13175	promoter-TSS	-151	24.1
Elba1_ChIPnexus_peak_2441c	221	607	0.733092	chr2R:8069822-8070165	CG13175	promoter-TSS	-151	14.8
Elba1_ChIPnexus_peak_2441b	221	607	0.733092	chr2R:8069822-8070165	CG13175	promoter-TSS	-151	8.8
Elba1_ChIPnexus_peak_4762	151	55	0.73301	chr3L:15573196-15573356	mrn	promoter-TSS	361	4.6	insv_CCAATTGG
Elba1_ChIPnexus_peak_6156	49	134	0.73224	chr3R:6678300-6678391	CG4565	promoter-TSS	-101	4.4
Elba1_ChIPnexus_peak_2760	164	60	0.732143	chr2R:11681924-11682039	tun	5'UTR	476	9.1	insv_CCAATTGG
Elba1_ChIPnexus_peak_230	153	56	0.732057	chr2L:3541456-3541590	drm	intron	1790	7.8		insv_CCAATAAG
Elba1_ChIPnexus_peak_7524	121	330	0.731707	chr3R:25417356-25417589	alph	promoter-TSS	-81	26.5	insv_CCAATTGG
Elba1_ChIPnexus_peak_1000	30	11	0.731707	chr2L:12545786-12545834	bun	5'UTR	801	2.5
Elba1_ChIPnexus_peak_1625	79	29	0.731481	chr2L:20918883-20918963	sky	promoter-TSS	8	6
Elba1_ChIPnexus_peak_7268	46	125	0.730994	chr3R:21319556-21319783	CR44179	promoter-TSS	-685	4.4
Elba1_ChIPnexus_peak_5616	100	37	0.729927	chr3R:639632-639676	CG1129	exon	293	3.9		insv_CCAATAAG
Elba1_ChIPnexus_peak_2284	54	20	0.72973	chr2R:6471884-6471957	psq	intron	729	2.7
Elba1_ChIPnexus_peak_3883	26	70	0.729167	chr3L:3787923-3787999	CG32264	promoter-TSS	-1	9.2	insv_CCAATTGG
Elba1_ChIPnexus_peak_411	35	13	0.729167	chr2L:5987177-5987238	ifc	5'UTR	129	8.2
Elba1_ChIPnexus_peak_8537	35	13	0.729167	chrX:7787791-7787840	CG45089	promoter-TSS	16	3.8
Elba1_ChIPnexus_peak_9192	102	274	0.728723	chrX:17208299-17208497	B-H2	promoter-TSS	-216	10.8		insv_CCAATAAG
Elba1_ChIPnexus_peak_3795	67	25	0.728261	chr3L:2586496-2586552	msn	promoter-TSS	16	3.7	insv_CCAATTGG
Elba1_ChIPnexus_peak_5904	28	75	0.728155	chr3R:3933940-3934005	puc	exon	1762	4.5
Elba1_ChIPnexus_peak_8600	62	166	0.72807	chrX:8575667-8576001	CG11284	TTS	250	7.2
Elba1_ChIPnexus_peak_6393	52	139	0.727749	chr3R:10134805-10134981	RpII15	promoter-TSS	82	5.3
Elba1_ChIPnexus_peak_418b	294	110	0.727723	chr2L:6036818-6036998	mtm	promoter-TSS	9	16.6
Elba1_ChIPnexus_peak_418a	294	110	0.727723	chr2L:6036818-6036998	mtm	promoter-TSS	9	13.6
Elba1_ChIPnexus_peak_2053	33	88	0.727273	chr2R:3694255-3694364	sax	promoter-TSS	207	5.8
Elba1_ChIPnexus_peak_5176	6	16	0.727273	chr3L:20484795-20484852	ND-39	promoter-TSS	-359	4
Elba1_ChIPnexus_peak_5730	9	24	0.727273	chr3R:1647103-1647141	Hpr1	promoter-TSS	40	3.9
Elba1_ChIPnexus_peak_5775	168	63	0.727273	chr3R:2232614-2232657	gpp	promoter-TSS	56	3.9
Elba1_ChIPnexus_peak_414	48	128	0.727273	chr2L:5999553-5999603	lid	promoter-TSS	-77	3.7		insv_CCAATAAG
Elba1_ChIPnexus_peak_7071	12	32	0.727273	chr3R:19084262-19084378	CG13827	promoter-TSS	233	3.1
Elba1_ChIPnexus_peak_283	32	12	0.727273	chr2L:4386043-4386115	Vps53	promoter-TSS	-17	2.2
Elba1_ChIPnexus_peak_4113	3	8	0.727273	chr3L:7633491-7633527	Urm1	promoter-TSS	37	2.2
Elba1_ChIPnexus_peak_9296	50	133	0.726776	chrX:19115171-19115249	CG7884	intron	555	7.1
Elba1_ChIPnexus_peak_1008	35	93	0.726562	chr2L:12620520-12620597	nub	intron	1775	4.5
Elba1_ChIPnexus_peak_5712	93	35	0.726562	chr3R:1497184-1497224	Atg17	intron	1769	3.2
Elba1_ChIPnexus_peak_4256	32	85	0.726496	chr3L:9439890-9439967	CG3529	promoter-TSS	-36	3.8
Elba1_ChIPnexus_peak_7363	37	14	0.72549	chr3R:22937917-22937971	gb	promoter-TSS	48	2.3
Elba1_ChIPnexus_peak_9340b	293	111	0.725248	chrX:19591582-19591753	Cdc42	intron	543	10.6
Elba1_ChIPnexus_peak_9340a	293	111	0.725248	chrX:19591582-19591753	Cdc42	intron	543	7.3
Elba1_ChIPnexus_peak_2715	58	153	0.725118	chr2R:11209832-11210040	Arf51F	promoter-TSS	-70	3.7		insv_CCAATAAG
Elba1_ChIPnexus_peak_4575	44	116	0.725	chr3L:13660983-13661100	bru3	intron	-1192	17.7		insv_CCAATAAG
Elba1_ChIPnexus_peak_3148	58	22	0.725	chr2R:16533632-16533785	Lrt	promoter-TSS	-157	4
Elba1_ChIPnexus_peak_6948	41	108	0.724832	chr3R:17307809-17307975	Fancm	promoter-TSS	-155	6.2
Elba1_ChIPnexus_peak_5320	30	79	0.724771	chr3L:21815071-21815161	CycH	promoter-TSS	19	3.2
Elba1_ChIPnexus_peak_6732	114	300	0.724638	chr3R:14228935-14229104	koko	promoter-TSS	-25	17.7
Elba1_ChIPnexus_peak_1238	213	81	0.72449	chr2L:16257204-16257408	PRL-1	promoter-TSS	300	7.6
Elba1_ChIPnexus_peak_4258	35	92	0.724409	chr3L:9448734-9448792	phol	promoter-TSS	618	3
Elba1_ChIPnexus_peak_6797	84	32	0.724138	chr3R:15289801-15289879	Dys	intron	585	6
Elba1_ChIPnexus_peak_4612	21	8	0.724138	chr3L:14069992-14070123	btl	promoter-TSS	-108	3.9
Elba1_ChIPnexus_peak_4168	42	16	0.724138	chr3L:8339262-8339318	CG7182	promoter-TSS	16	3.6
Elba1_ChIPnexus_peak_912	95	249	0.723837	chr2L:11358234-11358382	salr	promoter-TSS	-565	24.3
Elba1_ChIPnexus_peak_197	29	76	0.72381	chr2L:3001028-3001089	CG17265	intron	1772	3.4
Elba1_ChIPnexus_peak_8135b	71	186	0.723735	chrX:1183077-1183344	CG32812	TTS	1211	12.8	insv_CCAATTGG
Elba1_ChIPnexus_peak_8135a	71	186	0.723735	chrX:1183077-1183344	CG32812	TTS	1211	11.2	insv_CCAATTGG
Elba1_ChIPnexus_peak_4361	144	55	0.723618	chr3L:11066358-11066471	Pfdn2	TTS	1074	9.8
Elba1_ChIPnexus_peak_8793b	128	335	0.723542	chrX:11597244-11597442	CG2444	TTS	1715	18.8
Elba1_ChIPnexus_peak_8793a	128	335	0.723542	chrX:11597244-11597442	CG2444	TTS	1715	14.2
Elba1_ChIPnexus_peak_9128	68	26	0.723404	chrX:16480641-16480706	CanA-14F	promoter-TSS	25	3.9		insv_CCAATAAG
Elba1_ChIPnexus_peak_3073	31	81	0.723214	chr2R:15558836-15558876	isopeptidase-T-3	intron	188	2.7
Elba1_ChIPnexus_peak_9048	36	94	0.723077	chrX:15729732-15729961	CR32582	promoter-TSS	212	10.7	insv_CCAATTGG
Elba1_ChIPnexus_peak_8168	120	46	0.722892	chrX:1762831-1762968	CG14803	promoter-TSS	-4	4.4
Elba1_ChIPnexus_peak_3932	60	23	0.722892	chr3L:4313412-4313519	Claspin	promoter-TSS	-18	3.9
Elba1_ChIPnexus_peak_3770	79	206	0.722807	chr3L:2378939-2379176	CG45186	5'UTR	230	16.3	insv_CCAATTGG
Elba1_ChIPnexus_peak_4227	198	76	0.722628	chr3L:9014009-9014234	Doc2	Intergenic	-1775	10	insv_CCAATTGG
Elba1_ChIPnexus_peak_3430	38	99	0.722628	chr2R:20162796-20163073	nvy	promoter-TSS	-323	4.5
Elba1_ChIPnexus_peak_406	231	89	0.721875	chr2L:5964712-5964913	psd	promoter-TSS	139	15.9		insv_CCAATAAG
Elba1_ChIPnexus_peak_5253	31	12	0.72093	chr3L:21209951-21210025	Ilk	promoter-TSS	-13	5.3
Elba1_ChIPnexus_peak_1173	111	43	0.720779	chr2L:15257632-15257731	l(2)35Cc	TTS	1100	17.2
Elba1_ChIPnexus_peak_8489	76	196	0.720588	chrX:7091039-7091462	CG9650	5'UTR	1188	9.7	insv_CCAATTGG
Elba1_ChIPnexus_peak_2543	19	49	0.720588	chr2R:9126852-9126970	CG4679	promoter-TSS	62	3.7
Elba1_ChIPnexus_peak_4571	85	33	0.720339	chr3L:13506460-13506605	Liprin-beta	promoter-TSS	68	6.8	insv_CCAATTGG
Elba1_ChIPnexus_peak_56	175	450	0.72	chr2L:713276-713420	ds	intron	1635	32.2
Elba1_ChIPnexus_peak_2800	36	14	0.72	chr2R:12036175-12036239	Ext2	promoter-TSS	17	3.7
Elba1_ChIPnexus_peak_6932	21	54	0.72	chr3R:17183903-17183952	pre-mod(mdg4)-I	TTS	1563	2.5
Elba1_ChIPnexus_peak_4415	244	95	0.719764	chr3L:11677312-11677586	Sugb	TTS	369	26.2	insv_CCAATTGG
Elba1_ChIPnexus_peak_2666	210	82	0.719178	chr2R:10638154-10638287	AttB	TTS	1492	16	insv_CCAATTGG
Elba1_ChIPnexus_peak_4214	212	83	0.718644	chr3L:8947095-8947201	CG43783	promoter-TSS	224	8.9
Elba1_ChIPnexus_peak_9344	245	96	0.718475	chrX:19645052-19645235	Pmp70	TTS	340	4.3
Elba1_ChIPnexus_peak_5091	42	107	0.718121	chr3L:19785809-19785892	Gyc76C	intron	819	17.3	insv_CCAATTGG
Elba1_ChIPnexus_peak_2426	173	68	0.717842	chr2R:7914399-7914601	Mppe	promoter-TSS	712	6.6
Elba1_ChIPnexus_peak_4421	211	83	0.717687	chr3L:11782253-11782417	Pi3K68D	TTS	778	18.2
Elba1_ChIPnexus_peak_8556	26	66	0.717391	chrX:7996081-7996135	CG2258	promoter-TSS	20	8.4
Elba1_ChIPnexus_peak_4464	33	13	0.717391	chr3L:12329469-12329544	CG10418	promoter-TSS	-270	4.4
Elba1_ChIPnexus_peak_5278	26	66	0.717391	chr3L:21500935-21501002	M6	promoter-TSS	16	3.4
Elba1_ChIPnexus_peak_1062	104	41	0.717241	chr2L:13378409-13378507	CG9302	promoter-TSS	80	7
Elba1_ChIPnexus_peak_4145	38	15	0.716981	chr3L:8120875-8120920	Uba2	promoter-TSS	21	2.4
Elba1_ChIPnexus_peak_3405	86	34	0.716667	chr2R:19875696-19875822	Phm	promoter-TSS	219	4.5		insv_CCAATAAG
Elba1_ChIPnexus_peak_2714	95	240	0.716418	chr2R:11198490-11198617	CG8152	promoter-TSS	86	26.3
Elba1_ChIPnexus_peak_8458	101	40	0.716312	chrX:6714763-6715009	Nf-YC	promoter-TSS	66	21.7
Elba1_ChIPnexus_peak_6800	63	159	0.716216	chr3R:15469826-15470055	Vha13	promoter-TSS	168	11.7	insv_CCAATTGG
Elba1_ChIPnexus_peak_6042	42	106	0.716216	chr3R:5384721-5384761	AP-1mu	promoter-TSS	506	3.8
Elba1_ChIPnexus_peak_1060	111	44	0.716129	chr2L:13374192-13374302	CG6565	promoter-TSS	70	4.6
Elba1_ChIPnexus_peak_4531	58	23	0.716049	chr3L:13028364-13028400	SRm160	intron	-1539	3.2	insv_CCAATTGG
Elba1_ChIPnexus_peak_6920	48	121	0.715976	chr3R:17044306-17044510	Smyd5	promoter-TSS	105	10.7
Elba1_ChIPnexus_peak_2482	85	214	0.715719	chr2R:8500659-8500830	Galphaq	intron	499	20.9
Elba1_ChIPnexus_peak_3984	73	29	0.715686	chr3L:5556808-5556897	Sras	promoter-TSS	-22	7.8
Elba1_ChIPnexus_peak_4940	78	31	0.715596	chr3L:17662300-17662393	Crtc	promoter-TSS	-12	3.7
Elba1_ChIPnexus_peak_970	254	101	0.715493	chr2L:12175162-12175292	bru1	promoter-TSS	223	14.1
Elba1_ChIPnexus_peak_3726	35	88	0.715447	chr3L:1602396-1602586	CG12104	promoter-TSS	183	4.2
Elba1_ChIPnexus_peak_3737	73	183	0.714844	chr3L:1794811-1795086	alpha-Spec	promoter-TSS	380	7.3
Elba1_ChIPnexus_peak_5142	198	79	0.714801	chr3L:20291592-20291676	CR43872	promoter-TSS	-876	6.7
Elba1_ChIPnexus_peak_4372	129	323	0.714602	chr3L:11113001-11113201	FoxK	promoter-TSS	410	4
Elba1_ChIPnexus_peak_1699	260	104	0.714286	chr2L:21665060-21665304	CR46066	promoter-TSS	-667	32.5
Elba1_ChIPnexus_peak_4166	35	14	0.714286	chr3L:8308806-8308855	CG7185	promoter-TSS	-228	5.3
Elba1_ChIPnexus_peak_762	34	85	0.714286	chr2L:9935802-9935907	CR45007	3'UTR	-1378	4.8
Elba1_ChIPnexus_peak_336	20	50	0.714286	chr2L:5043647-5043696	CG31650	promoter-TSS	337	4.5
Elba1_ChIPnexus_peak_827	40	100	0.714286	chr2L:10363633-10363751	pim	promoter-TSS	703	4.1
Elba1_ChIPnexus_peak_7412	15	6	0.714286	chr3R:23532796-23532832	CG12877	promoter-TSS	-8	3.7
Elba1_ChIPnexus_peak_2020	170	68	0.714286	chr2R:3378148-3378298	wech	promoter-TSS	-895	3.1
Elba1_ChIPnexus_peak_8346	155	62	0.714286	chrX:4833537-4833687	Ptp4E	promoter-TSS	-2	2.3
Elba1_ChIPnexus_peak_844	152	61	0.713615	chr2L:10506378-10506522	CR44224	promoter-TSS	149	15.6	insv_CCAATTGG
Elba1_ChIPnexus_peak_6049c	142	57	0.713568	chr3R:5408341-5408713	CG33654	exon	417	12.1
Elba1_ChIPnexus_peak_6049b	142	57	0.713568	chr3R:5408341-5408713	CG33654	exon	417	9.2
Elba1_ChIPnexus_peak_6049a	142	57	0.713568	chr3R:5408341-5408713	CG33654	exon	417	5.2
Elba1_ChIPnexus_peak_2294	132	53	0.713514	chr2R:6615454-6615633	Rab3	TTS	1165	3.7	insv_CCAATTGG
Elba1_ChIPnexus_peak_8889	194	78	0.713235	chrX:13022500-13022716	snmRNA:204	promoter-TSS	55	10.1
Elba1_ChIPnexus_peak_439	21	52	0.712329	chr2L:6324004-6324058	PDZ-GEF	TTS	264	4.4
Elba1_ChIPnexus_peak_5561	99	40	0.71223	chr3R:160400-160489	CG14645	promoter-TSS	-376	5.8
Elba1_ChIPnexus_peak_7985	118	292	0.712195	chrU:5509021-5509211	JYalpha	exon	1351	23.9		insv_CCAATAAG
Elba1_ChIPnexus_peak_3723	89	36	0.712	chr3L:1578055-1578291	CG13917	intron	1474	4.8
Elba1_ChIPnexus_peak_3459	126	51	0.711864	chr2R:20633188-20633300	Usp15-31	intron	1972	13		insv_CCAATAAG
Elba1_ChIPnexus_peak_7312	74	30	0.711538	chr3R:21878507-21878599	Vps2	promoter-TSS	10	7.2
Elba1_ChIPnexus_peak_6655	37	15	0.711538	chr3R:13211514-13211604	lute	promoter-TSS	-54	2.6
Elba1_ChIPnexus_peak_1745b	56	138	0.71134	chr2L:22153197-22153319	CG42748	promoter-TSS	-317	8	insv_CCAATTGG
Elba1_ChIPnexus_peak_1745a	56	138	0.71134	chr2L:22153197-22153319	CG42748	promoter-TSS	-317	5.7	insv_CCAATTGG
Elba1_ChIPnexus_peak_8488	82	202	0.711268	chrX:7090710-7090839	CG9650	5'UTR	712	19.8	insv_CCAATTGG
Elba1_ChIPnexus_peak_9093	41	101	0.711268	chrX:16169882-16169956	kat80	promoter-TSS	31	3
Elba1_ChIPnexus_peak_9104	87	214	0.710963	chrX:16213501-16213565	Cyp1	intron	870	2.8
Elba1_ChIPnexus_peak_837	70	172	0.710744	chr2L:10428289-10428380	CG5188	promoter-TSS	-495	9.7
Elba1_ChIPnexus_peak_8701	57	140	0.71066	chrX:10219580-10219686	alpha-Man-Ia	promoter-TSS	358	2
Elba1_ChIPnexus_peak_1021	22	54	0.710526	chr2L:12692494-12692545	CG5525	promoter-TSS	415	5.6
Elba1_ChIPnexus_peak_2951	22	54	0.710526	chr2R:13710278-13710314	grh	promoter-TSS	-774	2.6
Elba1_ChIPnexus_peak_4610	98	40	0.710145	chr3L:14068741-14068837	btl	promoter-TSS	-83	6.2
Elba1_ChIPnexus_peak_2577b	158	386	0.709559	chr2R:9445337-9445699	snoRNA:2R:9445410	promoter-TSS	42	6.3
Elba1_ChIPnexus_peak_2577a	158	386	0.709559	chr2R:9445337-9445699	snoRNA:2R:9445410	promoter-TSS	42	4.1
Elba1_ChIPnexus_peak_7611	83	34	0.709402	chr3R:26425317-26425447	CG2246	TTS	663	6.8
Elba1_ChIPnexus_peak_8590	559	229	0.709391	chrX:8455882-8456145	Trf4-1	intron	285	13.7
Elba1_ChIPnexus_peak_2812	122	50	0.709302	chr2R:12090209-12090259	Shark	TTS	155	5.6	insv_CCAATTGG
Elba1_ChIPnexus_peak_4026	77	187	0.708333	chr3L:6178020-6178200	D19B	promoter-TSS	-90	5.3
Elba1_ChIPnexus_peak_1615	14	34	0.708333	chr2L:20787439-20787491	Pomp	promoter-TSS	-191	2.7
Elba1_ChIPnexus_peak_5853	318	131	0.708241	chr3R:2988032-2988352	sas	promoter-TSS	-338	13.7	insv_CCAATTGG
Elba1_ChIPnexus_peak_5214	40	97	0.708029	chr3L:20835055-20835208	CG11456	promoter-TSS	44	12.3
Elba1_ChIPnexus_peak_2210	170	412	0.707904	chr2R:5729778-5730090	Vamp7	promoter-TSS	73	6.4	insv_CCAATTGG	insv_CCAATAAG
Elba1_ChIPnexus_peak_2196	109	45	0.707792	chr2R:5477183-5477272	CG1827	exon	672	11
Elba1_ChIPnexus_peak_9262	528	218	0.707775	chrX:18541322-18541528	Rip11	promoter-TSS	175	14.1
Elba1_ChIPnexus_peak_5134	19	46	0.707692	chr3L:20223979-20224043	CG13813	promoter-TSS	-758	7.2
Elba1_ChIPnexus_peak_113	375	155	0.707547	chr2L:1730724-1730942	CG31937	TTS	946	26.3		insv_CCAATAAG
Elba1_ChIPnexus_peak_5903	31	75	0.707547	chr3R:3931891-3931962	puc	promoter-TSS	-284	3.1
Elba1_ChIPnexus_peak_6548	86	208	0.707483	chr3R:12069562-12069664	tara	intron	1075	6.6	insv_CCAATTGG	insv_CCAATAAG
Elba1_ChIPnexus_peak_7253	174	72	0.707317	chr3R:21075084-21075200	Nup358	promoter-TSS	72	3.6
Elba1_ChIPnexus_peak_4414	70	29	0.707071	chr3L:11677046-11677094	Sugb	promoter-TSS	-10	5.8
Elba1_ChIPnexus_peak_1051	152	63	0.706977	chr2L:13219892-13220112	CG5705	promoter-TSS	23	3.2
Elba1_ChIPnexus_peak_8391	53	22	0.706667	chrX:5659654-5659730	CG42699	TTS	1106	7.4		insv_CCAATAAG
Elba1_ChIPnexus_peak_525	330	137	0.706638	chr2L:7249396-7249862	Ndae1	promoter-TSS	-286	19.8	insv_CCAATTGG
Elba1_ChIPnexus_peak_209	54	130	0.706522	chr2L:3158681-3158803	Mad	intron	901	13.6	insv_CCAATTGG
Elba1_ChIPnexus_peak_6059	810	337	0.70619	chr3R:5536035-5536352	trbd	promoter-TSS	566	28.4		insv_CCAATAAG
Elba1_ChIPnexus_peak_1724b	211	507	0.706128	chr2L:21899355-21899631	CG11629	Intergenic	-1204	25.9
Elba1_ChIPnexus_peak_1724a	211	507	0.706128	chr2L:21899355-21899631	CG11629	Intergenic	-1204	21.6
Elba1_ChIPnexus_peak_5628	87	209	0.706081	chr3R:777524-777703	Ubc6	intron	791	17.4	insv_CCAATTGG
Elba1_ChIPnexus_peak_7303	36	15	0.705882	chr3R:21854496-21854537	E(spl)m5-HLH	TTS	941	4	insv_CCAATTGG
Elba1_ChIPnexus_peak_5889	15	36	0.705882	chr3R:3746180-3746234	lds	promoter-TSS	54	2.5
Elba1_ChIPnexus_peak_5669	38	91	0.705426	chr3R:1183881-1183999	Prosbeta7	promoter-TSS	-43	3.4
Elba1_ChIPnexus_peak_8188	28	67	0.705263	chrX:2032798-2032834	ph-p	promoter-TSS	-412	4.9
Elba1_ChIPnexus_peak_4056	23	55	0.705128	chr3L:6745726-6745857	velo	promoter-TSS	61	2.6
Elba1_ChIPnexus_peak_6716	39	93	0.704545	chr3R:14024128-14024320	Ssdp	intron	1093	5.7
Elba1_ChIPnexus_peak_3010	31	13	0.704545	chr2R:14706942-14707041	Phb2	promoter-TSS	19	3.9
Elba1_ChIPnexus_peak_2749	62	26	0.704545	chr2R:11572361-11572557	CR43429	promoter-TSS	-21	3.4
Elba1_ChIPnexus_peak_8776	732	1745	0.704481	chrX:11347251-11347494	Evi5	intron	999	62.7
Elba1_ChIPnexus_peak_7565	34	81	0.704348	chr3R:25852008-25852129	CR46111	non-coding	128	4.1
Elba1_ChIPnexus_peak_1974	200	84	0.704225	chr2R:2872457-2872564	vimar	intron	707	6.5
Elba1_ChIPnexus_peak_688	150	63	0.704225	chr2L:9117552-9117682	CR44617	Intergenic	-1965	4.8	insv_CCAATTGG
Elba1_ChIPnexus_peak_3712	141	335	0.703782	chr3L:1516595-1516885	cue	promoter-TSS	531	10.7
Elba1_ChIPnexus_peak_4478	209	88	0.703704	chr3L:12498908-12499081	vih	TTS	1602	16.7
Elba1_ChIPnexus_peak_3265	75	178	0.703557	chr2R:18011564-18011704	mei-S332	TTS	1217	12.9
Elba1_ChIPnexus_peak_703	46	109	0.703226	chr2L:9177685-9177825	tai	intron	1397	12.6	insv_CCAATTGG
Elba1_ChIPnexus_peak_4447	19	45	0.703125	chr3L:12109126-12109202	l(3)j2D3	promoter-TSS	-37	4.8
Elba1_ChIPnexus_peak_8760	52	22	0.702703	chrX:11219376-11219432	CG1657	promoter-TSS	-14	3.9
Elba1_ChIPnexus_peak_5311	69	163	0.702586	chr3L:21700271-21700423	CG32447	promoter-TSS	-882	12.4
Elba1_ChIPnexus_peak_6747	163	69	0.702586	chr3R:14584988-14585287	Epg5	promoter-TSS	-542	5.3	insv_CCAATTGG
Elba1_ChIPnexus_peak_6244	125	53	0.702247	chr3R:8077988-8078177	CG3942	Intergenic	-1827	4.1	insv_CCAATTGG
Elba1_ChIPnexus_peak_5153	158	67	0.702222	chr3L:20349836-20349989	kin17	promoter-TSS	5	5.5
Elba1_ChIPnexus_peak_286	42	99	0.702128	chr2L:4393427-4393515	CG3652	promoter-TSS	405	10.7
Elba1_ChIPnexus_peak_153	106	45	0.701987	chr2L:2357628-2357724	CG9967	promoter-TSS	-320	7.6
Elba1_ChIPnexus_peak_9411	62	146	0.701923	chrX:21208898-21209058	tty	intron	1069	13
Elba1_ChIPnexus_peak_5573	23	54	0.701299	chr3R:253540-253623	CG31525	exon	829	6.6
Elba1_ChIPnexus_peak_8193	101	237	0.701183	chrX:2052415-2052595	wapl	TTS	511	14.2		insv_CCAATAAG
Elba1_ChIPnexus_peak_9127	61	26	0.701149	chrX:16480344-16480454	CanA-14F	5'UTR	299	7.4
Elba1_ChIPnexus_peak_4920	53	124	0.700565	chr3L:17419161-17419262	CG7630	promoter-TSS	634	6.3
Elba1_ChIPnexus_peak_6614	175	75	0.7	chr3R:12682885-12683072	mir-iab-8	promoter-TSS	-914	8.8
Elba1_ChIPnexus_peak_9007	168	72	0.7	chrX:15343552-15343662	Scamp	promoter-TSS	309	5.9
Elba1_ChIPnexus_peak_3769	63	27	0.7	chr3L:2378401-2378587	CG45186	promoter-TSS	-333	4.2	insv_CCAATTGG
Elba1_ChIPnexus_peak_7530a	466	200	0.6997	chr3R:25516965-25517219	dmrt99B	Intergenic	-1221	23.5	insv_CCAATTGG
Elba1_ChIPnexus_peak_7530b	466	200	0.6997	chr3R:25516965-25517219	dmrt99B	Intergenic	-1221	23.5	insv_CCAATTGG
Elba1_ChIPnexus_peak_6475	46	107	0.699346	chr3R:11176577-11176707	Trs33	promoter-TSS	75	2.3
Elba1_ChIPnexus_peak_2556	77	179	0.699219	chr2R:9336836-9337040	cnn	promoter-TSS	-33	3.9
Elba1_ChIPnexus_peak_3429	86	37	0.699187	chr2R:20162505-20162683	nvy	promoter-TSS	-663	4.6	insv_CCAATTGG
Elba1_ChIPnexus_peak_8539	158	68	0.699115	chrX:7805952-7806091	snz	promoter-TSS	-101	13.2
Elba1_ChIPnexus_peak_6202b	152	353	0.69901	chr3R:7445408-7445607	Jupiter	promoter-TSS	121	14.9		insv_CCAATAAG
Elba1_ChIPnexus_peak_6202a	152	353	0.69901	chr3R:7445408-7445607	Jupiter	promoter-TSS	121	9.8		insv_CCAATAAG
Elba1_ChIPnexus_peak_9292	53	123	0.698864	chrX:19101781-19101861	Ulp1	TTS	399	5.8
Elba1_ChIPnexus_peak_2432a	137	316	0.697572	chr2R:8028079-8028306	Smyd4-4	promoter-TSS	56	17.3
Elba1_ChIPnexus_peak_2432b	137	316	0.697572	chr2R:8028079-8028306	Smyd4-4	promoter-TSS	56	14.6
Elba1_ChIPnexus_peak_8815b	385	167	0.697464	chrX:11883083-11883362	tsg	promoter-TSS	-241	16.2	insv_CCAATTGG
Elba1_ChIPnexus_peak_8815a	385	167	0.697464	chrX:11883083-11883362	tsg	promoter-TSS	-241	13.2	insv_CCAATTGG
Elba1_ChIPnexus_peak_3409a	272	118	0.697436	chr2R:19916180-19916446	HSPC300	promoter-TSS	-1	11.3
Elba1_ChIPnexus_peak_3409b	272	118	0.697436	chr2R:19916180-19916446	HSPC300	promoter-TSS	-1	9.8
Elba1_ChIPnexus_peak_1362	23	53	0.697368	chr2L:17752486-17752522	CadN	promoter-TSS	-158	3.6
Elba1_ChIPnexus_peak_7096	56	129	0.697297	chr3R:19495823-19496152	CG31145	promoter-TSS	-606	15.1
Elba1_ChIPnexus_peak_820	198	86	0.697183	chr2L:10334476-10334552	GATAd	exon	600	12.8	insv_CCAATTGG
Elba1_ChIPnexus_peak_3739	221	96	0.697161	chr3L:1796031-1796148	Cdc37	promoter-TSS	697	8.5
Elba1_ChIPnexus_peak_8421	46	20	0.69697	chrX:6162215-6162310	Spt6	intron	432	3.7
Elba1_ChIPnexus_peak_127	102	234	0.696429	chr2L:1980710-1980845	CG15356	promoter-TSS	-22	27
Elba1_ChIPnexus_peak_5114	174	76	0.696	chr3L:19984974-19985168	CG7646	promoter-TSS	84	7.2
Elba1_ChIPnexus_peak_2177	183	80	0.695817	chr2R:5298648-5298755	wun	intron	-1704	20.5	insv_CCAATTGG
Elba1_ChIPnexus_peak_5337	183	80	0.695817	chr3L:22060813-22060947	CG14561	TTS	1873	15.5
Elba1_ChIPnexus_peak_26	304	133	0.695652	chr2L:273279-273376	mbm	promoter-TSS	388	7.9	insv_CCAATTGG
Elba1_ChIPnexus_peak_5386	74	169	0.695473	chr3L:22766453-22766629	SPoCk	promoter-TSS	-95	8.6	insv_CCAATTGG
Elba1_ChIPnexus_peak_3000	57	25	0.695122	chr2R:14567233-14567317	CG44435	exon	1400	4.1		insv_CCAATAAG
Elba1_ChIPnexus_peak_3836	25	57	0.695122	chr3L:3159563-3159603	ND-30	promoter-TSS	-5	2.9
Elba1_ChIPnexus_peak_8767a	54	123	0.694915	chrX:11263414-11263726	dlg1	promoter-TSS	-128	9.2	insv_CCAATTGG
Elba1_ChIPnexus_peak_8767b	54	123	0.694915	chrX:11263414-11263726	dlg1	promoter-TSS	-128	9.1	insv_CCAATTGG
Elba1_ChIPnexus_peak_5274	77	175	0.694444	chr3L:21483597-21483824	Neu2	promoter-TSS	-24	7.7
Elba1_ChIPnexus_peak_3421	22	50	0.694444	chr2R:20001827-20001869	CG4049	promoter-TSS	-33	2.3
Elba1_ChIPnexus_peak_162	19	43	0.693548	chr2L:2492659-2492819	Slh	promoter-TSS	-68	4.9
Elba1_ChIPnexus_peak_6000	168	380	0.693431	chr3R:4872829-4873004	Rel	promoter-TSS	6	28.4	insv_CCAATTGG
Elba1_ChIPnexus_peak_4492	210	93	0.693069	chr3L:12567341-12567476	sowah	Intergenic	-1766	18	insv_CCAATTGG
Elba1_ChIPnexus_peak_4169	47	106	0.69281	chr3L:8339512-8339611	CG7182	promoter-TSS	-79	2.4
Elba1_ChIPnexus_peak_5219	45	20	0.692308	chr3L:20914121-20914208	CR45734	TTS	262	11.3	insv_CCAATTGG
Elba1_ChIPnexus_peak_5894	99	44	0.692308	chr3R:3804081-3804224	CD98hc	promoter-TSS	-2	6.9		insv_CCAATAAG
Elba1_ChIPnexus_peak_2270	54	24	0.692308	chr2R:6365965-6366044	whd	promoter-TSS	68	5.9
Elba1_ChIPnexus_peak_7490	72	32	0.692308	chr3R:24948918-24949022	CG11880	promoter-TSS	-122	5.3
Elba1_ChIPnexus_peak_7222	72	32	0.692308	chr3R:20770941-20771006	Nmnat	promoter-TSS	14	5
Elba1_ChIPnexus_peak_1604	36	16	0.692308	chr2L:20682358-20682469	CG2617	promoter-TSS	45	3
Elba1_ChIPnexus_peak_6683	53	119	0.69186	chr3R:13621730-13621935	pasi1	TTS	1035	9.8
Elba1_ChIPnexus_peak_8818	41	92	0.691729	chrX:11911621-11911830	Chrac-16	promoter-TSS	269	4.9
Elba1_ChIPnexus_peak_1692	50	112	0.691358	chr2L:21627744-21627832	CR44993	promoter-TSS	-674	5.5
Elba1_ChIPnexus_peak_7134	159	71	0.691304	chr3R:19883188-19883385	Hsp68	promoter-TSS	-254	3
Elba1_ChIPnexus_peak_6289	111	248	0.690808	chr3R:8837542-8837786	CtBP	promoter-TSS	293	8.2
Elba1_ChIPnexus_peak_4996	47	105	0.690789	chr3L:18422953-18423056	CR46215	promoter-TSS	-649	22.2	insv_CCAATTGG
Elba1_ChIPnexus_peak_3797	299	134	0.690531	chr3L:2587351-2587550	RpL8	promoter-TSS	-6	12
Elba1_ChIPnexus_peak_6793	22	49	0.690141	chr3R:15227198-15227267	Ino80	exon	1643	7.5	insv_CCAATTGG
Elba1_ChIPnexus_peak_4739	69	31	0.69	chr3L:15295849-15295928	Best3	promoter-TSS	-3	7.3
Elba1_ChIPnexus_peak_196	158	71	0.689956	chr2L:3000612-3000868	CG17265	intron	1454	6.9
Elba1_ChIPnexus_peak_2839	45	100	0.689655	chr2R:12403743-12403930	Sema2a	promoter-TSS	-123	16.3	insv_CCAATTGG
Elba1_ChIPnexus_peak_2939	111	50	0.689441	chr2R:13644759-13645016	HLH54F	promoter-TSS	-23	10.5	insv_CCAATTGG
Elba1_ChIPnexus_peak_3863	253	114	0.689373	chr3L:3471242-3471589	CG14971	promoter-TSS	-106	15.4
Elba1_ChIPnexus_peak_2979	255	115	0.689189	chr2R:14314190-14314363	CG12263	TTS	350	28.4	insv_CCAATTGG
Elba1_ChIPnexus_peak_7141	23	51	0.689189	chr3R:19972737-19972773	Slimp	TTS	1934	3.8
Elba1_ChIPnexus_peak_2869	157	71	0.688596	chr2R:12744044-12744247	Dek	promoter-TSS	-2	4.3
Elba1_ChIPnexus_peak_6204	67	148	0.688372	chr3R:7454252-7454397	CG14712	promoter-TSS	-157	16.3		insv_CCAATAAG
Elba1_ChIPnexus_peak_6741	159	72	0.688312	chr3R:14484237-14484327	CG31224	5'UTR	749	5
Elba1_ChIPnexus_peak_7165	331	150	0.68815	chr3R:20098160-20098386	Orct2	promoter-TSS	-478	19.3
Elba1_ChIPnexus_peak_5204	110	50	0.6875	chr3L:20772334-20772434	Pex14	exon	485	9.2
Elba1_ChIPnexus_peak_212	20	44	0.6875	chr2L:3159608-3159663	Mad	promoter-TSS	8	6.2
Elba1_ChIPnexus_peak_9212b	123	270	0.687023	chrX:17529845-17530092	CG8289	promoter-TSS	109	8.4
Elba1_ChIPnexus_peak_9212a	123	270	0.687023	chrX:17529845-17530092	CG8289	promoter-TSS	109	6.1
Elba1_ChIPnexus_peak_9129	57	125	0.686813	chrX:16481246-16481295	CanA-14F	promoter-TSS	-65	5.1
Elba1_ChIPnexus_peak_4147	195	89	0.68662	chr3L:8121710-8121815	CdsA	promoter-TSS	608	8.7	insv_CCAATTGG
Elba1_ChIPnexus_peak_4028	46	21	0.686567	chr3L:6186589-6186663	Trn	promoter-TSS	46	2.9
Elba1_ChIPnexus_peak_400	81	37	0.686441	chr2L:5879894-5880006	rau	promoter-TSS	-452	12.2
Elba1_ChIPnexus_peak_8274	81	37	0.686441	chrX:3614912-3615047	Tlk	intron	939	8.2	insv_CCAATTGG
Elba1_ChIPnexus_peak_9190b	91	199	0.686207	chrX:17195245-17195633	Fim	promoter-TSS	523	13.8
Elba1_ChIPnexus_peak_9190a	91	199	0.686207	chrX:17195245-17195633	Fim	promoter-TSS	523	5.5
Elba1_ChIPnexus_peak_4383b	43	94	0.686131	chr3L:11207524-11207676	CG42671	promoter-TSS	-5	6.7
Elba1_ChIPnexus_peak_4383a	43	94	0.686131	chr3L:11207524-11207676	CG42671	promoter-TSS	-5	5.7
Elba1_ChIPnexus_peak_4858	153	70	0.686099	chr3L:16666355-16666437	zetaCOP	promoter-TSS	241	14.4
Elba1_ChIPnexus_peak_4510	38	83	0.68595	chr3L:12743222-12743328	CG10984	promoter-TSS	56	2.4
Elba1_ChIPnexus_peak_6778	535	245	0.685897	chr3R:15051966-15052157	vib	TTS	219	56.2	insv_CCAATTGG
Elba1_ChIPnexus_peak_801b	559	256	0.68589	chr2L:10259892-10260240	Pten	promoter-TSS	-79	8.6
Elba1_ChIPnexus_peak_801a	559	256	0.68589	chr2L:10259892-10260240	Pten	promoter-TSS	-79	3.4
Elba1_ChIPnexus_peak_5086b	71	155	0.685841	chr3L:19680452-19680729	CG8765	promoter-TSS	-137	8.8	insv_CCAATTGG
Elba1_ChIPnexus_peak_5086a	71	155	0.685841	chr3L:19680452-19680729	CG8765	promoter-TSS	-137	6	insv_CCAATTGG
Elba1_ChIPnexus_peak_3833	33	72	0.685714	chr3L:3127258-3127407	prominin-like	promoter-TSS	-116	7.1	insv_CCAATTGG
Elba1_ChIPnexus_peak_3393	72	33	0.685714	chr2R:19844633-19844724	CG16787	promoter-TSS	250	4.2
Elba1_ChIPnexus_peak_1431	314	144	0.68559	chr2L:18782954-18783301	ham	promoter-TSS	-527	4.1
Elba1_ChIPnexus_peak_8732	109	50	0.685535	chrX:10751313-10751490	sofe	promoter-TSS	45	8	insv_CCAATTGG
Elba1_ChIPnexus_peak_3389	159	73	0.685345	chr2R:19812557-19812668	CG2812	promoter-TSS	-147	12.8
Elba1_ChIPnexus_peak_9053	143	311	0.685022	chrX:15764762-15765099	CG16952	intron	714	15.4
Elba1_ChIPnexus_peak_6682	421	194	0.684553	chr3R:13621315-13621589	pasi1	TTS	655	19.4	insv_CCAATTGG	insv_CCAATAAG
Elba1_ChIPnexus_peak_2795a	83	180	0.684411	chr2R:12012373-12012588	spin	promoter-TSS	-6	16.8	insv_CCAATTGG
Elba1_ChIPnexus_peak_2795b	83	180	0.684411	chr2R:12012373-12012588	spin	promoter-TSS	-6	12.4	insv_CCAATTGG
Elba1_ChIPnexus_peak_7163a	273	126	0.684211	chr3R:20084042-20084334	jar	intron	1022	8.1
Elba1_ChIPnexus_peak_7163b	273	126	0.684211	chr3R:20084042-20084334	jar	intron	1022	4.5
Elba1_ChIPnexus_peak_1248	50	108	0.683544	chr2L:16310437-16310491	cni	promoter-TSS	262	2.5
Elba1_ChIPnexus_peak_3349	110	51	0.68323	chr2R:19434662-19434814	wmd	intron	773	8		insv_CCAATAAG
Elba1_ChIPnexus_peak_3220	58	125	0.68306	chr2R:17389635-17389753	MESK2	promoter-TSS	92	3.9
Elba1_ChIPnexus_peak_5575b	169	364	0.682927	chr3R:263063-263355	CG14650	promoter-TSS	100	14.9	insv_CCAATTGG
Elba1_ChIPnexus_peak_5575a	169	364	0.682927	chr3R:263063-263355	CG14650	promoter-TSS	100	8.6	insv_CCAATTGG
Elba1_ChIPnexus_peak_8631	56	26	0.682927	chrX:9059087-9059139	mei-P26	promoter-TSS	-883	3.6
Elba1_ChIPnexus_peak_2448b	66	142	0.682692	chr2R:8213451-8213661	CG8841	promoter-TSS	64	23.8	insv_CCAATTGG
Elba1_ChIPnexus_peak_2448a	66	142	0.682692	chr2R:8213451-8213661	CG8841	promoter-TSS	64	6.2	insv_CCAATTGG
Elba1_ChIPnexus_peak_8700a	585	272	0.682614	chrX:10218363-10218896	alpha-Man-Ia	intron	1362	31.6
Elba1_ChIPnexus_peak_8700b	585	272	0.682614	chrX:10218363-10218896	alpha-Man-Ia	intron	1362	5.6
Elba1_ChIPnexus_peak_4088	43	20	0.68254	chr3L:7236969-7237042	mRpL50	promoter-TSS	28	8.4
Elba1_ChIPnexus_peak_4669	86	40	0.68254	chr3L:14624862-14624919	RecQ5	promoter-TSS	287	3.9
Elba1_ChIPnexus_peak_680	45	21	0.681818	chr2L:8949927-8950012	C1GalTA	intron	1247	3.5
Elba1_ChIPnexus_peak_8759	60	28	0.681818	chrX:11218860-11218913	l(1)10Bb	promoter-TSS	455	2.9
Elba1_ChIPnexus_peak_3785	7	15	0.681818	chr3L:2483289-2483378	CG45186	promoter-TSS	74	2
Elba1_ChIPnexus_peak_3071	261	559	0.681707	chr2R:15556296-15556617	hrg	5'UTR	117	15.2
Elba1_ChIPnexus_peak_1256b	674	315	0.681496	chr2L:16351963-16352252	CG42231	promoter-TSS	521	9
Elba1_ChIPnexus_peak_1256a	674	315	0.681496	chr2L:16351963-16352252	CG42231	promoter-TSS	521	8
Elba1_ChIPnexus_peak_5308	77	36	0.681416	chr3L:21676051-21676159	Sfp78E	promoter-TSS	959	4.4
Elba1_ChIPnexus_peak_2583	109	51	0.68125	chr2R:9480604-9480663	CG6191	promoter-TSS	211	10.5
Elba1_ChIPnexus_peak_7811b	470	220	0.681159	chr4:489605-489832	CG33941	TTS	1595	31.5
Elba1_ChIPnexus_peak_7811a	470	220	0.681159	chr4:489605-489832	CG33941	TTS	1595	3.1
Elba1_ChIPnexus_peak_3221a	305	651	0.680962	chr2R:17389995-17390312	MESK2	promoter-TSS	551	28	insv_CCAATTGG
Elba1_ChIPnexus_peak_3221b	305	651	0.680962	chr2R:17389995-17390312	MESK2	promoter-TSS	551	5.9	insv_CCAATTGG
Elba1_ChIPnexus_peak_4350b	105	224	0.680851	chr3L:11003918-11004106	klu	Intergenic	-1724	13.3		insv_CCAATAAG
Elba1_ChIPnexus_peak_4350a	105	224	0.680851	chr3L:11003918-11004106	klu	Intergenic	-1724	6.2		insv_CCAATAAG
Elba1_ChIPnexus_peak_5356	54	115	0.680473	chr3L:22269909-22270017	Srpk79D	promoter-TSS	-501	8.5
Elba1_ChIPnexus_peak_5163	64	136	0.68	chr3L:20383614-20383694	CR43944	exon	833	12.6
Elba1_ChIPnexus_peak_9413	24	51	0.68	chrX:21221978-21222031	sol	promoter-TSS	-658	9.5	insv_CCAATTGG
Elba1_ChIPnexus_peak_6930	32	68	0.68	chr3R:17173988-17174104	CG16791	intron	1277	7.2	insv_CCAATTGG
Elba1_ChIPnexus_peak_4632	85	40	0.68	chr3L:14269291-14269409	fz	intron	1907	5
Elba1_ChIPnexus_peak_6066	85	40	0.68	chr3R:5588785-5588904	Snap24	promoter-TSS	28	5
Elba1_ChIPnexus_peak_6774	17	8	0.68	chr3R:14989961-14989999	sqz	promoter-TSS	47	3.4
Elba1_ChIPnexus_peak_7209	68	32	0.68	chr3R:20702744-20703094	CG31381	promoter-TSS	152	3.2
Elba1_ChIPnexus_peak_8588a	148	314	0.679654	chrX:8454945-8455110	Trf4-1	promoter-TSS	99	6.7
Elba1_ChIPnexus_peak_8588b	148	314	0.679654	chrX:8454945-8455110	Trf4-1	promoter-TSS	99	3.7
Elba1_ChIPnexus_peak_7547	33	70	0.679612	chr3R:25632442-25632548	ncd	promoter-TSS	-26	6.2
Elba1_ChIPnexus_peak_9308	212	100	0.679487	chrX:19216971-19217153	out	promoter-TSS	-923	11.2	insv_CCAATTGG
Elba1_ChIPnexus_peak_8483a	150	318	0.679487	chrX:6998266-6998565	CG4617	promoter-TSS	109	9.2	insv_CCAATTGG
Elba1_ChIPnexus_peak_8483b	150	318	0.679487	chrX:6998266-6998565	CG4617	promoter-TSS	109	7.8	insv_CCAATTGG
Elba1_ChIPnexus_peak_8739b	231	109	0.679412	chrX:10825398-10825555	Myo10A	intron	506	16.2
Elba1_ChIPnexus_peak_8739a	231	109	0.679412	chrX:10825398-10825555	Myo10A	intron	506	7
Elba1_ChIPnexus_peak_3800	94	199	0.679181	chr3L:2635394-2635499	MEP-1	promoter-TSS	-316	8.6
Elba1_ChIPnexus_peak_4938	78	165	0.679012	chr3L:17661194-17661328	snmRNA:641	TTS	569	10.7
Elba1_ChIPnexus_peak_7437	55	26	0.679012	chr3R:24161258-24161368	larp	promoter-TSS	-50	3.7
Elba1_ChIPnexus_peak_9371	70	148	0.678899	chrX:20297987-20298170	CG15456	promoter-TSS	-9	4.7
Elba1_ChIPnexus_peak_2632	9	19	0.678571	chr2R:10127355-10127480	Usp20-33	promoter-TSS	-20	3.9
Elba1_ChIPnexus_peak_5567	116	55	0.678363	chr3R:223578-223655	CG9855	promoter-TSS	-19	3.8
Elba1_ChIPnexus_peak_409	84	177	0.678161	chr2L:5986244-5986439	ifc	promoter-TSS	-7	9.4		insv_CCAATAAG
Elba1_ChIPnexus_peak_7307	122	58	0.677778	chr3R:21864262-21864351	E(spl)m7-HLH	TTS	1546	6.8
Elba1_ChIPnexus_peak_8566a	250	119	0.677507	chrX:8070668-8070932	slpr	5'UTR	418	6.6
Elba1_ChIPnexus_peak_8566b	250	119	0.677507	chrX:8070668-8070932	slpr	5'UTR	418	5.2
Elba1_ChIPnexus_peak_5569	40	84	0.677419	chr3R:229482-229573	lost	promoter-TSS	729	6.5		insv_CCAATAAG
Elba1_ChIPnexus_peak_4251b	71	149	0.677273	chr3L:9402995-9403180	CG4022	5'UTR	845	6.5
Elba1_ChIPnexus_peak_4251a	71	149	0.677273	chr3L:9402995-9403180	CG4022	5'UTR	845	5.4
Elba1_ChIPnexus_peak_1089	203	425	0.676752	chr2L:13893316-13893612	CenG1A	promoter-TSS	-738	31.2
Elba1_ChIPnexus_peak_2803	282	590	0.676606	chr2R:12047407-12047566	CG10734	intron	-1187	33.5		insv_CCAATAAG
Elba1_ChIPnexus_peak_2769	131	274	0.676543	chr2R:11803793-11803916	CR44373	non-coding	354	23.9
Elba1_ChIPnexus_peak_802	46	22	0.676471	chr2L:10260839-10260875	Pten	promoter-TSS	192	4.1
Elba1_ChIPnexus_peak_4833	69	33	0.676471	chr3L:16374793-16374851	CG4753	promoter-TSS	-152	3.9
Elba1_ChIPnexus_peak_7636	282	135	0.676259	chr3R:26885387-26885734	dco	intron	1372	24.8	insv_CCAATTGG
Elba1_ChIPnexus_peak_818	45	94	0.676259	chr2L:10327226-10327373	RnrL	TTS	644	3.7
Elba1_ChIPnexus_peak_5240	215	103	0.676101	chr3L:21060827-21061026	siz	promoter-TSS	-62	4.4
Elba1_ChIPnexus_peak_6772	48	23	0.676056	chr3R:14920995-14921037	ATPsynD	promoter-TSS	294	4.8
Elba1_ChIPnexus_peak_234	25	12	0.675676	chr2L:3581307-3581370	sob	promoter-TSS	-569	8		insv_CCAATAAG
Elba1_ChIPnexus_peak_1919b	110	229	0.675516	chr2R:2101393-2101644	l(2)k14710	promoter-TSS	109	6.7
Elba1_ChIPnexus_peak_1919a	110	229	0.675516	chr2R:2101393-2101644	l(2)k14710	promoter-TSS	109	5.5
Elba1_ChIPnexus_peak_5951	281	135	0.675481	chr3R:4389153-4389443	CR44291	promoter-TSS	222	14.9		insv_CCAATAAG
Elba1_ChIPnexus_peak_9044a	259	539	0.675439	chrX:15710830-15711162	sd	intron	-1188	24.5
Elba1_ChIPnexus_peak_9044b	259	539	0.675439	chrX:15710830-15711162	sd	intron	-1188	10.5
Elba1_ChIPnexus_peak_2870	112	233	0.675362	chr2R:12744610-12744776	snoRNA:Dek-a	promoter-TSS	-225	28.3		insv_CCAATAAG
Elba1_ChIPnexus_peak_7330	13	27	0.675	chr3R:22543338-22543400	CG5484	promoter-TSS	-224	6.9
Elba1_ChIPnexus_peak_763	54	26	0.675	chr2L:9938771-9938864	Apf	promoter-TSS	-27	3.8
Elba1_ChIPnexus_peak_7510	434	209	0.674961	chr3R:25283550-25283957	Ptp99A	TTS	461	14.2
Elba1_ChIPnexus_peak_3053	56	27	0.674699	chr2R:15325343-15325417	Spt5	promoter-TSS	392	5.8
Elba1_ChIPnexus_peak_4037	164	340	0.674603	chr3L:6344205-6344444	Sfp65A	TTS	948	17.7	insv_CCAATTGG
Elba1_ChIPnexus_peak_1980	116	56	0.674419	chr2R:2919824-2920101	Tsp42Eh	exon	-1105	5.3		insv_CCAATAAG
Elba1_ChIPnexus_peak_9095	45	93	0.673913	chrX:16172205-16172334	eas	promoter-TSS	-92	2	insv_CCAATTGG
Elba1_ChIPnexus_peak_2147	77	159	0.673729	chr2R:5023487-5023571	alc	TTS	1346	3.4		insv_CCAATAAG
Elba1_ChIPnexus_peak_2185	229	111	0.673529	chr2R:5380905-5381095	Wnt2	promoter-TSS	-671	10.6
Elba1_ChIPnexus_peak_7488	33	16	0.673469	chr3R:24938778-24938854	CG11876	promoter-TSS	-11	2.3
Elba1_ChIPnexus_peak_7340	85	175	0.673077	chr3R:22688571-22688674	Lerp	promoter-TSS	-87	23.4	insv_CCAATTGG
Elba1_ChIPnexus_peak_194	144	70	0.672897	chr2L:2999800-3000021	CG17265	5'UTR	624	4.6
Elba1_ChIPnexus_peak_1042	146	71	0.672811	chr2L:13179664-13179744	CG5287	TTS	457	15.1		insv_CCAATAAG
Elba1_ChIPnexus_peak_1420	146	71	0.672811	chr2L:18680010-18680211	CG31751	exon	1394	10.3		insv_CCAATAAG
Elba1_ChIPnexus_peak_6420	148	72	0.672727	chr3R:10485302-10485398	Hexim	TTS	190	11.9		insv_CCAATAAG
Elba1_ChIPnexus_peak_1014	185	90	0.672727	chr2L:12658847-12659172	pdm2	intron	1185	10.2	insv_CCAATTGG	insv_CCAATAAG
Elba1_ChIPnexus_peak_2453	18	37	0.672727	chr2R:8232027-8232089	CG8839	promoter-TSS	64	7.4
Elba1_ChIPnexus_peak_4284	37	18	0.672727	chr3L:9720418-9720529	Naa60	TTS	478	2.3
Elba1_ChIPnexus_peak_7062b	374	182	0.672662	chr3R:18967799-18968046	hh	promoter-TSS	-294	17.2	insv_CCAATTGG
Elba1_ChIPnexus_peak_7062a	374	182	0.672662	chr3R:18967799-18968046	hh	promoter-TSS	-294	9.3	insv_CCAATTGG
Elba1_ChIPnexus_peak_4696	75	154	0.672489	chr3L:14963497-14963666	Tom	TTS	1137	3.3	insv_CCAATTGG
Elba1_ChIPnexus_peak_1174	39	19	0.672414	chr2L:15264769-15264851	yuri	promoter-TSS	-118	6.7
Elba1_ChIPnexus_peak_3104	281	137	0.672249	chr2R:15972532-15972673	CR44632	non-coding	137	17.6
Elba1_ChIPnexus_peak_3443	82	40	0.672131	chr2R:20419051-20419152	CG13585	promoter-TSS	-16	4.7
Elba1_ChIPnexus_peak_3626	20	41	0.672131	chr3L:539607-539712	klar	intron	955	3
Elba1_ChIPnexus_peak_7015	85	174	0.671815	chr3R:18246786-18246920	mats	promoter-TSS	-30	10.1
Elba1_ChIPnexus_peak_1743a	317	155	0.67161	chr2L:22133006-22133288	CG42748	TTS	-1186	7	insv_CCAATTGG
Elba1_ChIPnexus_peak_1743b	317	155	0.67161	chr2L:22133006-22133288	CG42748	TTS	-1186	7	insv_CCAATTGG
Elba1_ChIPnexus_peak_2195	23	47	0.671429	chr2R:5472376-5472496	Updo	promoter-TSS	288	2.1
Elba1_ChIPnexus_peak_9009	333	163	0.671371	chrX:15347275-15347524	CG11655	promoter-TSS	-105	10.7
Elba1_ChIPnexus_peak_50	47	96	0.671329	chr2L:588013-588187	CR46148	promoter-TSS	-48	4.3
Elba1_ChIPnexus_peak_1175	26	53	0.670886	chr2L:15265109-15265185	yuri	promoter-TSS	-455	6.7
Elba1_ChIPnexus_peak_9460	161	79	0.670833	chrXHet:7119-7257	zyd	promoter-TSS	-68	14.4
Elba1_ChIPnexus_peak_3875	108	53	0.670807	chr3L:3624874-3625023	dar1	Intergenic	-1404	2.4
Elba1_ChIPnexus_peak_6391b	252	513	0.670588	chr3R:10123850-10124089	CG12207	promoter-TSS	22	27.5
Elba1_ChIPnexus_peak_1039	56	114	0.670588	chr2L:13157993-13158143	Pk34A	promoter-TSS	-742	15.8		insv_CCAATAAG
Elba1_ChIPnexus_peak_6391a	252	513	0.670588	chr3R:10123850-10124089	CG12207	promoter-TSS	22	6.9
Elba1_ChIPnexus_peak_2557b	551	271	0.670316	chr2R:9337397-9337742	cnn	promoter-TSS	411	12.3		insv_CCAATAAG
Elba1_ChIPnexus_peak_2557a	551	271	0.670316	chr2R:9337397-9337742	cnn	promoter-TSS	411	6.8		insv_CCAATAAG
Elba1_ChIPnexus_peak_2819	63	31	0.670213	chr2R:12159432-12159576	Khc	promoter-TSS	-28	2.5
Elba1_ChIPnexus_peak_3972	32	65	0.670103	chr3L:5139135-5139226	CG10671	promoter-TSS	-17	12.4
Elba1_ChIPnexus_peak_8464	98	199	0.670034	chrX:6754629-6754778	CR45531	non-coding	331	22.2
Elba1_ChIPnexus_peak_8850	152	75	0.669604	chrX:12527382-12527514	Tomosyn	promoter-TSS	-134	9
Elba1_ChIPnexus_peak_8409a	39	79	0.669492	chrX:5931029-5931268	rux	promoter-TSS	147	4.9
Elba1_ChIPnexus_peak_8409b	39	79	0.669492	chrX:5931029-5931268	rux	promoter-TSS	147	3.6
Elba1_ChIPnexus_peak_5888	396	196	0.668919	chr3R:3737447-3737678	Prat	promoter-TSS	-61	24.4
Elba1_ChIPnexus_peak_969a	52	105	0.66879	chr2L:12174915-12175046	bru1	promoter-TSS	-24	3.7
Elba1_ChIPnexus_peak_969b	52	105	0.66879	chr2L:12174915-12175046	bru1	promoter-TSS	-24	3.7
Elba1_ChIPnexus_peak_8773	109	54	0.668712	chrX:11317483-11317643	Gs2	promoter-TSS	-427	6.5	insv_CCAATTGG
Elba1_ChIPnexus_peak_9027	57	115	0.668605	chrX:15606693-15606797	CG8184	promoter-TSS	84	6.2
Elba1_ChIPnexus_peak_1649	126	254	0.668421	chr2L:21169469-21169625	Acon	promoter-TSS	896	21.2	insv_CCAATTGG
Elba1_ChIPnexus_peak_3486	391	782	0.666667	chr2R:20971775-20972032	gol	promoter-TSS	-33	35
Elba1_ChIPnexus_peak_3002	334	167	0.666667	chr2R:14576576-14576733	Sik3	TTS	527	25.6	insv_CCAATTGG
Elba1_ChIPnexus_peak_2628a	108	54	0.666667	chr2R:10102418-10102682	mir-308	TTS	819	19.2		insv_CCAATAAG
Elba1_ChIPnexus_peak_63	176	88	0.666667	chr2L:865074-865226	snoRNA:Me28S-U1230	TTS	343	15.3	insv_CCAATTGG
Elba1_ChIPnexus_peak_6257b	352	176	0.666667	chr3R:8257052-8257340	Prosalpha2	TTS	153	9.9
Elba1_ChIPnexus_peak_1917	43	86	0.666667	chr2R:2082485-2082586	Ptr	intron	979	9.7
Elba1_ChIPnexus_peak_1366	29	58	0.666667	chr2L:17778658-17778796	CadN	promoter-TSS	-387	9.6	insv_CCAATTGG
Elba1_ChIPnexus_peak_6257a	352	176	0.666667	chr3R:8257052-8257340	Prosalpha2	TTS	153	9
Elba1_ChIPnexus_peak_7306	100	200	0.666667	chr3R:21863765-21863859	E(spl)m7-HLH	TTS	1052	8.4	insv_CCAATTGG
Elba1_ChIPnexus_peak_2628b	108	54	0.666667	chr2R:10102418-10102682	mir-308	TTS	819	6.9		insv_CCAATAAG
Elba1_ChIPnexus_peak_2350	118	59	0.666667	chr2R:7206024-7206153	nompA	promoter-TSS	93	6.7		insv_CCAATAAG
Elba1_ChIPnexus_peak_1209	104	52	0.666667	chr2L:15745686-15745762	CR44974	promoter-TSS	-533	5.9
Elba1_ChIPnexus_peak_6742	14	7	0.666667	chr3R:14489466-14489502	Gos28	promoter-TSS	24	4.4
Elba1_ChIPnexus_peak_3233	30	15	0.666667	chr2R:17522665-17522701	CG10321	TTS	499	3.5
Elba1_ChIPnexus_peak_5689	14	7	0.666667	chr3R:1389580-1389627	Pi4KIIalpha	promoter-TSS	-229	3.5
Elba1_ChIPnexus_peak_1823	30	15	0.666667	chr2R:676089-676143	CG12547	promoter-TSS	31	3.4
Elba1_ChIPnexus_peak_1165	62	124	0.666667	chr2L:15057513-15057571	ck	promoter-TSS	320	3.2	insv_CCAATTGG
Elba1_ChIPnexus_peak_8359	16	8	0.666667	chrX:4979795-4979831	CG15465	promoter-TSS	21	2.6
Elba1_ChIPnexus_peak_270	33	66	0.666667	chr2L:4223307-4223371	ft	Intergenic	-1543	2.3
Elba1_ChIPnexus_peak_2882	15	30	0.666667	chr2R:12915873-12915999	RhoGEF2	intron	1241	2.1
Elba1_ChIPnexus_peak_1516	337	169	0.666008	chr2L:19493475-19493732	swm	promoter-TSS	35	20.1
Elba1_ChIPnexus_peak_7032	630	316	0.665962	chr3R:18452674-18452876	loco	promoter-TSS	-419	39.1
Elba1_ChIPnexus_peak_2534	132	263	0.665823	chr2R:9039977-9040270	Ack-like	promoter-TSS	59	6.3
Elba1_ChIPnexus_peak_9105	116	231	0.665706	chrX:16213749-16213868	Cyp1	intron	595	11.6	insv_CCAATTGG
Elba1_ChIPnexus_peak_6722	99	197	0.665541	chr3R:14060724-14060923	repo	Intergenic	-1091	7.9	insv_CCAATTGG
Elba1_ChIPnexus_peak_6339	308	155	0.665227	chr3R:9541472-9541742	CG34383	intron	678	3.4
Elba1_ChIPnexus_peak_9320	64	127	0.664921	chrX:19389553-19389693	CG14200	promoter-TSS	85	6.6
Elba1_ChIPnexus_peak_9238	373	188	0.664884	chrX:17985271-17985637	scu	promoter-TSS	162	14.1	insv_CCAATTGG
Elba1_ChIPnexus_peak_1040	218	110	0.664634	chr2L:13164779-13165043	DnaJ-H	promoter-TSS	107	11.2
Elba1_ChIPnexus_peak_7275	107	54	0.664596	chr3R:21487429-21487565	RASSF8	promoter-TSS	-20	12.7	insv_CCAATTGG
Elba1_ChIPnexus_peak_1493	103	52	0.664516	chr2L:19399453-19399565	CG17544	Intergenic	-1016	22.6		insv_CCAATAAG
Elba1_ChIPnexus_peak_6238	50	99	0.66443	chr3R:7955077-7955117	CG4702	Intergenic	-1174	4
Elba1_ChIPnexus_peak_5383	99	50	0.66443	chr3L:22736427-22736532	CG7369	intron	1586	3.7
Elba1_ChIPnexus_peak_1645	89	45	0.664179	chr2L:21143167-21143333	CG9253	promoter-TSS	21	7.3
Elba1_ChIPnexus_peak_5469	87	44	0.664122	chr3LHet:207337-207514	scro	promoter-TSS	-69	5.7
Elba1_ChIPnexus_peak_7585	231	117	0.663793	chr3R:26073865-26074004	CG34299	Intergenic	-1371	23.6		insv_CCAATAAG
Elba1_ChIPnexus_peak_3960	37	73	0.663636	chr3L:4824677-4824840	Dhc64C	intron	929	8.6
Elba1_ChIPnexus_peak_1618	144	73	0.663594	chr2L:20822824-20822993	CG9331	promoter-TSS	80	10.1	insv_CCAATTGG
Elba1_ChIPnexus_peak_2024	351	178	0.663516	chr2R:3406883-3407027	CG2144	promoter-TSS	170	15.8
Elba1_ChIPnexus_peak_405b	103	203	0.663399	chr2L:5948823-5949030	CG9044	promoter-TSS	-524	22.1
Elba1_ChIPnexus_peak_405a	103	203	0.663399	chr2L:5948823-5949030	CG9044	promoter-TSS	-524	7.2
Elba1_ChIPnexus_peak_6011a	135	266	0.663342	chr3R:5053966-5054148	CR45196	intron	202	10.1	insv_CCAATTGG
Elba1_ChIPnexus_peak_6011b	135	266	0.663342	chr3R:5053966-5054148	CR45196	intron	202	4.4	insv_CCAATTGG
Elba1_ChIPnexus_peak_441	167	329	0.663306	chr2L:6337789-6338015	Pez	promoter-TSS	524	9.6
Elba1_ChIPnexus_peak_2304	97	191	0.663194	chr2R:6702162-6702260	CG7222	intron	1157	10.1
Elba1_ChIPnexus_peak_2119	63	32	0.663158	chr2R:4619515-4619621	stmA	intron	1373	12.9		insv_CCAATAAG
Elba1_ChIPnexus_peak_2750	64	126	0.663158	chr2R:11585919-11586062	CG42662	TTS	740	10.6		insv_CCAATAAG
Elba1_ChIPnexus_peak_7021	31	61	0.663043	chr3R:18287625-18287883	Rpn7	promoter-TSS	22	11.6	insv_CCAATTGG
Elba1_ChIPnexus_peak_7409	92	181	0.663004	chr3R:23526031-23526181	btz	promoter-TSS	20	12
Elba1_ChIPnexus_peak_789	88	173	0.662835	chr2L:10210419-10210704	CG5727	promoter-TSS	120	7
Elba1_ChIPnexus_peak_1290	29	57	0.662791	chr2L:16729719-16729828	CG31812	promoter-TSS	-4	5
Elba1_ChIPnexus_peak_9396	53	27	0.6625	chrX:20927132-20927222	bves	intron	1604	2.4		insv_CCAATAAG
Elba1_ChIPnexus_peak_8710	153	78	0.662338	chrX:10372496-10372615	CG2887	promoter-TSS	-29	4.8
Elba1_ChIPnexus_peak_4650	364	713	0.662024	chr3L:14441502-14441703	bbg	promoter-TSS	71	50.1
Elba1_ChIPnexus_peak_3828	188	96	0.661972	chr3L:3072421-3072596	CG11486	promoter-TSS	-39	5.7
Elba1_ChIPnexus_peak_2025	24	47	0.661972	chr2R:3413042-3413227	Orc1	promoter-TSS	87	3.3
Elba1_ChIPnexus_peak_9215	155	303	0.661572	chrX:17551812-17552284	beta-Spec	intron	643	6.3
Elba1_ChIPnexus_peak_2289b	66	129	0.661538	chr2R:6532713-6532943	Git	promoter-TSS	104	7.7
Elba1_ChIPnexus_peak_2289a	66	129	0.661538	chr2R:6532713-6532943	Git	promoter-TSS	104	5.2
Elba1_ChIPnexus_peak_4097	21	41	0.66129	chr3L:7340277-7340340	CG14834	promoter-TSS	-85	12.5	insv_CCAATTGG
Elba1_ChIPnexus_peak_1614	83	162	0.661224	chr2L:20786434-20786589	Pomp	Intergenic	-1145	17.3
Elba1_ChIPnexus_peak_147	199	102	0.66113	chr2L:2220655-2220778	papi	promoter-TSS	-32	18.8
Elba1_ChIPnexus_peak_8632a	707	363	0.660748	chrX:9059275-9059484	mei-P26	promoter-TSS	-617	53.3
Elba1_ChIPnexus_peak_8632b	707	363	0.660748	chrX:9059275-9059484	mei-P26	promoter-TSS	-617	4.7
Elba1_ChIPnexus_peak_7200	191	372	0.660746	chr3R:20632616-20632823	CG6980	promoter-TSS	-624	21.2		insv_CCAATAAG
Elba1_ChIPnexus_peak_4173	19	37	0.660714	chr3L:8418007-8418043	Cbl	promoter-TSS	-29	2.5
Elba1_ChIPnexus_peak_8659	75	146	0.660633	chrX:9394615-9394721	mgl	promoter-TSS	-506	6.6
Elba1_ChIPnexus_peak_4831	56	109	0.660606	chr3L:16371715-16371761	roq	promoter-TSS	-72	3.5
Elba1_ChIPnexus_peak_8982	144	74	0.66055	chrX:14748674-14748816	CG9521	exon	-1443	20	insv_CCAATTGG
Elba1_ChIPnexus_peak_3896	55	107	0.660494	chr3L:3896825-3897030	CG14977	promoter-TSS	27	8
Elba1_ChIPnexus_peak_8088	71	138	0.660287	chrX:370925-371169	CG13373	promoter-TSS	30	16.2
Elba1_ChIPnexus_peak_2905	35	68	0.660194	chr2R:13346579-13346615	CG14478	intron	276	4.1
Elba1_ChIPnexus_peak_9033b	615	317	0.659871	chrX:15656718-15656963	CG17209	promoter-TSS	-149	46.7	insv_CCAATTGG	insv_CCAATAAG
Elba1_ChIPnexus_peak_9033a	615	317	0.659871	chrX:15656718-15656963	CG17209	promoter-TSS	-149	7.2	insv_CCAATTGG	insv_CCAATAAG
Elba1_ChIPnexus_peak_4603	50	97	0.659864	chr3L:14024562-14024849	endos	promoter-TSS	101	7.8	insv_CCAATTGG
Elba1_ChIPnexus_peak_2463b	161	312	0.659619	chr2R:8324679-8324900	Dyb	promoter-TSS	-61	15.6
Elba1_ChIPnexus_peak_2463a	161	312	0.659619	chr2R:8324679-8324900	Dyb	promoter-TSS	-61	12.9
Elba1_ChIPnexus_peak_6769	343	177	0.659615	chr3R:14918392-14918532	cdi	intron	1530	30.3	insv_CCAATTGG
Elba1_ChIPnexus_peak_4834a	279	144	0.659574	chr3L:16401160-16401450	fax	promoter-TSS	-42	13
Elba1_ChIPnexus_peak_4834b	279	144	0.659574	chr3L:16401160-16401450	fax	promoter-TSS	-42	8
Elba1_ChIPnexus_peak_7138	16	31	0.659574	chr3R:19932218-19932359	Syx1A	promoter-TSS	-803	3.9	insv_CCAATTGG
Elba1_ChIPnexus_peak_999	31	60	0.659341	chr2L:12545370-12545489	bun	intron	1182	3.3
Elba1_ChIPnexus_peak_7216	234	121	0.659155	chr3R:20747120-20747258	Mink	exon	-1006	15.5	insv_CCAATTGG
Elba1_ChIPnexus_peak_4462	14	27	0.658537	chr3L:12266242-12266335	Pbgs	intron	-1843	12.4
Elba1_ChIPnexus_peak_2321	27	14	0.658537	chr2R:6994417-6994489	luna	promoter-TSS	-132	9.7
Elba1_ChIPnexus_peak_3232	69	133	0.658416	chr2R:17522139-17522252	CG10321	promoter-TSS	11	4.7
Elba1_ChIPnexus_peak_727	52	27	0.658228	chr2L:9522271-9522458	Oatp30B	intron	1154	4.4	insv_CCAATTGG
Elba1_ChIPnexus_peak_6834	52	27	0.658228	chr3R:15846921-15847099	CG4433	promoter-TSS	50	4.3	insv_CCAATTGG
Elba1_ChIPnexus_peak_2383	121	233	0.658192	chr2R:7492475-7492598	tou	promoter-TSS	-95	10.4
Elba1_ChIPnexus_peak_9420	50	26	0.657895	chrX:21258921-21259004	Hlc	promoter-TSS	11	6.5
Elba1_ChIPnexus_peak_412	171	89	0.657692	chr2L:5996667-5996773	lid	promoter-TSS	65	7.7		insv_CCAATAAG
Elba1_ChIPnexus_peak_4823	167	87	0.65748	chr3L:16296527-16296730	CG13044	promoter-TSS	-350	34.6	insv_CCAATTGG
Elba1_ChIPnexus_peak_5105	186	357	0.657459	chr3L:19901342-19901503	CR43889	intron	-1043	7.3	insv_CCAATTGG
Elba1_ChIPnexus_peak_9080	71	37	0.657407	chrX:15998241-15998387	CG42354	intron	665	7.6		insv_CCAATAAG
Elba1_ChIPnexus_peak_5570	71	37	0.657407	chr3R:239565-239794	CG32944	intron	1516	5.3
Elba1_ChIPnexus_peak_4602	49	94	0.657343	chr3L:14022454-14022598	Ptip	promoter-TSS	-305	5.5
Elba1_ChIPnexus_peak_6615	94	49	0.657343	chr3R:12683542-12683698	mir-iab-8	intron	-1556	5.4
Elba1_ChIPnexus_peak_1447	560	292	0.657277	chr2L:18949520-18949796	CG10428	exon	774	33.2
Elba1_ChIPnexus_peak_3170	145	278	0.65721	chr2R:16883596-16883726	CG10543	promoter-TSS	-64	12.5	insv_CCAATTGG
Elba1_ChIPnexus_peak_6171	92	48	0.657143	chr3R:7045708-7045849	CG6689	promoter-TSS	8	4.5
Elba1_ChIPnexus_peak_2630	155	81	0.65678	chr2R:10126836-10126945	CG8485	promoter-TSS	35	16.5
Elba1_ChIPnexus_peak_9204	88	46	0.656716	chrX:17400383-17400560	CG43658	intron	651	3
Elba1_ChIPnexus_peak_6413	147	77	0.65625	chr3R:10450803-10451003	put	promoter-TSS	522	7.2		insv_CCAATAAG
Elba1_ChIPnexus_peak_6882	21	11	0.65625	chr3R:16659941-16659994	Synd	promoter-TSS	-152	4
Elba1_ChIPnexus_peak_9261	63	33	0.65625	chrX:18540868-18541029	Rip11	intron	652	2.1
Elba1_ChIPnexus_peak_1529a	229	120	0.65616	chr2L:19701008-19701424	scw	promoter-TSS	-248	6.9		insv_CCAATAAG
Elba1_ChIPnexus_peak_1529b	229	120	0.65616	chr2L:19701008-19701424	scw	promoter-TSS	-248	5.7		insv_CCAATAAG
Elba1_ChIPnexus_peak_5107	174	332	0.656126	chr3L:19902870-19903085	Mi-2	promoter-TSS	338	5.4	insv_CCAATTGG
Elba1_ChIPnexus_peak_1605b	246	129	0.656	chr2L:20683217-20683435	CG2617	TTS	958	11.7	insv_CCAATTGG
Elba1_ChIPnexus_peak_3172	82	43	0.656	chr2R:16888187-16888228	CG10543	5'UTR	227	4.3	insv_CCAATTGG
Elba1_ChIPnexus_peak_1605a	246	129	0.656	chr2L:20683217-20683435	CG2617	TTS	958	4.2	insv_CCAATTGG
Elba1_ChIPnexus_peak_8685	117	223	0.655882	chrX:9954175-9954340	Gr9a	intron	-1403	30	insv_CCAATTGG
Elba1_ChIPnexus_peak_6016	124	236	0.655556	chr3R:5092503-5093005	Vps16A	promoter-TSS	13	5.3
Elba1_ChIPnexus_peak_3137	41	78	0.655462	chr2R:16444351-16444427	lms	promoter-TSS	7	3.3
Elba1_ChIPnexus_peak_6624	209	110	0.655172	chr3R:12724674-12724960	iab-8	intron	737	20.3		insv_CCAATAAG
Elba1_ChIPnexus_peak_3038b	89	169	0.655039	chr2R:15180300-15180498	Tab2	promoter-TSS	365	6.3
Elba1_ChIPnexus_peak_3038a	89	169	0.655039	chr2R:15180300-15180498	Tab2	promoter-TSS	365	4.2
Elba1_ChIPnexus_peak_8523	205	108	0.654952	chrX:7600248-7600401	CHES-1-like	intron	-1328	18.4	insv_CCAATTGG
Elba1_ChIPnexus_peak_910	108	205	0.654952	chr2L:11338029-11338136	CR44585	TTS	838	17.6
Elba1_ChIPnexus_peak_5108	78	148	0.654867	chr3L:19915679-19915866	Su(z)12	promoter-TSS	790	4.7
Elba1_ChIPnexus_peak_9077a	292	154	0.654709	chrX:15988182-15988416	CG42354	exon	1656	8
Elba1_ChIPnexus_peak_9077b	292	154	0.654709	chrX:15988182-15988416	CG42354	exon	1656	6.7
Elba1_ChIPnexus_peak_2112	356	188	0.654412	chr2R:4554018-4554201	Acsl	intron	433	28.3		insv_CCAATAAG
Elba1_ChIPnexus_peak_3239	56	106	0.654321	chr2R:17534173-17534282	CG10082	intron	545	5
Elba1_ChIPnexus_peak_7600	28	53	0.654321	chr3R:26215308-26215414	Fer2LCH	intron	500	2.6
Elba1_ChIPnexus_peak_771	127	240	0.653951	chr2L:10002472-10002637	CG31875	5'UTR	182	12.4
Elba1_ChIPnexus_peak_8091	117	221	0.653846	chrX:387340-387458	CG17896	promoter-TSS	129	12.2	insv_CCAATTGG
Elba1_ChIPnexus_peak_7536	18	34	0.653846	chr3R:25570856-25571110	IntS11	promoter-TSS	-76	6.2		insv_CCAATAAG
Elba1_ChIPnexus_peak_492	68	36	0.653846	chr2L:6852319-6852404	Rca1	promoter-TSS	46	5.4
Elba1_ChIPnexus_peak_7439	71	134	0.653659	chr3R:24166428-24166548	CR46105	promoter-TSS	34	5.7
Elba1_ChIPnexus_peak_5902	66	35	0.653465	chr3R:3931494-3931776	puc	promoter-TSS	-575	4.1
Elba1_ChIPnexus_peak_2906	199	375	0.65331	chr2R:13349654-13349972	CG14478	5'UTR	1710	6
Elba1_ChIPnexus_peak_1916a	43	81	0.653226	chr2R:2055921-2056110	EcR	intron	577	14.4
Elba1_ChIPnexus_peak_1916b	43	81	0.653226	chr2R:2055921-2056110	EcR	intron	577	5.3
Elba1_ChIPnexus_peak_6243a	161	303	0.653017	chr3R:8069846-8070176	CR45582	promoter-TSS	-700	19.1		insv_CCAATAAG
Elba1_ChIPnexus_peak_6243b	161	303	0.653017	chr3R:8069846-8070176	CR45582	promoter-TSS	-700	6		insv_CCAATAAG
Elba1_ChIPnexus_peak_8702	185	348	0.652908	chrX:10258983-10259182	l(1)G0289	intron	1224	19.1	insv_CCAATTGG
Elba1_ChIPnexus_peak_4161	47	25	0.652778	chr3L:8292910-8292960	Arl5	promoter-TSS	4	3.2
Elba1_ChIPnexus_peak_8209	156	83	0.65272	chrX:2248278-2248629	CG2841	promoter-TSS	-152	5.6	insv_CCAATTGG
Elba1_ChIPnexus_peak_9012	15	8	0.652174	chrX:15366388-15366424	CG6308	promoter-TSS	209	3	insv_CCAATTGG
Elba1_ChIPnexus_peak_2295	15	8	0.652174	chr2R:6615761-6615806	Rab3	intron	925	2.5
Elba1_ChIPnexus_peak_4931	8	15	0.652174	chr3L:17523166-17523202	Nedd4	promoter-TSS	3	2.1
Elba1_ChIPnexus_peak_5658	15	8	0.652174	chr3R:1049012-1049069	CG2604	promoter-TSS	47	2.1
Elba1_ChIPnexus_peak_4849	133	71	0.651961	chr3L:16583908-16584221	tra	promoter-TSS	86	4.6
Elba1_ChIPnexus_peak_8125a	524	280	0.651741	chrX:1028071-1028460	CG3655	5'UTR	664	40.7
Elba1_ChIPnexus_peak_8125b	524	280	0.651741	chrX:1028071-1028460	CG3655	5'UTR	664	8.2
Elba1_ChIPnexus_peak_870	333	178	0.651663	chr2L:10967419-10967615	CG33129	promoter-TSS	649	7.4
Elba1_ChIPnexus_peak_1545	100	187	0.651568	chr2L:19867359-19867458	sick	intron	1227	8.7
Elba1_ChIPnexus_peak_2817	215	115	0.651515	chr2R:12158674-12158782	Khc	promoter-TSS	748	21.1	insv_CCAATTGG
Elba1_ChIPnexus_peak_4864	86	46	0.651515	chr3L:16723385-16723474	Dbp73D	exon	489	6	insv_CCAATTGG
Elba1_ChIPnexus_peak_2197	443	237	0.651471	chr2R:5481539-5481745	CG30338	promoter-TSS	92	22.7
Elba1_ChIPnexus_peak_5003b	114	213	0.651376	chr3L:18581419-18581701	CG7271	promoter-TSS	-299	17.1
Elba1_ChIPnexus_peak_5003a	114	213	0.651376	chr3L:18581419-18581701	CG7271	promoter-TSS	-299	7.2
Elba1_ChIPnexus_peak_5003c	114	213	0.651376	chr3L:18581419-18581701	CG7271	promoter-TSS	-299	7.2
Elba1_ChIPnexus_peak_4451	56	30	0.651163	chr3L:12120553-12120601	Ir68b	promoter-TSS	-83	5.3	insv_CCAATTGG
Elba1_ChIPnexus_peak_4365	125	67	0.651042	chr3L:11085187-11085371	JIL-1	promoter-TSS	-323	6.6
Elba1_ChIPnexus_peak_2567	74	138	0.650943	chr2R:9389846-9390032	drk	promoter-TSS	-141	3.7
Elba1_ChIPnexus_peak_4586b	66	123	0.650794	chr3L:13918629-13918791	Rgl	promoter-TSS	-275	4.8
Elba1_ChIPnexus_peak_4586a	66	123	0.650794	chr3L:13918629-13918791	Rgl	promoter-TSS	-275	3.7
Elba1_ChIPnexus_peak_6236	203	109	0.650641	chr3R:7836478-7836660	GCC185	promoter-TSS	75	14.3	insv_CCAATTGG
Elba1_ChIPnexus_peak_20	242	130	0.650538	chr2L:207231-207441	CG11617	promoter-TSS	-39	16.6
Elba1_ChIPnexus_peak_4325	36	67	0.650485	chr3L:10510306-10510359	Rbfox1	intron	1229	4.1
Elba1_ChIPnexus_peak_5854	36	67	0.650485	chr3R:2988597-2988679	CR45909	promoter-TSS	20	2.7
Elba1_ChIPnexus_peak_1046	43	80	0.650407	chr2L:13193023-13193090	Edem2	exon	855	7.7		insv_CCAATAAG
Elba1_ChIPnexus_peak_6681	119	64	0.650273	chr3R:13619716-13619805	CG43102	intron	452	7.6	insv_CCAATTGG
Elba1_ChIPnexus_peak_6909	39	21	0.65	chr3R:16966408-16966444	SNF4Agamma	promoter-TSS	-35	3.6
Elba1_ChIPnexus_peak_4282	13	7	0.65	chr3L:9698164-9698200	CG16711	exon	751	3.3
Elba1_ChIPnexus_peak_1285	7	13	0.65	chr2L:16657611-16657647	CG42389	exon	532	2.7
Elba1_ChIPnexus_peak_129a	62	115	0.649718	chr2L:2009731-2009894	CG4238	promoter-TSS	-47	11.3
Elba1_ChIPnexus_peak_129b	62	115	0.649718	chr2L:2009731-2009894	CG4238	promoter-TSS	-47	11.3
Elba1_ChIPnexus_peak_3202	185	343	0.649621	chr2R:17190481-17190701	CG42672	intron	1144	48.9		insv_CCAATAAG
Elba1_ChIPnexus_peak_2537	198	367	0.649558	chr2R:9076465-9076712	Kdm4B	intron	170	19.1		insv_CCAATAAG
Elba1_ChIPnexus_peak_8503b	461	249	0.649296	chrX:7217559-7217853	Atg5	promoter-TSS	97	28.4
Elba1_ChIPnexus_peak_8503a	461	249	0.649296	chrX:7217559-7217853	Atg5	promoter-TSS	97	17
Elba1_ChIPnexus_peak_247a	346	187	0.649156	chr2L:3771715-3771875	bowl	promoter-TSS	95	18
Elba1_ChIPnexus_peak_247b	346	187	0.649156	chr2L:3771715-3771875	bowl	promoter-TSS	95	18
Elba1_ChIPnexus_peak_4098	80	148	0.649123	chr3L:7340819-7340933	Srp19	promoter-TSS	258	10
Elba1_ChIPnexus_peak_1284	13	24	0.648649	chr2L:16657346-16657427	CG42389	5'UTR	289	2.7
Elba1_ChIPnexus_peak_208	26	48	0.648649	chr2L:3157682-3157794	Mad	intron	1905	2.3
Elba1_ChIPnexus_peak_3942	83	45	0.648438	chr3L:4406541-4406636	DOR	promoter-TSS	-355	3.5
Elba1_ChIPnexus_peak_1388	35	19	0.648148	chr2L:18443168-18443214	RpS26	promoter-TSS	37	7.4
Elba1_ChIPnexus_peak_8657	19	35	0.648148	chrX:9391495-9391545	mgl	intron	-1298	7.4
Elba1_ChIPnexus_peak_4290	38	70	0.648148	chr3L:9829789-9829871	I-2	promoter-TSS	75	4.5
Elba1_ChIPnexus_peak_5976	126	232	0.648045	chr3R:4650314-4650424	CG8379	promoter-TSS	236	7.3	insv_CCAATTGG
Elba1_ChIPnexus_peak_4819	113	208	0.647975	chr3L:16136957-16137277	CG5151	promoter-TSS	19	11.4
Elba1_ChIPnexus_peak_860	265	144	0.647922	chr2L:10743344-10743436	CG6729	TTS	545	22.1	insv_CCAATTGG
Elba1_ChIPnexus_peak_5924	230	125	0.647887	chr3R:4043660-4043888	CG7800	promoter-TSS	95	19.9
Elba1_ChIPnexus_peak_6119	100	184	0.647887	chr3R:6238484-6238680	Irp-1B	promoter-TSS	9	9		insv_CCAATAAG
Elba1_ChIPnexus_peak_2298	181	333	0.64786	chr2R:6670304-6670472	CR44299	promoter-TSS	-12	26.8	insv_CCAATTGG
Elba1_ChIPnexus_peak_5812	57	31	0.647727	chr3R:2718920-2718962	CR45559	non-coding	243	3.4
Elba1_ChIPnexus_peak_9271b	125	68	0.647668	chrX:18691375-18691537	bnb	promoter-TSS	264	10.2
Elba1_ChIPnexus_peak_9271a	125	68	0.647668	chrX:18691375-18691537	bnb	promoter-TSS	264	4.1
Elba1_ChIPnexus_peak_5962	261	142	0.647643	chr3R:4541823-4542065	CG8116	promoter-TSS	-21	14.8
Elba1_ChIPnexus_peak_5865	74	136	0.647619	chr3R:3090436-3090625	Gld	TTS	895	7.9
Elba1_ChIPnexus_peak_3327	215	117	0.64759	chr2R:19092179-19092352	CG34371	promoter-TSS	-769	12.6		insv_CCAATAAG
Elba1_ChIPnexus_peak_5678	165	303	0.647436	chr3R:1300597-1300767	Hcs	promoter-TSS	61	17.8
Elba1_ChIPnexus_peak_5413a	235	128	0.647383	chr3L:23143223-23143595	Vps11	exon	190	11.3
Elba1_ChIPnexus_peak_5413b	235	128	0.647383	chr3L:23143223-23143595	Vps11	exon	190	8.5
Elba1_ChIPnexus_peak_1590	67	123	0.647368	chr2L:20351060-20351156	RtGEF	intron	674	17.5
Elba1_ChIPnexus_peak_6711a	464	253	0.647141	chr3R:13995956-13996252	PP2A-B'	intron	-1092	5.1	insv_CCAATTGG
Elba1_ChIPnexus_peak_6711b	464	253	0.647141	chr3R:13995956-13996252	PP2A-B'	intron	-1092	4.2	insv_CCAATTGG
Elba1_ChIPnexus_peak_7014b	42	77	0.647059	chr3R:18236482-18236646	CG13850	promoter-TSS	-33	17
Elba1_ChIPnexus_peak_7014a	42	77	0.647059	chr3R:18236482-18236646	CG13850	promoter-TSS	-33	5.4
Elba1_ChIPnexus_peak_8777	18	33	0.647059	chrX:11349319-11349368	HP5	promoter-TSS	524	2.3	insv_CCAATTGG
Elba1_ChIPnexus_peak_8163	273	149	0.646919	chrX:1716490-1716685	CG14811	promoter-TSS	-173	18.1
Elba1_ChIPnexus_peak_3777	152	83	0.646809	chr3L:2417868-2418117	CG45186	promoter-TSS	37	10.7
Elba1_ChIPnexus_peak_9173	183	100	0.646643	chrX:17001899-17002379	CG5004	intron	524	10.8
Elba1_ChIPnexus_peak_8548	86	47	0.646617	chrX:7865347-7865420	sn	intron	1647	10
Elba1_ChIPnexus_peak_8277b	82	150	0.646552	chrX:3634707-3634908	Tlk	intron	877	6
Elba1_ChIPnexus_peak_8277a	82	150	0.646552	chrX:3634707-3634908	Tlk	intron	877	4.9
Elba1_ChIPnexus_peak_8621	201	110	0.646302	chrX:9003963-9004092	AP-1gamma	promoter-TSS	444	13.8
Elba1_ChIPnexus_peak_7040	52	95	0.646259	chr3R:18546742-18546914	wge	promoter-TSS	44	10.9
Elba1_ChIPnexus_peak_8129	23	42	0.646154	chrX:1110678-1110719	CG11398	TTS	-1509	2.4
Elba1_ChIPnexus_peak_6914	40	73	0.646018	chr3R:16990243-16990370	CG5810	TTS	806	4.2	insv_CCAATTGG
Elba1_ChIPnexus_peak_4688	281	154	0.645977	chr3L:14941092-14941265	CR45978	Intergenic	-1806	13.7
Elba1_ChIPnexus_peak_4460	62	113	0.645714	chr3L:12258576-12258699	app	intron	209	4.1
Elba1_ChIPnexus_peak_320a	342	188	0.645283	chr2L:4944839-4945039	mRpL24	promoter-TSS	422	38	insv_CCAATTGG
Elba1_ChIPnexus_peak_320b	342	188	0.645283	chr2L:4944839-4945039	mRpL24	promoter-TSS	422	6	insv_CCAATTGG
Elba1_ChIPnexus_peak_5110a	298	164	0.645022	chr3L:19921561-19921958	RhoGDI	promoter-TSS	-84	11.4
Elba1_ChIPnexus_peak_5110b	298	164	0.645022	chr3L:19921561-19921958	RhoGDI	promoter-TSS	-84	9.2
Elba1_ChIPnexus_peak_7002	158	87	0.644898	chr3R:18037355-18037493	Gld2	promoter-TSS	-122	24.9		insv_CCAATAAG
Elba1_ChIPnexus_peak_3229	69	38	0.64486	chr2R:17434165-17434245	Egfr	promoter-TSS	57	2.3
Elba1_ChIPnexus_peak_5609	192	348	0.644444	chr3R:606222-606486	CG14655	promoter-TSS	-330	19.6	insv_CCAATTGG	insv_CCAATAAG
Elba1_ChIPnexus_peak_3710	270	149	0.644391	chr3L:1496449-1496714	CG12084	promoter-TSS	62	8.2
Elba1_ChIPnexus_peak_8473	26	47	0.643836	chrX:6907460-6907595	CG3032	promoter-TSS	168	5.3	insv_CCAATTGG
Elba1_ChIPnexus_peak_9032	52	94	0.643836	chrX:15654344-15654435	Graf	promoter-TSS	293	2.6
Elba1_ChIPnexus_peak_5943	176	318	0.643725	chr3R:4183480-4183690	stck	promoter-TSS	-465	35.9	insv_CCAATTGG
Elba1_ChIPnexus_peak_6247	128	71	0.643216	chr3R:8104892-8105013	svp	intron	-1880	7.4	insv_CCAATTGG
Elba1_ChIPnexus_peak_2708	288	519	0.643123	chr2R:11105009-11105325	mRpL41	promoter-TSS	-45	32.8
Elba1_ChIPnexus_peak_8221	5	9	0.642857	chrX:2479354-2479399	CG13760	promoter-TSS	37	9.7	insv_CCAATTGG
Elba1_ChIPnexus_peak_6398	55	99	0.642857	chr3R:10153571-10153741	spn-B	promoter-TSS	-117	9.5		insv_CCAATAAG
Elba1_ChIPnexus_peak_6898	90	50	0.642857	chr3R:16885296-16885457	Mvl	5'UTR	999	9.3
Elba1_ChIPnexus_peak_3379	72	40	0.642857	chr2R:19749962-19750145	TBPH	promoter-TSS	63	4.5
Elba1_ChIPnexus_peak_1427	45	81	0.642857	chr2L:18703505-18703603	CG10343	promoter-TSS	81	2.7
Elba1_ChIPnexus_peak_8924b	219	394	0.642741	chrX:13519112-13519332	NFAT	promoter-TSS	444	32.3
Elba1_ChIPnexus_peak_8924a	219	394	0.642741	chrX:13519112-13519332	NFAT	promoter-TSS	444	8
Elba1_ChIPnexus_peak_6938	205	114	0.642633	chr3R:17205656-17205815	tin	intron	1036	10.4
Elba1_ChIPnexus_peak_6570	196	109	0.642623	chr3R:12269348-12269521	CG14882	promoter-TSS	468	9.2		insv_CCAATAAG
Elba1_ChIPnexus_peak_4215	79	142	0.642534	chr3L:8947321-8947543	orb2	promoter-TSS	-57	4.1
Elba1_ChIPnexus_peak_1876	133	74	0.642512	chr2R:1613536-1613738	ap	5'UTR	700	5.6
Elba1_ChIPnexus_peak_1651	97	54	0.642384	chr2L:21179563-21179666	bur	promoter-TSS	69	3.1
Elba1_ChIPnexus_peak_8747	282	157	0.642369	chrX:11018620-11018832	CG11122	promoter-TSS	33	8
Elba1_ChIPnexus_peak_7202	185	103	0.642361	chr3R:20639136-20639244	lili	promoter-TSS	544	8.5
Elba1_ChIPnexus_peak_7653	39	70	0.642202	chr3R:27230873-27230999	Gprk2	promoter-TSS	-31	3.1
Elba1_ChIPnexus_peak_4370	61	34	0.642105	chr3L:11091672-11091734	APP-BP1	promoter-TSS	-26	2.7
Elba1_ChIPnexus_peak_1989	208	116	0.641975	chr2R:3075856-3076064	pk	intron	1222	18
Elba1_ChIPnexus_peak_9116	53	95	0.641892	chrX:16315736-16315799	AnxB11	intron	508	10.8
Elba1_ChIPnexus_peak_2523	215	120	0.641791	chr2R:8872376-8872543	CR44339	promoter-TSS	-413	6.7
Elba1_ChIPnexus_peak_3050	24	43	0.641791	chr2R:15312346-15312394	hts	promoter-TSS	38	4.4
Elba1_ChIPnexus_peak_4162	77	43	0.641667	chr3L:8293113-8293284	CG13671	promoter-TSS	34	5.3
Elba1_ChIPnexus_peak_8497	119	213	0.641566	chrX:7179054-7179170	CG1677	promoter-TSS	-202	7.9
Elba1_ChIPnexus_peak_6890	281	157	0.641553	chr3R:16774696-16775131	Atpalpha	intron	411	21.6	insv_CCAATTGG
Elba1_ChIPnexus_peak_4423b	176	315	0.641548	chr3L:11812916-11813168	CG5946	promoter-TSS	14	8.6
Elba1_ChIPnexus_peak_4423a	176	315	0.641548	chr3L:11812916-11813168	CG5946	promoter-TSS	14	8.5
Elba1_ChIPnexus_peak_5013	34	19	0.641509	chr3L:18666196-18666244	Capr	promoter-TSS	40	3.1
Elba1_ChIPnexus_peak_1048a	338	189	0.641366	chr2L:13203092-13203333	CG16972	promoter-TSS	83	26.5
Elba1_ChIPnexus_peak_1048b	338	189	0.641366	chr2L:13203092-13203333	CG16972	promoter-TSS	83	18.8
Elba1_ChIPnexus_peak_245	270	151	0.64133	chr2L:3769530-3769680	CR43704	TTS	849	17
Elba1_ChIPnexus_peak_4533	336	188	0.641221	chr3L:13030439-13030579	SRm160	TTS	588	28.6
Elba1_ChIPnexus_peak_7269	42	75	0.641026	chr3R:21320858-21320954	CG33494	promoter-TSS	-23	10.7
Elba1_ChIPnexus_peak_6632	291	163	0.640969	chr3R:12788197-12788332	Abd-B	intron	1099	32.1	insv_CCAATTGG
Elba1_ChIPnexus_peak_9041a	205	115	0.640625	chrX:15698283-15698499	sd	promoter-TSS	-12	5.6
Elba1_ChIPnexus_peak_9041b	205	115	0.640625	chrX:15698283-15698499	sd	promoter-TSS	-12	4.4
Elba1_ChIPnexus_peak_5394	41	23	0.640625	chr3L:22862551-22862610	snoRNA:Me28S-G764	TTS	142	2.7
Elba1_ChIPnexus_peak_8666	32	57	0.640449	chrX:9499934-9500051	Lst8	promoter-TSS	10	2.7
Elba1_ChIPnexus_peak_2805	68	121	0.640212	chr2R:12066516-12066587	Lis-1	promoter-TSS	220	5.5
Elba1_ChIPnexus_peak_7149	137	77	0.640187	chr3R:20014091-20014435	CG5515	TTS	158	11.7
Elba1_ChIPnexus_peak_726	77	137	0.640187	chr2L:9521495-9521601	Oatp30B	TTS	338	8
Elba1_ChIPnexus_peak_7167	201	113	0.640127	chr3R:20121231-20121363	crb	5'UTR	497	5.8
Elba1_ChIPnexus_peak_1943b	234	416	0.64	chr2R:2511859-2512077	CG33919	TTS	114	32.7		insv_CCAATAAG
Elba1_ChIPnexus_peak_1943a	234	416	0.64	chr2R:2511859-2512077	CG33919	TTS	114	9.8		insv_CCAATAAG
Elba1_ChIPnexus_peak_7221	63	112	0.64	chr3R:20763890-20764096	Osbp	promoter-TSS	-49	6.5
Elba1_ChIPnexus_peak_1795	128	72	0.64	chr2R:75276-75747	RNASEK	exon	121	6.3	insv_CCAATTGG
Elba1_ChIPnexus_peak_6522	32	18	0.64	chr3R:11897768-11897905	Mhcl	promoter-TSS	-60	2.3
Elba1_ChIPnexus_peak_5966	94	53	0.639456	chr3R:4573020-4573120	CG9801	promoter-TSS	327	9.5
Elba1_ChIPnexus_peak_4509	22	39	0.639344	chr3L:12742108-12742168	Klc	promoter-TSS	-140	2.6
Elba1_ChIPnexus_peak_6554	118	209	0.639144	chr3R:12100493-12100589	gish	5'UTR	1818	5.3
Elba1_ChIPnexus_peak_2148	353	625	0.639059	chr2R:5025283-5025525	alc	promoter-TSS	34	46.7	insv_CCAATTGG
Elba1_ChIPnexus_peak_2126	287	508	0.638994	chr2R:4787586-4787806	ana2	promoter-TSS	20	26.6	insv_CCAATTGG
Elba1_ChIPnexus_peak_6169a	256	453	0.638928	chr3R:7040551-7040830	ZnT86D	promoter-TSS	-429	46.4		insv_CCAATAAG
Elba1_ChIPnexus_peak_6169b	256	453	0.638928	chr3R:7040551-7040830	ZnT86D	promoter-TSS	-429	2.8		insv_CCAATAAG
Elba1_ChIPnexus_peak_3786	13	23	0.638889	chr3L:2483581-2483654	CG45186	intron	358	4.2
Elba1_ChIPnexus_peak_3660	26	46	0.638889	chr3L:805305-805479	CG13898	Intergenic	-1341	3.2
Elba1_ChIPnexus_peak_5626	115	65	0.638889	chr3R:736697-736773	Cdep	TTS	461	3.2
Elba1_ChIPnexus_peak_1965	69	122	0.638743	chr2R:2758790-2758883	coro	intron	1387	10	insv_CCAATTGG
Elba1_ChIPnexus_peak_454	99	56	0.63871	chr2L:6481183-6481338	CR45463	promoter-TSS	-330	5.8
Elba1_ChIPnexus_peak_6380	311	176	0.638604	chr3R:9948095-9948428	twf	promoter-TSS	-115	21.4
Elba1_ChIPnexus_peak_2770	30	53	0.638554	chr2R:11815551-11815620	bdg	5'UTR	250	10.4	insv_CCAATTGG
Elba1_ChIPnexus_peak_4483	47	83	0.638462	chr3L:12526145-12526234	Tsf2	promoter-TSS	635	6.9
Elba1_ChIPnexus_peak_9159	60	34	0.638298	chrX:16838920-16839103	RhoGAP15B	intron	1688	3.5
Elba1_ChIPnexus_peak_4699	134	76	0.638095	chr3L:14966292-14966364	Brd	TTS	561	3.6
Elba1_ChIPnexus_peak_4360	38	67	0.638095	chr3L:11064486-11064680	Mocs1	intron	919	2.5	insv_CCAATTGG
Elba1_ChIPnexus_peak_3762b	225	396	0.637681	chr3L:2196829-2197069	CG8960	promoter-TSS	-64	40
Elba1_ChIPnexus_peak_3762a	225	396	0.637681	chr3L:2196829-2197069	CG8960	promoter-TSS	-64	9.8
Elba1_ChIPnexus_peak_3762c	225	396	0.637681	chr3L:2196829-2197069	CG8960	promoter-TSS	-64	7.5
Elba1_ChIPnexus_peak_8851	50	88	0.637681	chrX:12527633-12527707	Tomosyn	promoter-TSS	10	2.2	insv_CCAATTGG
Elba1_ChIPnexus_peak_3412	29	51	0.6375	chr2R:19934813-19934985	sei	promoter-TSS	-35	9.9
Elba1_ChIPnexus_peak_3434b	413	235	0.637346	chr2R:20232435-20232693	bs	intron	1339	21
Elba1_ChIPnexus_peak_3434a	413	235	0.637346	chr2R:20232435-20232693	bs	intron	1339	3.9
Elba1_ChIPnexus_peak_3909b	420	239	0.637329	chr3L:4102339-4102626	CG14995	promoter-TSS	-98	21.8
Elba1_ChIPnexus_peak_3909a	420	239	0.637329	chr3L:4102339-4102626	CG14995	promoter-TSS	-98	18.9
Elba1_ChIPnexus_peak_8450b	850	484	0.637181	chrX:6595109-6595437	CG14441	intron	1732	39	insv_CCAATTGG	insv_CCAATAAG
Elba1_ChIPnexus_peak_8450a	850	484	0.637181	chrX:6595109-6595437	CG14441	intron	1732	7.2	insv_CCAATTGG	insv_CCAATAAG
Elba1_ChIPnexus_peak_2337	86	151	0.637131	chr2R:7119858-7120010	metro	promoter-TSS	87	3.7
Elba1_ChIPnexus_peak_273	90	158	0.637097	chr2L:4279679-4279788	Art2	promoter-TSS	-418	10
Elba1_ChIPnexus_peak_7699	100	57	0.636943	chr3R:27762178-27762330	heph	intron	860	7.6
Elba1_ChIPnexus_peak_2046b	146	256	0.636816	chr2R:3582790-3582936	LRR	promoter-TSS	23	11.6	insv_CCAATTGG	insv_CCAATAAG
Elba1_ChIPnexus_peak_2046a	146	256	0.636816	chr2R:3582790-3582936	LRR	promoter-TSS	23	5.2	insv_CCAATTGG	insv_CCAATAAG
Elba1_ChIPnexus_peak_959	284	162	0.636771	chr2L:12095854-12096077	CG6712	promoter-TSS	546	9.7
Elba1_ChIPnexus_peak_1946	438	250	0.636628	chr2R:2544766-2544957	sced	promoter-TSS	30	22.1		insv_CCAATAAG
Elba1_ChIPnexus_peak_2328	338	193	0.636535	chr2R:7059790-7059941	CG13229	promoter-TSS	-154	43.2	insv_CCAATTGG
Elba1_ChIPnexus_peak_8240	8	14	0.636364	chrX:2843263-2843395	CG3603	TTS	1262	6.7
Elba1_ChIPnexus_peak_7552	84	48	0.636364	chr3R:25687092-25687237	CG15514	promoter-TSS	52	5.6
Elba1_ChIPnexus_peak_6508	14	8	0.636364	chr3R:11759566-11759609	blp	promoter-TSS	6	2.7
Elba1_ChIPnexus_peak_7421	14	8	0.636364	chr3R:23764235-23764305	BOD1	promoter-TSS	-14	2.7
Elba1_ChIPnexus_peak_4690	105	60	0.636364	chr3L:14943391-14943483	CR45978	non-coding	453	2.6
Elba1_ChIPnexus_peak_7075	63	36	0.636364	chr3R:19106839-19106916	Cdc16	promoter-TSS	-46	2.1
Elba1_ChIPnexus_peak_7076a	195	341	0.636194	chr3R:19114177-19114568	CG17083	promoter-TSS	-599	9	insv_CCAATTGG	insv_CCAATAAG
Elba1_ChIPnexus_peak_7076b	195	341	0.636194	chr3R:19114177-19114568	CG17083	promoter-TSS	-599	7.8	insv_CCAATTGG	insv_CCAATAAG
Elba1_ChIPnexus_peak_7370	229	131	0.636111	chr3R:22977897-22978048	Men-b	intron	588	8.6
Elba1_ChIPnexus_peak_276	360	206	0.636042	chr2L:4332282-4332479	Atet	TTS	-1533	14.4
Elba1_ChIPnexus_peak_2014	75	131	0.635922	chr2R:3360840-3360978	Aldh-III	intron	726	3.9	insv_CCAATTGG
Elba1_ChIPnexus_peak_6027	142	248	0.635897	chr3R:5225985-5226156	CG34117	promoter-TSS	-295	21.5		insv_CCAATAAG
Elba1_ChIPnexus_peak_1601	89	51	0.635714	chr2L:20640876-20641012	Sfp38D	promoter-TSS	27	10.1	insv_CCAATTGG
Elba1_ChIPnexus_peak_4826	223	128	0.635328	chr3L:16326843-16327026	CG13056	TTS	521	27	insv_CCAATTGG
Elba1_ChIPnexus_peak_2234a	162	93	0.635294	chr2R:5920296-5920439	CG1407	promoter-TSS	31	11.5
Elba1_ChIPnexus_peak_2234b	162	93	0.635294	chr2R:5920296-5920439	CG1407	promoter-TSS	31	11.5
Elba1_ChIPnexus_peak_5564	626	360	0.634888	chr3R:206975-207599	Cont	TTS	259	20.2	insv_CCAATTGG
Elba1_ChIPnexus_peak_2047	199	346	0.634862	chr2R:3584050-3584196	LRR	intron	-1237	26	insv_CCAATTGG
Elba1_ChIPnexus_peak_6158	65	113	0.634831	chr3R:6694368-6694519	Tsp86D	promoter-TSS	13	9.3	insv_CCAATTGG
Elba1_ChIPnexus_peak_5615b	214	372	0.634812	chr3R:637380-637602	CG1129	5'UTR	325	10.2	insv_CCAATTGG
Elba1_ChIPnexus_peak_5615a	214	372	0.634812	chr3R:637380-637602	CG1129	5'UTR	325	9	insv_CCAATTGG
Elba1_ChIPnexus_peak_9332a	122	212	0.634731	chrX:19530641-19530857	e(y)3	intron	1653	10.3		insv_CCAATAAG
Elba1_ChIPnexus_peak_9332b	122	212	0.634731	chrX:19530641-19530857	e(y)3	intron	1653	7.8		insv_CCAATAAG
Elba1_ChIPnexus_peak_901b	202	351	0.63472	chr2L:11268933-11269356	cmet	promoter-TSS	-142	19.4		insv_CCAATAAG
Elba1_ChIPnexus_peak_901a	202	351	0.63472	chr2L:11268933-11269356	cmet	promoter-TSS	-142	15		insv_CCAATAAG
Elba1_ChIPnexus_peak_901c	202	351	0.63472	chr2L:11268933-11269356	cmet	promoter-TSS	-142	9.4		insv_CCAATAAG
Elba1_ChIPnexus_peak_7024b	202	351	0.63472	chr3R:18312871-18313492	Pfdn5	TTS	258	9	insv_CCAATTGG
Elba1_ChIPnexus_peak_7024a	202	351	0.63472	chr3R:18312871-18313492	Pfdn5	TTS	258	6.4	insv_CCAATTGG
Elba1_ChIPnexus_peak_766	429	247	0.634615	chr2L:9963617-9963796	CG5850	promoter-TSS	49	34.6	insv_CCAATTGG
Elba1_ChIPnexus_peak_4417a	239	415	0.634557	chr3L:11684400-11684737	Pallidin	promoter-TSS	-69	13.7		insv_CCAATAAG
Elba1_ChIPnexus_peak_4417b	239	415	0.634557	chr3L:11684400-11684737	Pallidin	promoter-TSS	-69	5.7		insv_CCAATAAG
Elba1_ChIPnexus_peak_3669	34	59	0.634409	chr3L:904720-904882	CG13905	TTS	1903	9	insv_CCAATTGG
Elba1_ChIPnexus_peak_2062	293	169	0.634199	chr2R:3853427-3853631	CG14763	TTS	2000	15.9
Elba1_ChIPnexus_peak_3717	30	52	0.634146	chr3L:1558076-1558284	Pex10	promoter-TSS	-48	2.7
Elba1_ChIPnexus_peak_2876a	388	224	0.633987	chr2R:12846128-12846498	CG6665	TTS	1343	29.7		insv_CCAATAAG
Elba1_ChIPnexus_peak_2876b	388	224	0.633987	chr2R:12846128-12846498	CG6665	TTS	1343	7.7		insv_CCAATAAG
Elba1_ChIPnexus_peak_7295	630	1090	0.633721	chr3R:21827864-21828131	CR45037	non-coding	1074	24.8
Elba1_ChIPnexus_peak_2242	137	237	0.63369	chr2R:5966678-5966866	egr	intron	901	6.4	insv_CCAATTGG
Elba1_ChIPnexus_peak_6213	38	22	0.633333	chr3R:7567397-7567574	Blm	promoter-TSS	20	8.1
Elba1_ChIPnexus_peak_1432	19	11	0.633333	chr2L:18783859-18783907	ham	intron	-1283	3.1
Elba1_ChIPnexus_peak_421	553	955	0.633289	chr2L:6062935-6063177	CG13994	promoter-TSS	67	35.3
Elba1_ChIPnexus_peak_6229	164	95	0.633205	chr3R:7792925-7792988	CG12213	promoter-TSS	223	15.9	insv_CCAATTGG
Elba1_ChIPnexus_peak_9083	105	181	0.632867	chrX:16042387-16042501	disco-r	5'UTR	566	18.4
Elba1_ChIPnexus_peak_5262	105	181	0.632867	chr3L:21327848-21328009	Tsr1	promoter-TSS	-387	16.1
Elba1_ChIPnexus_peak_6822	131	76	0.63285	chr3R:15750269-15750439	CG4462	intron	739	7.5	insv_CCAATTGG
Elba1_ChIPnexus_peak_2915	62	36	0.632653	chr2R:13405646-13405775	CG4866	promoter-TSS	-18	3.5
Elba1_ChIPnexus_peak_6881	61	105	0.63253	chr3R:16659011-16659118	Synd	TTS	543	4
Elba1_ChIPnexus_peak_8485	98	57	0.632258	chrX:7004147-7004395	fz4	promoter-TSS	83	8.9	insv_CCAATTGG
Elba1_ChIPnexus_peak_9218	244	142	0.632124	chrX:17596669-17596828	CG8188	promoter-TSS	62	18.9	insv_CCAATTGG
Elba1_ChIPnexus_peak_2379	122	71	0.632124	chr2R:7479801-7479927	tou	promoter-TSS	767	6.5
Elba1_ChIPnexus_peak_7006	39	67	0.632075	chr3R:18183093-18183165	Sar1	promoter-TSS	-110	9.5
Elba1_ChIPnexus_peak_5301	39	67	0.632075	chr3L:21638174-21638281	CG43980	promoter-TSS	169	3.5
Elba1_ChIPnexus_peak_1211	85	146	0.632035	chr2L:15750455-15750602	ND-B17	intron	550	17.5
Elba1_ChIPnexus_peak_8106	49	84	0.631579	chrX:527448-527589	mir-9372	TTS	266	18.2		insv_CCAATAAG
Elba1_ChIPnexus_peak_845	42	72	0.631579	chr2L:10506697-10506782	Myo31DF	promoter-TSS	40	9.8
Elba1_ChIPnexus_peak_4119	120	70	0.631579	chr3L:7706583-7706846	Ank2	promoter-TSS	33	7.1	insv_CCAATTGG
Elba1_ChIPnexus_peak_3424	36	21	0.631579	chr2R:20046607-20046792	DnaJ-60	promoter-TSS	136	5.3
Elba1_ChIPnexus_peak_3403	7	12	0.631579	chr2R:19875267-19875329	Phm	promoter-TSS	680	2.4
Elba1_ChIPnexus_peak_3835	118	202	0.63125	chr3L:3148136-3148412	Usp5	promoter-TSS	84	13.1		insv_CCAATAAG
Elba1_ChIPnexus_peak_7561	65	38	0.631068	chr3R:25830651-25830704	Nlp	promoter-TSS	4	6.6
Elba1_ChIPnexus_peak_1250	38	65	0.631068	chr2L:16325312-16325384	cact	promoter-TSS	72	4.4
Elba1_ChIPnexus_peak_8622	94	55	0.630872	chrX:9004317-9004407	AP-1gamma	promoter-TSS	-313	8.1	insv_CCAATTGG
Elba1_ChIPnexus_peak_1542	152	89	0.630705	chr2L:19816765-19816938	snRNA:U5:38ABb	TTS	437	16.7
Elba1_ChIPnexus_peak_2159	111	65	0.630682	chr2R:5078443-5078731	CG8026	promoter-TSS	-736	3.4
Elba1_ChIPnexus_peak_839	71	121	0.630208	chr2L:10430850-10430963	Bug22	promoter-TSS	12	12.2
Elba1_ChIPnexus_peak_223	54	92	0.630137	chr2L:3457464-3457500	Sec5	promoter-TSS	180	4.5
Elba1_ChIPnexus_peak_806	92	54	0.630137	chr2L:10278465-10278598	Utx	promoter-TSS	280	4.3
Elba1_ChIPnexus_peak_4261	218	128	0.630058	chr3L:9456587-9456830	CG44838	exon	290	3.9
Elba1_ChIPnexus_peak_2362	63	37	0.63	chr2R:7286659-7286802	sprt	Intergenic	-1793	7.5
Elba1_ChIPnexus_peak_788	124	211	0.629851	chr2L:10200271-10200386	Ripalpha	promoter-TSS	646	12.1	insv_CCAATTGG
Elba1_ChIPnexus_peak_2504	100	170	0.62963	chr2R:8759851-8760012	CR43469	promoter-TSS	-330	19.3	insv_CCAATTGG
Elba1_ChIPnexus_peak_932	140	238	0.62963	chr2L:11807437-11807551	crol	intron	1478	13.8
Elba1_ChIPnexus_peak_1498a	170	289	0.62963	chr2L:19425984-19426336	CG16771	promoter-TSS	-138	13.1	insv_CCAATTGG
Elba1_ChIPnexus_peak_1698	170	100	0.62963	chr2L:21658984-21659118	Cul2	TTS	316	12.9
Elba1_ChIPnexus_peak_1498b	170	289	0.62963	chr2L:19425984-19426336	CG16771	promoter-TSS	-138	9.4	insv_CCAATTGG
Elba1_ChIPnexus_peak_8222	10	17	0.62963	chrX:2482450-2482511	egh	promoter-TSS	-56	3.9	insv_CCAATTGG
Elba1_ChIPnexus_peak_8592	10	17	0.62963	chrX:8484748-8484794	CG12659	TTS	991	2.8		insv_CCAATAAG
Elba1_ChIPnexus_peak_2208	180	106	0.629371	chr2R:5724305-5724480	CG1663	promoter-TSS	-98	3.8		insv_CCAATAAG
Elba1_ChIPnexus_peak_325	33	56	0.629213	chr2L:4970984-4971055	l(2)05714	promoter-TSS	466	3.7
Elba1_ChIPnexus_peak_3922b	326	553	0.629124	chr3L:4194147-4194411	CG43367	promoter-TSS	286	42.4	insv_CCAATTGG
Elba1_ChIPnexus_peak_3922a	326	553	0.629124	chr3L:4194147-4194411	CG43367	promoter-TSS	286	5.1	insv_CCAATTGG
Elba1_ChIPnexus_peak_3686b	131	222	0.628895	chr3L:1329323-1329563	ND-ACP	promoter-TSS	-506	12.8
Elba1_ChIPnexus_peak_3686a	131	222	0.628895	chr3L:1329323-1329563	ND-ACP	promoter-TSS	-506	5.3
Elba1_ChIPnexus_peak_3686c	131	222	0.628895	chr3L:1329323-1329563	ND-ACP	promoter-TSS	-506	5
Elba1_ChIPnexus_peak_3921	110	65	0.628571	chr3L:4193919-4193988	CG43367	promoter-TSS	-40	8.4
Elba1_ChIPnexus_peak_8665	44	26	0.628571	chrX:9499557-9499620	Lst8	TTS	414	5.3
Elba1_ChIPnexus_peak_8387	22	13	0.628571	chrX:5592066-5592102	CG4096	promoter-TSS	-506	2.4
Elba1_ChIPnexus_peak_6105	181	306	0.628337	chr3R:6090466-6090852	CG43143	intron	631	11.2
Elba1_ChIPnexus_peak_6430a	125	211	0.627976	chr3R:10565746-10566146	eff	intron	567	4.5
Elba1_ChIPnexus_peak_6430b	125	211	0.627976	chr3R:10565746-10566146	eff	intron	567	4.5
Elba1_ChIPnexus_peak_7004	243	144	0.627907	chr3R:18182262-18182536	Sar1	promoter-TSS	-8	16.9		insv_CCAATAAG
Elba1_ChIPnexus_peak_943	108	64	0.627907	chr2L:12003611-12003804	CG6746	Intergenic	-1441	6.4
Elba1_ChIPnexus_peak_4067	27	16	0.627907	chr3L:6951457-6951531	Surf1	promoter-TSS	48	5.5
Elba1_ChIPnexus_peak_617	32	54	0.627907	chr2L:8302891-8303053	wol	promoter-TSS	13	2
Elba1_ChIPnexus_peak_1733	253	150	0.627792	chr2L:22019010-22019347	tio	promoter-TSS	-30	13.7
Elba1_ChIPnexus_peak_6275	172	102	0.627737	chr3R:8473133-8473311	Dtg	promoter-TSS	-558	8.1
Elba1_ChIPnexus_peak_2631	86	51	0.627737	chr2R:10127147-10127227	CG8485	promoter-TSS	21	5.1
Elba1_ChIPnexus_peak_4362	57	96	0.627451	chr3L:11067371-11067465	Pfdn2	promoter-TSS	70	5.2
Elba1_ChIPnexus_peak_3345	64	38	0.627451	chr2R:19410553-19410619	RabX1	promoter-TSS	550	5	insv_CCAATTGG	insv_CCAATAAG
Elba1_ChIPnexus_peak_4566	32	19	0.627451	chr3L:13443840-13443887	CG10738	promoter-TSS	-7	4.5
Elba1_ChIPnexus_peak_679b	164	276	0.627273	chr2L:8942877-8943696	CG9515	promoter-TSS	-29	18.2
Elba1_ChIPnexus_peak_679c	164	276	0.627273	chr2L:8942877-8943696	CG9515	promoter-TSS	-29	9.9
Elba1_ChIPnexus_peak_679a	164	276	0.627273	chr2L:8942877-8943696	CG9515	promoter-TSS	-29	6.3
Elba1_ChIPnexus_peak_4115	355	211	0.627208	chr3L:7647506-7647912	CG7492	TTS	143	14.6
Elba1_ChIPnexus_peak_4801	37	22	0.627119	chr3L:16005665-16005742	mib1	promoter-TSS	-791	9.7
Elba1_ChIPnexus_peak_2718	100	168	0.626866	chr2R:11211419-11211476	Arf51F	exon	1139	5.4
Elba1_ChIPnexus_peak_3245	156	93	0.626506	chr2R:17600062-17600208	HmgD	promoter-TSS	-726	11.5
Elba1_ChIPnexus_peak_4518b	421	251	0.626488	chr3L:12799537-12799726	Sap130	TTS	345	19.6
Elba1_ChIPnexus_peak_4518a	421	251	0.626488	chr3L:12799537-12799726	Sap130	TTS	345	8.1
Elba1_ChIPnexus_peak_2724	68	114	0.626374	chr2R:11267995-11268174	dup	promoter-TSS	35	2
Elba1_ChIPnexus_peak_4837	273	163	0.626147	chr3L:16412666-16412894	CG33158	promoter-TSS	83	33.8
Elba1_ChIPnexus_peak_5126	211	126	0.626113	chr3L:20134267-20134403	CG7328	promoter-TSS	-628	22.8	insv_CCAATTGG
Elba1_ChIPnexus_peak_4071	86	144	0.626087	chr3L:6958153-6958340	sgl	promoter-TSS	-388	7.1
Elba1_ChIPnexus_peak_5560	82	49	0.625954	chr3R:159977-160102	CG9776	promoter-TSS	-246	4.7	insv_CCAATTGG
Elba1_ChIPnexus_peak_6382	92	55	0.62585	chr3R:9950829-9950940	140up	promoter-TSS	386	8.6		insv_CCAATAAG
Elba1_ChIPnexus_peak_9217	112	67	0.625698	chrX:17595878-17595955	CG8188	intron	894	6.4		insv_CCAATAAG
Elba1_ChIPnexus_peak_6583	35	21	0.625	chr3R:12353736-12353826	CR46030	promoter-TSS	-643	11	insv_CCAATTGG
Elba1_ChIPnexus_peak_7305	69	115	0.625	chr3R:21859791-21859867	E(spl)m6-BFM	TTS	1196	9	insv_CCAATTGG
Elba1_ChIPnexus_peak_9405	51	85	0.625	chrX:21174097-21174252	CG1718	promoter-TSS	-344	9		insv_CCAATAAG
Elba1_ChIPnexus_peak_3885	40	24	0.625	chr3L:3795843-3795958	CG32264	promoter-TSS	-950	6.7
Elba1_ChIPnexus_peak_493	25	15	0.625	chr2L:6853292-6853368	l(2)k09022	promoter-TSS	-812	5.3	insv_CCAATTGG
Elba1_ChIPnexus_peak_3736	95	57	0.625	chr3L:1794459-1794649	alpha-Spec	promoter-TSS	774	5.2
Elba1_ChIPnexus_peak_7182	15	9	0.625	chr3R:20450697-20450736	Syx18	promoter-TSS	568	5
Elba1_ChIPnexus_peak_921	10	6	0.625	chr2L:11498893-11498962	CG6488	promoter-TSS	21	3.6
Elba1_ChIPnexus_peak_1430	40	24	0.625	chr2L:18782601-18782688	ham	promoter-TSS	-44	3
Elba1_ChIPnexus_peak_6170	6	10	0.625	chr3R:7041136-7041173	RpS25	promoter-TSS	855	2.8
Elba1_ChIPnexus_peak_130	12	20	0.625	chr2L:2010125-2010178	CG4238	exon	292	2.6
Elba1_ChIPnexus_peak_5710	15	25	0.625	chr3R:1494944-1494980	Xe7	promoter-TSS	94	2.5
Elba1_ChIPnexus_peak_834	10	6	0.625	chr2L:10419186-10419229	RfC3	promoter-TSS	17	2.5
Elba1_ChIPnexus_peak_6218	39	65	0.625	chr3R:7589539-7589611	Lk6	5'UTR	604	2.4
Elba1_ChIPnexus_peak_1719	248	149	0.624685	chr2L:21866417-21866540	CR44918	promoter-TSS	-187	22.6
Elba1_ChIPnexus_peak_9139	116	193	0.624595	chrX:16535007-16535088	mthl1	promoter-TSS	46	7
Elba1_ChIPnexus_peak_6294	77	128	0.62439	chr3R:8882192-8882557	sim	TTS	-1103	16.7	insv_CCAATTGG
Elba1_ChIPnexus_peak_6210	201	121	0.624224	chr3R:7503722-7503915	CG18476	promoter-TSS	20	5.2
Elba1_ChIPnexus_peak_8856	53	88	0.624113	chrX:12553706-12553881	CR33963	promoter-TSS	298	3.3
Elba1_ChIPnexus_peak_3820a	123	204	0.623853	chr3L:2882277-2882616	CR44531	promoter-TSS	-368	6.9
Elba1_ChIPnexus_peak_3820b	123	204	0.623853	chr3L:2882277-2882616	CR44531	promoter-TSS	-368	5.8
Elba1_ChIPnexus_peak_6050b	640	386	0.623782	chr3R:5417762-5418047	CG8312	5'UTR	253	38.3	insv_CCAATTGG	insv_CCAATAAG
Elba1_ChIPnexus_peak_6050a	640	386	0.623782	chr3R:5417762-5418047	CG8312	5'UTR	253	15.1	insv_CCAATTGG	insv_CCAATAAG
Elba1_ChIPnexus_peak_7665	228	378	0.623762	chr3R:27434562-27434882	CycG	intron	815	24.7
Elba1_ChIPnexus_peak_6718	58	35	0.623656	chr3R:14040723-14040783	CG14314	TTS	-1111	14.4
Elba1_ChIPnexus_peak_5557	32	53	0.623529	chr3R:136383-136724	Vps24	promoter-TSS	116	4.7
Elba1_ChIPnexus_peak_8725	197	119	0.623418	chrX:10680309-10680430	sesB	intron	571	24.1
Elba1_ChIPnexus_peak_5948	134	81	0.623256	chr3R:4303819-4304032	CG45263	promoter-TSS	-586	6.9	insv_CCAATTGG
Elba1_ChIPnexus_peak_3392	86	52	0.623188	chr2R:19841587-19841722	thoc5	promoter-TSS	40	3.6
Elba1_ChIPnexus_peak_2411	167	101	0.623134	chr2R:7711272-7711452	CG13192	Intergenic	-1488	13.1		insv_CCAATAAG
Elba1_ChIPnexus_peak_1267a	118	195	0.623003	chr2L:16485679-16485968	dac	5'UTR	175	6.8
Elba1_ChIPnexus_peak_1267b	118	195	0.623003	chr2L:16485679-16485968	dac	5'UTR	175	6.8
Elba1_ChIPnexus_peak_440	38	23	0.622951	chr2L:6324703-6324842	PDZ-GEF	intron	1005	4.4
Elba1_ChIPnexus_peak_2670c	345	209	0.622744	chr2R:10656420-10656935	Spred	TTS	251	7
Elba1_ChIPnexus_peak_2670b	345	209	0.622744	chr2R:10656420-10656935	Spred	TTS	251	5.8
Elba1_ChIPnexus_peak_2670a	345	209	0.622744	chr2R:10656420-10656935	Spred	TTS	251	4.8
Elba1_ChIPnexus_peak_2670d	345	209	0.622744	chr2R:10656420-10656935	Spred	TTS	251	4.7
Elba1_ChIPnexus_peak_8232b	257	424	0.622614	chrX:2608082-2608467	CG2694	promoter-TSS	162	50.3
Elba1_ChIPnexus_peak_8232a	257	424	0.622614	chrX:2608082-2608467	CG2694	promoter-TSS	162	4.3
Elba1_ChIPnexus_peak_7824	91	150	0.622407	chr4:619804-620096	CR45199	3'UTR	-1050	11.7		insv_CCAATAAG
Elba1_ChIPnexus_peak_3019	89	54	0.622378	chr2R:14858619-14858742	prod	promoter-TSS	-42	2.8
Elba1_ChIPnexus_peak_3933	17	28	0.622222	chr3L:4318751-4318861	PMP34	promoter-TSS	51	2.5
Elba1_ChIPnexus_peak_1083	1253	761	0.622145	chr2L:13836440-13836708	CenG1A	intron	1010	53.8	insv_CCAATTGG
Elba1_ChIPnexus_peak_2459	99	163	0.622137	chr2R:8281790-8281961	CG30048	promoter-TSS	-537	8.5		insv_CCAATAAG
Elba1_ChIPnexus_peak_8754	237	144	0.622047	chrX:11048678-11048811	Dlic	promoter-TSS	290	18
Elba1_ChIPnexus_peak_6947	96	158	0.622047	chr3R:17307306-17307534	Fancm	promoter-TSS	-627	11.6
Elba1_ChIPnexus_peak_2227	171	104	0.621818	chr2R:5856057-5856205	Adam	promoter-TSS	-303	17.9		insv_CCAATAAG
Elba1_ChIPnexus_peak_4371	42	69	0.621622	chr3L:11103051-11103201	CG7638	promoter-TSS	336	28.5	insv_CCAATTGG
Elba1_ChIPnexus_peak_8642	28	46	0.621622	chrX:9150008-9150193	ric8a	promoter-TSS	-101	5.2
Elba1_ChIPnexus_peak_7821a	435	714	0.62141	chr4:591076-591374	ND-49	intron	191	19.9	insv_CCAATTGG
Elba1_ChIPnexus_peak_7821b	435	714	0.62141	chr4:591076-591374	ND-49	intron	191	9.1	insv_CCAATTGG
Elba1_ChIPnexus_peak_391	108	177	0.621053	chr2L:5800039-5800249	CG9171	promoter-TSS	29	12.9
Elba1_ChIPnexus_peak_2345	36	59	0.621053	chr2R:7177318-7177354	Fbl6	promoter-TSS	-59	3.6
Elba1_ChIPnexus_peak_3142b	102	167	0.620818	chr2R:16475081-16475251	HnRNP-K	promoter-TSS	110	8.2
Elba1_ChIPnexus_peak_3142a	102	167	0.620818	chr2R:16475081-16475251	HnRNP-K	promoter-TSS	110	2.2
Elba1_ChIPnexus_peak_816	328	537	0.620809	chr2L:10315736-10315911	CG4972	exon	1031	35.4		insv_CCAATAAG
Elba1_ChIPnexus_peak_443b	121	198	0.62069	chr2L:6343550-6343710	Cpr	promoter-TSS	-69	24.6
Elba1_ChIPnexus_peak_443a	121	198	0.62069	chr2L:6343550-6343710	Cpr	promoter-TSS	-69	17.3
Elba1_ChIPnexus_peak_8644	44	72	0.62069	chrX:9176170-9176240	c11.1	intron	945	12.6	insv_CCAATTGG
Elba1_ChIPnexus_peak_2947b	55	90	0.62069	chr2R:13689663-13689787	grh	promoter-TSS	-26	5.2
Elba1_ChIPnexus_peak_2947a	55	90	0.62069	chr2R:13689663-13689787	grh	promoter-TSS	-26	2.2
Elba1_ChIPnexus_peak_2442	427	261	0.62064	chr2R:8077695-8077864	Cyp6g2	promoter-TSS	103	37.9	insv_CCAATTGG
Elba1_ChIPnexus_peak_5175a	79	129	0.620192	chr3L:20484217-20484486	ND-39	promoter-TSS	-831	8.6	insv_CCAATTGG
Elba1_ChIPnexus_peak_5175b	79	129	0.620192	chr3L:20484217-20484486	ND-39	promoter-TSS	-831	7.3	insv_CCAATTGG
Elba1_ChIPnexus_peak_343	80	49	0.620155	chr2L:5093615-5093679	pgant5	promoter-TSS	-55	6.8
Elba1_ChIPnexus_peak_2028	142	87	0.620087	chr2R:3427062-3427256	CG1598	promoter-TSS	42	17.3
Elba1_ChIPnexus_peak_2690	57	93	0.62	chr2R:10849993-10850101	aPKC	promoter-TSS	427	4.3
Elba1_ChIPnexus_peak_2503	31	19	0.62	chr2R:8759670-8759706	CR43469	promoter-TSS	-573	3
Elba1_ChIPnexus_peak_4645	130	212	0.619883	chr3L:14401933-14402245	stwl	promoter-TSS	-143	13.4
Elba1_ChIPnexus_peak_7308	500	815	0.619772	chr3R:21866718-21866919	gro	promoter-TSS	-640	33	insv_CCAATTGG	insv_CCAATAAG
Elba1_ChIPnexus_peak_2594	27	44	0.619718	chr2R:9746112-9746210	tum	promoter-TSS	33	5.1
Elba1_ChIPnexus_peak_1251	105	171	0.619565	chr2L:16325993-16326169	cact	promoter-TSS	20	3.5
Elba1_ChIPnexus_peak_2751	57	35	0.619565	chr2R:11587303-11587352	CG42662	promoter-TSS	72	2.3
Elba1_ChIPnexus_peak_309	354	576	0.619355	chr2L:4811380-4811631	CR45297	TTS	440	40.6		insv_CCAATAAG
Elba1_ChIPnexus_peak_7668	59	96	0.619355	chr3R:27441951-27442080	CG1792	promoter-TSS	-10	5
Elba1_ChIPnexus_peak_2509	176	286	0.619048	chr2R:8772738-8772897	vg	intron	680	15.8		insv_CCAATAAG
Elba1_ChIPnexus_peak_9076	104	64	0.619048	chrX:15985631-15985740	Tob	promoter-TSS	-157	6.1
Elba1_ChIPnexus_peak_2909	48	78	0.619048	chr2R:13364710-13364870	veil	promoter-TSS	-873	4.8		insv_CCAATAAG
Elba1_ChIPnexus_peak_4358	101	164	0.618868	chr3L:11040997-11041225	CG43693	intron	940	11.8	insv_CCAATTGG
Elba1_ChIPnexus_peak_1747	120	74	0.618557	chr2L:22168568-22168742	Clamp	intron	488	3.1
Elba1_ChIPnexus_peak_6819	29	47	0.618421	chr3R:15728199-15728251	CG4538	intron	732	7.4
Elba1_ChIPnexus_peak_1693	58	94	0.618421	chr2L:21632252-21632398	Ac3	promoter-TSS	-262	5.2	insv_CCAATTGG
Elba1_ChIPnexus_peak_5774	71	115	0.61828	chr3R:2232050-2232157	gpp	promoter-TSS	-474	8.8
Elba1_ChIPnexus_peak_413	92	149	0.618257	chr2L:5997068-5997260	lid	promoter-TSS	-379	7.6
Elba1_ChIPnexus_peak_12	21	34	0.618182	chr2L:106732-106805	Nhe1	promoter-TSS	-36	10.5		insv_CCAATAAG
Elba1_ChIPnexus_peak_1283	34	21	0.618182	chr2L:16602581-16602633	CG42389	intron	694	4.4
Elba1_ChIPnexus_peak_718	63	39	0.617647	chr2L:9493380-9493466	Gdi	intron	1373	3.8	insv_CCAATTGG
Elba1_ChIPnexus_peak_6883	13	21	0.617647	chr3R:16660156-16660192	Synd	promoter-TSS	55	2.3
Elba1_ChIPnexus_peak_537	44	71	0.617391	chr2L:7426594-7426742	muc	promoter-TSS	-198	9.8	insv_CCAATTGG
Elba1_ChIPnexus_peak_8299	75	121	0.617347	chrX:4002696-4002812	cib	promoter-TSS	-228	7.7		insv_CCAATAAG
Elba1_ChIPnexus_peak_7477a	1194	1926	0.617308	chr3R:24865583-24866170	Pkc98E	intron	324	31.5	insv_CCAATTGG	insv_CCAATAAG
Elba1_ChIPnexus_peak_7477b	1194	1926	0.617308	chr3R:24865583-24866170	Pkc98E	intron	324	22.1	insv_CCAATTGG	insv_CCAATAAG
Elba1_ChIPnexus_peak_3266	158	98	0.617188	chr2R:18011918-18012078	mei-S332	TTS	1581	16.9	insv_CCAATTGG
Elba1_ChIPnexus_peak_2634	58	36	0.617021	chr2R:10146470-10146593	beta4GalNAcTA	promoter-TSS	-4	12.2
Elba1_ChIPnexus_peak_2668	36	58	0.617021	chr2R:10643735-10643771	CG10151	promoter-TSS	40	2.2
Elba1_ChIPnexus_peak_8090	275	443	0.616992	chrX:381537-381941	CG18273	promoter-TSS	-125	16.1	insv_CCAATTGG
Elba1_ChIPnexus_peak_364	95	59	0.616883	chr2L:5403852-5403981	H15	promoter-TSS	-364	3
Elba1_ChIPnexus_peak_5031	256	159	0.616867	chr3L:18860770-18860977	Dysb	promoter-TSS	2	16.8
Elba1_ChIPnexus_peak_1647	41	66	0.616822	chr2L:21162926-21163089	Nbr	promoter-TSS	76	7.7
Elba1_ChIPnexus_peak_5719	41	66	0.616822	chr3R:1550601-1550729	CR44924	non-coding	896	7.7
Elba1_ChIPnexus_peak_9170	103	64	0.616766	chrX:16971972-16972037	wcy	promoter-TSS	-74	8.8	insv_CCAATTGG
Elba1_ChIPnexus_peak_4517	151	243	0.616751	chr3L:12799019-12799177	Sap130	promoter-TSS	96	20.7	insv_CCAATTGG
Elba1_ChIPnexus_peak_8583	56	90	0.616438	chrX:8409416-8409574	Nrg	intron	-1911	8.3
Elba1_ChIPnexus_peak_5700	45	28	0.616438	chr3R:1432215-1432343	asl	promoter-TSS	-14	2.2
Elba1_ChIPnexus_peak_7304	206	331	0.616387	chr3R:21855403-21855618	E(spl)m5-HLH	promoter-TSS	-53	4.6
Elba1_ChIPnexus_peak_6580	159	99	0.616279	chr3R:12328279-12328524	CG42342	promoter-TSS	-91	12.2	insv_CCAATTGG
Elba1_ChIPnexus_peak_1076b	269	432	0.616262	chr2L:13780585-13780762	p38b	promoter-TSS	-16	38.3
Elba1_ChIPnexus_peak_1076a	269	432	0.616262	chr2L:13780585-13780762	p38b	promoter-TSS	-16	19
Elba1_ChIPnexus_peak_4384b	450	722	0.616041	chr3L:11208782-11209423	CG42671	intron	223	13	insv_CCAATTGG
Elba1_ChIPnexus_peak_4384d	450	722	0.616041	chr3L:11208782-11209423	CG42671	intron	223	8.6	insv_CCAATTGG
Elba1_ChIPnexus_peak_4384a	450	722	0.616041	chr3L:11208782-11209423	CG42671	intron	223	6.7	insv_CCAATTGG
Elba1_ChIPnexus_peak_4384c	450	722	0.616041	chr3L:11208782-11209423	CG42671	intron	223	4.8	insv_CCAATTGG
Elba1_ChIPnexus_peak_4530	125	78	0.615764	chr3L:13022129-13022465	CR45172	promoter-TSS	-169	2.2		insv_CCAATAAG
Elba1_ChIPnexus_peak_6308	157	98	0.615686	chr3R:9111330-9111542	CG15888	intron	815	15.6		insv_CCAATAAG
Elba1_ChIPnexus_peak_8429	120	75	0.615385	chrX:6259646-6259762	swa	promoter-TSS	37	16.9	insv_CCAATTGG
Elba1_ChIPnexus_peak_2096	335	536	0.615385	chr2R:4128059-4128339	CR44276	TTS	1323	16.4		insv_CCAATAAG
Elba1_ChIPnexus_peak_3394	72	45	0.615385	chr2R:19844882-19845033	CG16787	promoter-TSS	-29	7.7
Elba1_ChIPnexus_peak_1171	8	5	0.615385	chr2L:15111350-15111403	CG15269	intron	1971	6.5	insv_CCAATTGG
Elba1_ChIPnexus_peak_2713	136	85	0.615385	chr2R:11196813-11196996	Trpm	promoter-TSS	-31	5.2	insv_CCAATTGG
Elba1_ChIPnexus_peak_7081	25	40	0.615385	chr3R:19172918-19173105	DNApol-epsilon255	promoter-TSS	-839	3.1
Elba1_ChIPnexus_peak_6085	57	91	0.614865	chr3R:5809925-5810011	Art4	exon	1814	15.4
Elba1_ChIPnexus_peak_6089	415	260	0.614815	chr3R:5873933-5874146	CG12811	promoter-TSS	480	28	insv_CCAATTGG
Elba1_ChIPnexus_peak_6530	104	166	0.614815	chr3R:11940538-11940758	Sb	Intergenic	-1235	18.6	insv_CCAATTGG
Elba1_ChIPnexus_peak_2793	150	94	0.614754	chr2R:11997400-11997519	Ric	promoter-TSS	63	7.2
Elba1_ChIPnexus_peak_4146a	215	343	0.614695	chr3L:8121124-8121492	CdsA	promoter-TSS	154	16.3		insv_CCAATAAG
Elba1_ChIPnexus_peak_4146b	215	343	0.614695	chr3L:8121124-8121492	CdsA	promoter-TSS	154	3.3		insv_CCAATAAG
Elba1_ChIPnexus_peak_3032	101	161	0.614504	chr2R:15142581-15142803	CG33453	Intergenic	-1959	8.7	insv_CCAATTGG
Elba1_ChIPnexus_peak_5597	59	94	0.614379	chr3R:466881-467055	CG9775	promoter-TSS	-170	4.1
Elba1_ChIPnexus_peak_4962	43	27	0.614286	chr3L:18102243-18102293	CG5147	promoter-TSS	406	6
Elba1_ChIPnexus_peak_6709	78	49	0.614173	chr3R:13994414-13994538	PP2A-B'	promoter-TSS	-24	2
Elba1_ChIPnexus_peak_6735	113	71	0.61413	chr3R:14371552-14371825	fru	promoter-TSS	-380	4.6
Elba1_ChIPnexus_peak_9352b	619	389	0.614087	chrX:19745403-19745779	pico	promoter-TSS	501	25.2
Elba1_ChIPnexus_peak_9352a	619	389	0.614087	chrX:19745403-19745779	pico	promoter-TSS	501	9.8
Elba1_ChIPnexus_peak_6145	39	62	0.613861	chr3R:6579612-6579680	CG14691	intron	1710	15.1
Elba1_ChIPnexus_peak_4695b	310	492	0.613466	chr3L:14963008-14963277	Tom	3'UTR	698	4.8	insv_CCAATTGG
Elba1_ChIPnexus_peak_4695a	310	492	0.613466	chr3L:14963008-14963277	Tom	3'UTR	698	2.7	insv_CCAATTGG
Elba1_ChIPnexus_peak_7795c	438	276	0.613445	chr4:329444-329761	Rad23	exon	883	13.5
Elba1_ChIPnexus_peak_7795b	438	276	0.613445	chr4:329444-329761	Rad23	exon	883	12.1
Elba1_ChIPnexus_peak_7795a	438	276	0.613445	chr4:329444-329761	Rad23	exon	883	3.8
Elba1_ChIPnexus_peak_1918	46	73	0.613445	chr2R:2083587-2083750	Ptr	promoter-TSS	101	3
Elba1_ChIPnexus_peak_4569	176	111	0.61324	chr3L:13479258-13479548	Abp1	promoter-TSS	-23	5.9
Elba1_ChIPnexus_peak_2015	339	537	0.613014	chr2R:3361125-3361370	Aldh-III	exon	388	24.9	insv_CCAATTGG
Elba1_ChIPnexus_peak_7548	133	84	0.612903	chr3R:25632881-25633022	ca	promoter-TSS	-9	13.8
Elba1_ChIPnexus_peak_2342	108	171	0.612903	chr2R:7167136-7167252	CG9067	promoter-TSS	-6	13.3
Elba1_ChIPnexus_peak_3799	48	76	0.612903	chr3L:2633564-2633693	MEP-1	exon	1353	8.5
Elba1_ChIPnexus_peak_8543	134	212	0.612717	chrX:7839038-7839228	l(1)G0193	promoter-TSS	-415	9.5	insv_CCAATTGG
Elba1_ChIPnexus_peak_2124b	476	753	0.612693	chr2R:4781066-4781489	Sec31	TTS	159	26.5	insv_CCAATTGG
Elba1_ChIPnexus_peak_2124a	476	753	0.612693	chr2R:4781066-4781489	Sec31	TTS	159	3.7	insv_CCAATTGG
Elba1_ChIPnexus_peak_946	43	68	0.612613	chr2L:12020860-12021012	CG6734	promoter-TSS	24	2.5
Elba1_ChIPnexus_peak_2086	49	31	0.6125	chr2R:4044060-4044221	kermit	promoter-TSS	19	5.3
Elba1_ChIPnexus_peak_3121b	131	207	0.612426	chr2R:16173138-16173359	CG16868	exon	1351	11.4	insv_CCAATTGG
Elba1_ChIPnexus_peak_3121a	131	207	0.612426	chr2R:16173138-16173359	CG16868	exon	1351	6.4	insv_CCAATTGG
Elba1_ChIPnexus_peak_7175	276	436	0.61236	chr3R:20369688-20369934	CG5789	promoter-TSS	-175	39	insv_CCAATTGG
Elba1_ChIPnexus_peak_9319	57	90	0.612245	chrX:19386403-19386522	ND-18	promoter-TSS	8	8.4	insv_CCAATTGG
Elba1_ChIPnexus_peak_8398c	1269	804	0.612156	chrX:5774025-5774374	CG16721	promoter-TSS	297	39.8
Elba1_ChIPnexus_peak_8398b	1269	804	0.612156	chrX:5774025-5774374	CG16721	promoter-TSS	297	31.2
Elba1_ChIPnexus_peak_8398a	1269	804	0.612156	chrX:5774025-5774374	CG16721	promoter-TSS	297	8.6
Elba1_ChIPnexus_peak_8724	83	131	0.61215	chrX:10680010-10680192	sesB	intron	839	3		insv_CCAATAAG
Elba1_ChIPnexus_peak_3928	183	116	0.61204	chr3L:4259157-4259417	CG15011	promoter-TSS	-135	17.2	insv_CCAATTGG
Elba1_ChIPnexus_peak_2457	111	175	0.611888	chr2R:8239085-8239146	CG30047	promoter-TSS	-183	9.1
Elba1_ChIPnexus_peak_4195	177	279	0.611842	chr3L:8624581-8624741	Zasp66	TTS	1318	20.3		insv_CCAATAAG
Elba1_ChIPnexus_peak_5243	120	189	0.61165	chr3L:21129113-21129363	CG10565	promoter-TSS	-86	17.4		insv_CCAATAAG
Elba1_ChIPnexus_peak_9345	200	127	0.611621	chrX:19645378-19645713	Pmp70	exon	742	4.2
Elba1_ChIPnexus_peak_3118	54	85	0.611511	chr2R:16160680-16160761	CG10444	intron	1284	8.3		insv_CCAATAAG
Elba1_ChIPnexus_peak_615	118	75	0.611399	chr2L:8300308-8300410	Btk29A	TTS	387	7.9
Elba1_ChIPnexus_peak_6815	269	171	0.611364	chr3R:15686959-15687179	Ire1	promoter-TSS	-56	8.6
Elba1_ChIPnexus_peak_2160	119	187	0.611111	chr2R:5078911-5079152	CG8026	5'UTR	570	19.5		insv_CCAATAAG
Elba1_ChIPnexus_peak_9253	110	70	0.611111	chrX:18410408-18410536	HisRS	intron	1011	9	insv_CCAATTGG
Elba1_ChIPnexus_peak_2252	14	22	0.611111	chr2R:6126181-6126247	CR45265	promoter-TSS	-564	7.7
Elba1_ChIPnexus_peak_8293	14	22	0.611111	chrX:3862603-3862689	CG6428	promoter-TSS	42	5
Elba1_ChIPnexus_peak_383	55	35	0.611111	chr2L:5721010-5721096	sip1	promoter-TSS	2	4.9
Elba1_ChIPnexus_peak_145	14	22	0.611111	chr2L:2214982-2215066	CG34174	promoter-TSS	758	3
Elba1_ChIPnexus_peak_317	142	223	0.610959	chr2L:4889621-4889980	CG15625	promoter-TSS	-195	11.2
Elba1_ChIPnexus_peak_9311	201	128	0.610942	chrX:19247033-19247295	kek5	promoter-TSS	-50	4.8
Elba1_ChIPnexus_peak_5668	114	179	0.610922	chr3R:1180212-1180515	CG11999	promoter-TSS	106	5.7
Elba1_ChIPnexus_peak_4246	72	113	0.610811	chr3L:9351872-9352039	UGP	promoter-TSS	80	5
Elba1_ChIPnexus_peak_3584	127	81	0.610577	chr3L:145373-145510	CG6845	promoter-TSS	-992	13.2
Elba1_ChIPnexus_peak_8555a	650	415	0.610329	chrX:7994754-7995052	CG2258	promoter-TSS	584	54.6	insv_CCAATTGG	insv_CCAATAAG
Elba1_ChIPnexus_peak_8555b	650	415	0.610329	chrX:7994754-7995052	CG2258	promoter-TSS	584	3	insv_CCAATTGG	insv_CCAATAAG
Elba1_ChIPnexus_peak_7144	235	368	0.610282	chr3R:19979332-19979474	CG6178	exon	1334	25.5		insv_CCAATAAG
Elba1_ChIPnexus_peak_5613	23	36	0.610169	chr3R:632135-632177	ctrip	promoter-TSS	29	4.1
Elba1_ChIPnexus_peak_2561	124	194	0.610063	chr2R:9371575-9371675	arr	promoter-TSS	-891	20.6	insv_CCAATTGG
Elba1_ChIPnexus_peak_5851	61	39	0.61	chr3R:2975507-2975680	gfzf	intron	1097	11.5
Elba1_ChIPnexus_peak_5844	261	167	0.609813	chr3R:2948382-2948488	Alh	intron	1025	27.8	insv_CCAATTGG
Elba1_ChIPnexus_peak_1602a	240	375	0.609756	chr2L:20656092-20656455	brun	promoter-TSS	-95	31
Elba1_ChIPnexus_peak_4318	48	75	0.609756	chr3L:10406587-10406724	CG12362	exon	737	15.5		insv_CCAATAAG
Elba1_ChIPnexus_peak_1602c	240	375	0.609756	chr2L:20656092-20656455	brun	promoter-TSS	-95	9.4
Elba1_ChIPnexus_peak_1030	75	48	0.609756	chr2L:13000069-13000161	CG12404	TTS	520	8.3
Elba1_ChIPnexus_peak_1602b	240	375	0.609756	chr2L:20656092-20656455	brun	promoter-TSS	-95	3.8
Elba1_ChIPnexus_peak_226	16	25	0.609756	chr2L:3514444-3514494	LeuRS	promoter-TSS	187	2.7
Elba1_ChIPnexus_peak_9339	353	226	0.609672	chrX:19588957-19589139	CG14229	promoter-TSS	43	30.8	insv_CCAATTGG
Elba1_ChIPnexus_peak_2539a	328	512	0.609524	chr2R:9085506-9085870	Kdm4B	promoter-TSS	154	18
Elba1_ChIPnexus_peak_7053a	128	82	0.609524	chr3R:18725236-18725434	klg	intron	329	7.6		insv_CCAATAAG
Elba1_ChIPnexus_peak_7053b	128	82	0.609524	chr3R:18725236-18725434	klg	intron	329	7.6		insv_CCAATAAG
Elba1_ChIPnexus_peak_2539b	328	512	0.609524	chr2R:9085506-9085870	Kdm4B	promoter-TSS	154	5.2
Elba1_ChIPnexus_peak_1718	387	248	0.609449	chr2L:21864282-21864472	CR44918	TTS	1914	13.5	insv_CCAATTGG
Elba1_ChIPnexus_peak_345b	116	181	0.609428	chr2L:5100097-5100337	ND-13A	promoter-TSS	-15	13.5
Elba1_ChIPnexus_peak_345a	116	181	0.609428	chr2L:5100097-5100337	ND-13A	promoter-TSS	-15	9.4
Elba1_ChIPnexus_peak_7223	287	184	0.609342	chr3R:20771347-20771473	Nmnat	promoter-TSS	378	26.9	insv_CCAATTGG
Elba1_ChIPnexus_peak_3035	209	134	0.609329	chr2R:15177575-15177842	FK506-bp2	promoter-TSS	94	3.3
Elba1_ChIPnexus_peak_9229	1378	884	0.609195	chrX:17721219-17721587	Socs16D	TTS	150	53.2	insv_CCAATTGG
Elba1_ChIPnexus_peak_6018	34	53	0.609195	chr3R:5158340-5158387	CG16749	promoter-TSS	-756	3.6		insv_CCAATAAG
Elba1_ChIPnexus_peak_6222	34	53	0.609195	chr3R:7622304-7622340	Sbf	TTS	348	3.1
Elba1_ChIPnexus_peak_647a	379	590	0.608875	chr2L:8542056-8542469	Sema1a	TTS	115	22.4
Elba1_ChIPnexus_peak_647b	379	590	0.608875	chr2L:8542056-8542469	Sema1a	TTS	115	16.7
Elba1_ChIPnexus_peak_647c	379	590	0.608875	chr2L:8542056-8542469	Sema1a	TTS	115	6.8
Elba1_ChIPnexus_peak_7700	153	238	0.608696	chr3R:27763010-27763141	heph	promoter-TSS	39	15.9
Elba1_ChIPnexus_peak_2542	56	36	0.608696	chr2R:9126661-9126734	CG4679	promoter-TSS	276	3.7
Elba1_ChIPnexus_peak_402c	586	377	0.608515	chr2L:5907368-5907731	bchs	intron	380	42.1
Elba1_ChIPnexus_peak_402b	586	377	0.608515	chr2L:5907368-5907731	bchs	intron	380	6.5
Elba1_ChIPnexus_peak_402a	586	377	0.608515	chr2L:5907368-5907731	bchs	intron	380	4.3
Elba1_ChIPnexus_peak_8334a	216	139	0.608451	chrX:4572873-4573144	rap	intron	562	22.2
Elba1_ChIPnexus_peak_8334b	216	139	0.608451	chrX:4572873-4573144	rap	intron	562	5.4
Elba1_ChIPnexus_peak_8708	65	101	0.608434	chrX:10368905-10368996	CG2889	promoter-TSS	201	8.7
Elba1_ChIPnexus_peak_9260	130	202	0.608434	chrX:18540375-18540591	Rip11	intron	1117	8		insv_CCAATAAG
Elba1_ChIPnexus_peak_7151	85	132	0.608295	chr3R:20019850-20020052	CG6204	promoter-TSS	397	5.1		insv_CCAATAAG
Elba1_ChIPnexus_peak_7684	250	161	0.608273	chr3R:27603791-27603983	faf	intron	747	8.5
Elba1_ChIPnexus_peak_1661	76	118	0.608247	chr2L:21238460-21238548	mir-9374	TTS	203	9
Elba1_ChIPnexus_peak_8875	29	45	0.608108	chrX:12802871-12803010	Brms1	TTS	715	7.6	insv_CCAATTGG
Elba1_ChIPnexus_peak_7135	29	45	0.608108	chr3R:19883942-19884039	SMC1	promoter-TSS	-19	2.2
Elba1_ChIPnexus_peak_327c	301	194	0.608081	chr2L:4981571-4981912	CG34126	promoter-TSS	127	22.5
Elba1_ChIPnexus_peak_327a	301	194	0.608081	chr2L:4981571-4981912	CG34126	promoter-TSS	127	4.5
Elba1_ChIPnexus_peak_327b	301	194	0.608081	chr2L:4981571-4981912	CG34126	promoter-TSS	127	4.5
Elba1_ChIPnexus_peak_9336	303	470	0.608021	chrX:19561539-19561846	CR44512	promoter-TSS	87	35.5
Elba1_ChIPnexus_peak_7159	62	40	0.607843	chr3R:20061055-20061154	mask	intron	312	5.4	insv_CCAATTGG
Elba1_ChIPnexus_peak_3677	189	122	0.607717	chr3L:1177994-1178195	bab2	promoter-TSS	-818	14.7
Elba1_ChIPnexus_peak_9216	330	511	0.60761	chrX:17592046-17592273	chas	TTS	604	15.7	insv_CCAATTGG
Elba1_ChIPnexus_peak_9172	31	48	0.607595	chrX:17001625-17001691	CG5004	promoter-TSS	43	4.6
Elba1_ChIPnexus_peak_8420	383	593	0.607582	chrX:6149055-6149393	Rbcn-3A	promoter-TSS	296	28.7	insv_CCAATTGG
Elba1_ChIPnexus_peak_8527b	290	449	0.607578	chrX:7616067-7616429	Hira	promoter-TSS	96	21.4	insv_CCAATTGG
Elba1_ChIPnexus_peak_8527a	290	449	0.607578	chrX:7616067-7616429	Hira	promoter-TSS	96	13.1	insv_CCAATTGG
Elba1_ChIPnexus_peak_4687	401	259	0.607576	chr3L:14796293-14796475	gnu	promoter-TSS	76	27
Elba1_ChIPnexus_peak_9068	42	65	0.607477	chrX:15877788-15877888	CG8931	promoter-TSS	33	11.8
Elba1_ChIPnexus_peak_5936b	380	588	0.607438	chr3R:4114721-4115037	CG11671	TTS	1281	26.5	insv_CCAATTGG
Elba1_ChIPnexus_peak_5936a	380	588	0.607438	chr3R:4114721-4115037	CG11671	TTS	1281	5.4	insv_CCAATTGG
Elba1_ChIPnexus_peak_2740	265	410	0.607407	chr2R:11452689-11453112	CG8195	TTS	406	32.6
Elba1_ChIPnexus_peak_5887	86	133	0.607306	chr3R:3732864-3732951	Taf7	promoter-TSS	-148	15.4	insv_CCAATTGG
Elba1_ChIPnexus_peak_8705a	172	266	0.607306	chrX:10280214-10280579	flw	promoter-TSS	403	13.1
Elba1_ChIPnexus_peak_8705c	172	266	0.607306	chrX:10280214-10280579	flw	promoter-TSS	403	11.7
Elba1_ChIPnexus_peak_8705b	172	266	0.607306	chrX:10280214-10280579	flw	promoter-TSS	403	4.3
Elba1_ChIPnexus_peak_2962	11	17	0.607143	chr2R:14015718-14015812	Dlip3	promoter-TSS	-234	11.9	insv_CCAATTGG
Elba1_ChIPnexus_peak_1594	125	81	0.606796	chr2L:20429578-20429687	CG31688	intron	607	24.1	insv_CCAATTGG
Elba1_ChIPnexus_peak_3282	593	915	0.606764	chr2R:18290981-18291335	CR44760	promoter-TSS	-458	53.3	insv_CCAATTGG
Elba1_ChIPnexus_peak_4010	145	94	0.606695	chr3L:5873369-5873508	CG13287	Intergenic	-1966	13.4
Elba1_ChIPnexus_peak_6553	202	131	0.606607	chr3R:12100181-12100295	gish	5'UTR	1515	20.7
Elba1_ChIPnexus_peak_1128	24	37	0.606557	chr2L:14351713-14351808	l(2)34Fc	promoter-TSS	-247	4.9	insv_CCAATTGG
Elba1_ChIPnexus_peak_4527	122	188	0.606452	chr3L:13008223-13008472	MICAL-like	promoter-TSS	85	15.2		insv_CCAATAAG
Elba1_ChIPnexus_peak_7562	208	135	0.606414	chr3R:25830929-25831049	Nlp	promoter-TSS	316	26.9
Elba1_ChIPnexus_peak_1656	157	102	0.606178	chr2L:21221230-21221399	CG8677	promoter-TSS	2	4.4
Elba1_ChIPnexus_peak_3223a	272	177	0.605791	chr2R:17409464-17409963	Egfr	promoter-TSS	-212	12.4
Elba1_ChIPnexus_peak_3223b	272	177	0.605791	chr2R:17409464-17409963	Egfr	promoter-TSS	-212	8.3
Elba1_ChIPnexus_peak_3495b	315	205	0.605769	chr2RHet:200116-200460	rl	intron	1599	12.6
Elba1_ChIPnexus_peak_3495a	315	205	0.605769	chr2RHet:200116-200460	rl	intron	1599	9.9
Elba1_ChIPnexus_peak_6552	181	278	0.605664	chr3R:12099550-12099645	gish	intron	874	5.3
Elba1_ChIPnexus_peak_4270	112	172	0.605634	chr3L:9489678-9489799	path	exon	728	8.6	insv_CCAATTGG
Elba1_ChIPnexus_peak_3810	43	66	0.605505	chr3L:2782392-2782630	pgant6	TTS	256	2.5
Elba1_ChIPnexus_peak_3341	159	244	0.605459	chr2R:19264110-19264545	Golgin245	intron	241	16.8
Elba1_ChIPnexus_peak_8935	270	176	0.605381	chrX:13632030-13632173	CG11134	promoter-TSS	-71	12.1	insv_CCAATTGG
Elba1_ChIPnexus_peak_6028	180	276	0.605263	chr3R:5238488-5238878	alpha-Man-IIa	promoter-TSS	413	5.7		insv_CCAATAAG
Elba1_ChIPnexus_peak_1024	45	69	0.605263	chr2L:12707680-12707829	CG15484	promoter-TSS	-43	4.6
Elba1_ChIPnexus_peak_2608	15	23	0.605263	chr2R:9841980-9842019	CG33155	promoter-TSS	-4	4.2
Elba1_ChIPnexus_peak_9051	15	23	0.605263	chrX:15747466-15747502	CG15914	promoter-TSS	30	3.1
Elba1_ChIPnexus_peak_3644	62	95	0.605096	chr3L:704585-704649	CR44514	promoter-TSS	-713	6.1	insv_CCAATTGG
Elba1_ChIPnexus_peak_9372	32	49	0.604938	chrX:20298605-20298752	CG15456	promoter-TSS	-609	2.4
Elba1_ChIPnexus_peak_2612	248	162	0.604878	chr2R:9877946-9878177	RN-tre	promoter-TSS	151	14.8
Elba1_ChIPnexus_peak_9297	248	162	0.604878	chrX:19116172-19116430	CG7884	intron	1646	7.4	insv_CCAATTGG
Elba1_ChIPnexus_peak_7341	101	66	0.60479	chr3R:22692677-22692751	His2Av	promoter-TSS	63	2.8
Elba1_ChIPnexus_peak_3388b	206	315	0.604607	chr2R:19811983-19812303	CG2812	promoter-TSS	-616	10.2
Elba1_ChIPnexus_peak_3388a	206	315	0.604607	chr2R:19811983-19812303	CG2812	promoter-TSS	-616	6.4
Elba1_ChIPnexus_peak_6633	133	87	0.604545	chr3R:12798029-12798154	Abd-B	promoter-TSS	-133	17.1		insv_CCAATAAG
Elba1_ChIPnexus_peak_2017	106	162	0.604478	chr2R:3376478-3376697	wech	promoter-TSS	-390	6.5
Elba1_ChIPnexus_peak_1659	154	235	0.604113	chr2L:21237297-21237489	Hr39	promoter-TSS	143	2.1
Elba1_ChIPnexus_peak_7418	135	206	0.604106	chr3R:23750805-23750963	mino	promoter-TSS	-29	14.5
Elba1_ChIPnexus_peak_9435	40	61	0.60396	chrX:21857972-21858086	Usp2	promoter-TSS	-253	3.3
Elba1_ChIPnexus_peak_6835	32	21	0.603774	chr3R:15847344-15847476	psidin	promoter-TSS	-16	9.6		insv_CCAATAAG
Elba1_ChIPnexus_peak_92	227	149	0.603723	chr2L:1429612-1429836	CG43401	TTS	1250	16.3
Elba1_ChIPnexus_peak_2403	300	197	0.603622	chr2R:7644080-7644290	ths	promoter-TSS	-137	12
Elba1_ChIPnexus_peak_5385	94	143	0.603376	chr3L:22766068-22766254	SPoCk	promoter-TSS	-475	6.1		insv_CCAATAAG
Elba1_ChIPnexus_peak_696	71	108	0.603352	chr2L:9150222-9150404	CG32982	promoter-TSS	-886	8.9
Elba1_ChIPnexus_peak_968	387	588	0.603077	chr2L:12172941-12173152	crok	promoter-TSS	65	35.1
Elba1_ChIPnexus_peak_2508	120	79	0.603015	chr2R:8767824-8767984	AspRS	promoter-TSS	-33	3.4	insv_CCAATTGG
Elba1_ChIPnexus_peak_3138a	324	492	0.602941	chr2R:16445353-16445587	lms	intron	1088	13.7	insv_CCAATTGG
Elba1_ChIPnexus_peak_3138b	324	492	0.602941	chr2R:16445353-16445587	lms	intron	1088	12.5	insv_CCAATTGG
Elba1_ChIPnexus_peak_9029	167	110	0.602888	chrX:15630952-15631068	Arp6	TTS	143	4.7
Elba1_ChIPnexus_peak_4686	85	56	0.602837	chr3L:14795576-14795655	NHP2	promoter-TSS	-347	10.3
Elba1_ChIPnexus_peak_9019	88	58	0.60274	chrX:15468472-15468593	CG9213	promoter-TSS	36	6.3
Elba1_ChIPnexus_peak_289	93	141	0.602564	chr2L:4444370-4444776	morgue	promoter-TSS	107	6.2
Elba1_ChIPnexus_peak_1003a	287	435	0.602493	chr2L:12586752-12586996	nub	promoter-TSS	-751	17.8	insv_CCAATTGG	insv_CCAATAAG
Elba1_ChIPnexus_peak_1003b	287	435	0.602493	chr2L:12586752-12586996	nub	promoter-TSS	-751	9.1	insv_CCAATTGG	insv_CCAATAAG
Elba1_ChIPnexus_peak_1255	33	50	0.60241	chr2L:16350979-16351139	chif	promoter-TSS	-776	2.8
Elba1_ChIPnexus_peak_6900	103	68	0.602339	chr3R:16922225-16922389	RhoGAP93B	TTS	1242	11
Elba1_ChIPnexus_peak_4532	68	103	0.602339	chr3L:13028840-13028970	SRm160	intron	-1016	7		insv_CCAATAAG
Elba1_ChIPnexus_peak_9050	103	68	0.602339	chrX:15747153-15747342	UBL3	promoter-TSS	-39	4.1	insv_CCAATTGG
Elba1_ChIPnexus_peak_7855b	209	138	0.602305	chr4:871735-872016	CR45123	promoter-TSS	75	12.8
Elba1_ChIPnexus_peak_7855a	209	138	0.602305	chr4:871735-872016	CR45123	promoter-TSS	75	5.6
Elba1_ChIPnexus_peak_3413	533	806	0.601942	chr2R:19949006-19949302	RpL39	TTS	800	52.2
Elba1_ChIPnexus_peak_9334	65	43	0.601852	chrX:19536900-19537030	CG12237	promoter-TSS	-63	12.7	insv_CCAATTGG
Elba1_ChIPnexus_peak_6248	130	86	0.601852	chr3R:8106436-8106540	svp	promoter-TSS	-344	4
Elba1_ChIPnexus_peak_6982	45	68	0.60177	chr3R:17603450-17603566	RpI12	promoter-TSS	61	9.3
Elba1_ChIPnexus_peak_4092	68	45	0.60177	chr3L:7316420-7316537	RhoGEF4	promoter-TSS	33	4
Elba1_ChIPnexus_peak_5828	80	53	0.601504	chr3R:2827831-2827884	CR45899	TTS	1643	8.6	insv_CCAATTGG
Elba1_ChIPnexus_peak_5676	226	341	0.601411	chr3R:1297372-1297529	Snr1	intron	802	16.8
Elba1_ChIPnexus_peak_4297	288	191	0.601253	chr3L:9890590-9891023	CG6707	promoter-TSS	730	24.1		insv_CCAATAAG
Elba1_ChIPnexus_peak_5975	404	609	0.601185	chr3R:4645248-4645463	CR43130	promoter-TSS	15	32.7
Elba1_ChIPnexus_peak_8498	158	238	0.60101	chrX:7180771-7180906	CG2059	promoter-TSS	154	14.2	insv_CCAATTGG
Elba1_ChIPnexus_peak_9168	381	253	0.600946	chrX:16968994-16969197	wcy	5'UTR	594	28.1	insv_CCAATTGG
Elba1_ChIPnexus_peak_3967b	209	139	0.600575	chr3L:5125054-5125202	CG15212	TTS	483	12.9	insv_CCAATTGG	insv_CCAATAAG
Elba1_ChIPnexus_peak_3967a	209	139	0.600575	chr3L:5125054-5125202	CG15212	TTS	483	11.5	insv_CCAATTGG	insv_CCAATAAG
Elba1_ChIPnexus_peak_467c	393	590	0.600203	chr2L:6648474-6649128	CG31635	promoter-TSS	313	26.2
Elba1_ChIPnexus_peak_467a	393	590	0.600203	chr2L:6648474-6649128	CG31635	promoter-TSS	313	6.2
Elba1_ChIPnexus_peak_467b	393	590	0.600203	chr2L:6648474-6649128	CG31635	promoter-TSS	313	5.3
Elba1_ChIPnexus_peak_1407	378	252	0.6	chr2L:18598148-18598512	amos	Intergenic	-1409	30	insv_CCAATTGG
Elba1_ChIPnexus_peak_6871	171	114	0.6	chr3R:16501559-16501734	CR45024	TTS	-1156	23.1
Elba1_ChIPnexus_peak_2271	516	344	0.6	chr2R:6367595-6367814	CG17765	promoter-TSS	36	17.1	insv_CCAATTGG
Elba1_ChIPnexus_peak_2788	22	33	0.6	chr2R:11984480-11984553	Dg	intron	1553	9.5
Elba1_ChIPnexus_peak_1424	96	144	0.6	chr2L:18693827-18694193	CG10383	intron	1416	7.8
Elba1_ChIPnexus_peak_6991	93	62	0.6	chr3R:17844807-17844943	CG6439	promoter-TSS	31	7.7
Elba1_ChIPnexus_peak_5566	69	46	0.6	chr3R:213372-213509	tub	promoter-TSS	-24	5
Elba1_ChIPnexus_peak_2263	56	84	0.6	chr2R:6308800-6308929	CG11825	promoter-TSS	-290	4.9
Elba1_ChIPnexus_peak_7612	9	6	0.6	chr3R:26426282-26426335	CG2246	promoter-TSS	-263	4.3
Elba1_ChIPnexus_peak_2233	16	24	0.6	chr2R:5914257-5914293	CR44294	promoter-TSS	-12	4.1
Elba1_ChIPnexus_peak_573	24	36	0.6	chr2L:7885754-7885811	CG34132	promoter-TSS	279	3.4
Elba1_ChIPnexus_peak_1129	24	16	0.6	chr2L:14355051-14355164	l(2)34Fd	promoter-TSS	-22	2.8
Elba1_ChIPnexus_peak_6509	33	22	0.6	chr3R:11760722-11760849	Sap47	promoter-TSS	-37	2.7
Elba1_ChIPnexus_peak_335	15	10	0.6	chr2L:5043079-5043220	CG31650	promoter-TSS	9	2.3
Elba1_ChIPnexus_peak_2098	68	102	0.6	chr2R:4130853-4130895	CR44445	non-coding	131	2.2
Elba1_ChIPnexus_peak_3217	57	38	0.6	chr2R:17368619-17368706	Sdc	promoter-TSS	19	2
Elba1_ChIPnexus_peak_9020d	339	508	0.599764	chrX:15487652-15488293	CG9220	promoter-TSS	-405	22.2		insv_CCAATAAG
Elba1_ChIPnexus_peak_9020a	339	508	0.599764	chrX:15487652-15488293	CG9220	promoter-TSS	-405	9.2		insv_CCAATAAG
Elba1_ChIPnexus_peak_9020c	339	508	0.599764	chrX:15487652-15488293	CG9220	promoter-TSS	-405	9.2		insv_CCAATAAG
Elba1_ChIPnexus_peak_9020e	339	508	0.599764	chrX:15487652-15488293	CG9220	promoter-TSS	-405	8.1		insv_CCAATAAG
Elba1_ChIPnexus_peak_9020b	339	508	0.599764	chrX:15487652-15488293	CG9220	promoter-TSS	-405	5.9		insv_CCAATAAG
Elba1_ChIPnexus_peak_7476	1161	775	0.59969	chr3R:24864774-24865017	Pkc98E	promoter-TSS	17	29.1		insv_CCAATAAG
Elba1_ChIPnexus_peak_6616	178	119	0.599327	chr3R:12683846-12684032	mir-iab-8	intron	-1875	11.4		insv_CCAATAAG
Elba1_ChIPnexus_peak_1731	272	182	0.599119	chr2L:21993143-21993299	CG2528	promoter-TSS	-288	28.8		insv_CCAATAAG
Elba1_ChIPnexus_peak_7109	136	91	0.599119	chr3R:19643661-19643933	CG33111	intron	744	10.2		insv_CCAATAAG
Elba1_ChIPnexus_peak_9312	203	136	0.59882	chrX:19248305-19248450	kek5	intron	1163	4.8
Elba1_ChIPnexus_peak_6880	65	97	0.598765	chr3R:16658767-16658886	Synd	TTS	305	6
Elba1_ChIPnexus_peak_5691b	57	85	0.598592	chr3R:1396435-1396551	CRMP	promoter-TSS	-337	13.4
Elba1_ChIPnexus_peak_5691a	57	85	0.598592	chr3R:1396435-1396551	CRMP	promoter-TSS	-337	5.2
Elba1_ChIPnexus_peak_5267b	169	252	0.598575	chr3L:21438836-21439004	Syx7	promoter-TSS	-14	20.9
Elba1_ChIPnexus_peak_5267a	169	252	0.598575	chr3L:21438836-21439004	Syx7	promoter-TSS	-14	8.1
Elba1_ChIPnexus_peak_9164	76	51	0.598425	chrX:16862611-16862757	Ubr1	promoter-TSS	28	6.1
Elba1_ChIPnexus_peak_4250b	636	947	0.598231	chr3L:9395607-9396027	eIF-4E	promoter-TSS	-257	43.3
Elba1_ChIPnexus_peak_4250a	636	947	0.598231	chr3L:9395607-9396027	eIF-4E	promoter-TSS	-257	4.1
Elba1_ChIPnexus_peak_8275	67	45	0.598214	chrX:3634275-3634363	Tlk	intron	389	7.3		insv_CCAATAAG
Elba1_ChIPnexus_peak_8449	41	61	0.598039	chrX:6589367-6589438	CG14442	promoter-TSS	-362	3.9
Elba1_ChIPnexus_peak_3348	257	382	0.597809	chr2R:19428555-19428679	ppk3	promoter-TSS	-321	29.9	insv_CCAATTGG
Elba1_ChIPnexus_peak_3649	284	422	0.597734	chr3L:753920-754125	hng3	TTS	1467	22.1	insv_CCAATTGG
Elba1_ChIPnexus_peak_2054	171	254	0.597647	chr2R:3699696-3700206	CG1882	promoter-TSS	-58	8.2	insv_CCAATTGG
Elba1_ChIPnexus_peak_5584	95	64	0.597484	chr3R:298514-298655	CG31523	5'UTR	-1259	4.2
Elba1_ChIPnexus_peak_6975	132	89	0.597285	chr3R:17488628-17488773	Archease	promoter-TSS	-6	9		insv_CCAATAAG
Elba1_ChIPnexus_peak_3579	147	218	0.59726	chr3L:131340-131585	CR45805	promoter-TSS	109	20.4
Elba1_ChIPnexus_peak_5582	43	29	0.597222	chr3R:288227-288271	CG31522	intron	356	5.3
Elba1_ChIPnexus_peak_3690	80	54	0.597015	chr3L:1335776-1335878	CG2211	promoter-TSS	-468	6.7
Elba1_ChIPnexus_peak_2790	120	81	0.597015	chr2R:11985749-11986027	Dg	promoter-TSS	181	5.1
Elba1_ChIPnexus_peak_6220	25	37	0.596774	chr3R:7601549-7601596	l(3)neo38	intron	1866	2.1
Elba1_ChIPnexus_peak_1244	146	216	0.596685	chr2L:16287611-16287805	crp	promoter-TSS	22	4.7
Elba1_ChIPnexus_peak_2368	213	144	0.596639	chr2R:7363206-7363362	inv	promoter-TSS	71	23.9
Elba1_ChIPnexus_peak_274	71	48	0.596639	chr2L:4283152-4283213	tutl	promoter-TSS	34	7.5
Elba1_ChIPnexus_peak_201a	92	136	0.596491	chr2L:3040101-3040241	CG17221	promoter-TSS	59	7.9
Elba1_ChIPnexus_peak_201b	92	136	0.596491	chr2L:3040101-3040241	CG17221	promoter-TSS	59	6.8
Elba1_ChIPnexus_peak_6148	69	102	0.596491	chr3R:6589283-6589438	CR45016	exon	-1841	5.1
Elba1_ChIPnexus_peak_5688	23	34	0.596491	chr3R:1389348-1389422	Pi4KIIalpha	promoter-TSS	-11	2.6
Elba1_ChIPnexus_peak_124	199	294	0.596349	chr2L:1969641-1969925	erm	intron	579	13.4	insv_CCAATTGG
Elba1_ChIPnexus_peak_8925	325	220	0.59633	chrX:13519923-13520102	NFAT	intron	1234	16.2
Elba1_ChIPnexus_peak_1031	65	44	0.59633	chr2L:13000587-13000669	CG12404	promoter-TSS	7	3.1
Elba1_ChIPnexus_peak_8171	44	65	0.59633	chrX:1774966-1775002	CG14806	TTS	420	2.9
Elba1_ChIPnexus_peak_6317b	319	216	0.596262	chr3R:9228767-9229064	CG33977	promoter-TSS	-142	22	insv_CCAATTGG
Elba1_ChIPnexus_peak_6317a	319	216	0.596262	chr3R:9228767-9229064	CG33977	promoter-TSS	-142	4.3	insv_CCAATTGG
Elba1_ChIPnexus_peak_233	62	42	0.596154	chr2L:3580977-3581173	sob	promoter-TSS	-306	5.4
Elba1_ChIPnexus_peak_898	21	31	0.596154	chr2L:11210656-11210699	ab	promoter-TSS	-1	3.2
Elba1_ChIPnexus_peak_7083	82	121	0.596059	chr3R:19183975-19184149	RpS3	promoter-TSS	-472	14.9
Elba1_ChIPnexus_peak_5116	78	115	0.595855	chr3L:19995792-19995895	CG7668	promoter-TSS	7	4.1
Elba1_ChIPnexus_peak_4888	199	135	0.595808	chr3L:16858792-16858980	Lmpt	TTS	491	21.7	insv_CCAATTGG
Elba1_ChIPnexus_peak_7461	56	38	0.595745	chr3R:24657582-24657757	WASp	promoter-TSS	77	4.1		insv_CCAATAAG
Elba1_ChIPnexus_peak_399	38	56	0.595745	chr2L:5879415-5879636	rau	promoter-TSS	-27	3.4
Elba1_ChIPnexus_peak_5977	55	81	0.595588	chr3R:4651186-4651222	CG8379	intron	1071	3
Elba1_ChIPnexus_peak_2320	53	78	0.59542	chr2R:6994077-6994168	luna	5'UTR	199	3.8
Elba1_ChIPnexus_peak_3999b	128	87	0.595349	chr3L:5772599-5772801	Myt1	promoter-TSS	-9	14.8
Elba1_ChIPnexus_peak_3999a	128	87	0.595349	chr3L:5772599-5772801	Myt1	promoter-TSS	-9	5.9
Elba1_ChIPnexus_peak_30	153	104	0.595331	chr2L:306115-306385	Plc21C	5'UTR	315	10.4
Elba1_ChIPnexus_peak_1500	34	50	0.595238	chr2L:19426779-19426819	Pax	promoter-TSS	-203	5.4
Elba1_ChIPnexus_peak_8565	94	64	0.594937	chrX:8051600-8051747	GIIIspla2	promoter-TSS	12	17.4
Elba1_ChIPnexus_peak_6394	96	141	0.594937	chr3R:10135244-10135415	RpII15	promoter-TSS	518	6.2
Elba1_ChIPnexus_peak_5156	47	32	0.594937	chr3L:20368954-20369073	Ide	promoter-TSS	-17	3.2	insv_CCAATTGG
Elba1_ChIPnexus_peak_1600	47	69	0.594828	chr2L:20638556-20638717	CG31680	Intergenic	-1485	10.5
Elba1_ChIPnexus_peak_3989	91	62	0.594771	chr3L:5600658-5600843	Eaf6	TTS	650	5.2
Elba1_ChIPnexus_peak_5827	91	62	0.594771	chr3R:2825017-2825126	Antp	promoter-TSS	-121	3.6
Elba1_ChIPnexus_peak_2168	75	110	0.594595	chr2R:5178736-5178836	Mad1	promoter-TSS	284	6.7		insv_CCAATAAG
Elba1_ChIPnexus_peak_2449	44	30	0.594595	chr2R:8213835-8213882	garz	promoter-TSS	-7	6.3
Elba1_ChIPnexus_peak_5702	15	22	0.594595	chr3R:1438245-1438294	Rga	promoter-TSS	263	4.1
Elba1_ChIPnexus_peak_3237b	103	151	0.594488	chr2R:17533113-17533286	CG10082	promoter-TSS	-483	10.6
Elba1_ChIPnexus_peak_3237a	103	151	0.594488	chr2R:17533113-17533286	CG10082	promoter-TSS	-483	4
Elba1_ChIPnexus_peak_2717c	384	262	0.594427	chr2R:11210724-11211262	Arf51F	exon	685	11.8
Elba1_ChIPnexus_peak_2717b	384	262	0.594427	chr2R:11210724-11211262	Arf51F	exon	685	3.7
Elba1_ChIPnexus_peak_2717a	384	262	0.594427	chr2R:11210724-11211262	Arf51F	exon	685	2.8
Elba1_ChIPnexus_peak_2097	378	258	0.59434	chr2R:4128503-4128788	CR44276	TTS	877	18.7	insv_CCAATTGG
Elba1_ChIPnexus_peak_9117a	271	185	0.594298	chrX:16316224-16316794	AnxB11	promoter-TSS	-211	9.5		insv_CCAATAAG
Elba1_ChIPnexus_peak_9117b	271	185	0.594298	chrX:16316224-16316794	AnxB11	promoter-TSS	-211	6.8		insv_CCAATAAG
Elba1_ChIPnexus_peak_7204	41	28	0.594203	chr3R:20639675-20639718	lili	promoter-TSS	38	4.4
Elba1_ChIPnexus_peak_1452	470	321	0.594185	chr2L:18987133-18987297	Swip-1	promoter-TSS	65	66.7		insv_CCAATAAG
Elba1_ChIPnexus_peak_8214	153	224	0.594164	chrX:2337885-2338106	tko	promoter-TSS	14	16.9
Elba1_ChIPnexus_peak_6628	179	262	0.594104	chr3R:12759229-12759423	Abd-B	5'UTR	638	32.8
Elba1_ChIPnexus_peak_80	458	313	0.594034	chr2L:1158005-1158227	capt	promoter-TSS	146	38.1	insv_CCAATTGG
Elba1_ChIPnexus_peak_7411	133	91	0.59375	chr3R:23532341-23532636	CG12428	promoter-TSS	-15	37.1
Elba1_ChIPnexus_peak_967	143	209	0.59375	chr2L:12172359-12172572	CG6583	promoter-TSS	121	10.5		insv_CCAATAAG
Elba1_ChIPnexus_peak_4714	26	38	0.59375	chr3L:15092136-15092221	CR43973	intron	424	6.6
Elba1_ChIPnexus_peak_5835	13	19	0.59375	chr3R:2900562-2900644	CG1943	promoter-TSS	22	6
Elba1_ChIPnexus_peak_7367	13	19	0.59375	chr3R:22975350-22975386	CG6051	intron	1423	2.2	insv_CCAATTGG
Elba1_ChIPnexus_peak_8445	336	491	0.593712	chrX:6572817-6572998	ND-ASHI	promoter-TSS	244	53.7	insv_CCAATTGG
Elba1_ChIPnexus_peak_6057	206	141	0.59366	chr3R:5509107-5509293	CG9444	TTS	549	21.3
Elba1_ChIPnexus_peak_1288	317	217	0.593633	chr2L:16720578-16720761	Cyt-c-p	intron	737	18.8
Elba1_ChIPnexus_peak_8195	100	146	0.593496	chrX:2052976-2053153	wapl	promoter-TSS	-48	2.1
Elba1_ChIPnexus_peak_5317	127	87	0.593458	chr3L:21803563-21803718	eg	intron	1701	5.1
Elba1_ChIPnexus_peak_5027	37	54	0.593407	chr3L:18834608-18834722	CR32027	promoter-TSS	-14	4.9
Elba1_ChIPnexus_peak_3671	196	286	0.593361	chr3L:1033531-1033687	CG9205	intron	-1088	31.7	insv_CCAATTGG
Elba1_ChIPnexus_peak_3472	105	72	0.59322	chr2R:20784904-20784972	CG9083	promoter-TSS	-858	15.8	insv_CCAATTGG
Elba1_ChIPnexus_peak_7423	24	35	0.59322	chr3R:23773693-23773738	mfrn	promoter-TSS	28	3.4
Elba1_ChIPnexus_peak_6575	35	51	0.593023	chr3R:12294106-12294182	CG42232	exon	1241	3.7
Elba1_ChIPnexus_peak_5111	57	83	0.592857	chr3L:19932218-19932406	Ac76E	promoter-TSS	-75	6.7
Elba1_ChIPnexus_peak_9228a	179	123	0.592715	chrX:17720775-17721085	Socs16D	intron	623	8.6	insv_CCAATTGG
Elba1_ChIPnexus_peak_9228b	179	123	0.592715	chrX:17720775-17721085	Socs16D	intron	623	5.6	insv_CCAATTGG
Elba1_ChIPnexus_peak_3599	44	64	0.592593	chr3L:292395-292511	RhoGEF3	promoter-TSS	-239	5.3
Elba1_ChIPnexus_peak_1502	112	77	0.592593	chr2L:19432506-19432630	Rab9	promoter-TSS	-6	5.1	insv_CCAATTGG
Elba1_ChIPnexus_peak_2391	22	32	0.592593	chr2R:7539037-7539086	CG9003	promoter-TSS	60	2.6
Elba1_ChIPnexus_peak_8198b	413	284	0.592539	chrX:2138918-2139205	Or2a	3'UTR	-1203	26.7
Elba1_ChIPnexus_peak_8198a	413	284	0.592539	chrX:2138918-2139205	Or2a	3'UTR	-1203	4.3
Elba1_ChIPnexus_peak_4562	216	314	0.592453	chr3L:13426452-13426769	CG10713	intron	1719	16.6	insv_CCAATTGG
Elba1_ChIPnexus_peak_6157	106	154	0.592308	chr3R:6680071-6680224	CG6567	promoter-TSS	26	23.2
Elba1_ChIPnexus_peak_246	106	154	0.592308	chr2L:3771087-3771206	bowl	promoter-TSS	-554	3.8
Elba1_ChIPnexus_peak_1524	289	199	0.592213	chr2L:19583874-19584066	CG10262	promoter-TSS	20	33.9
Elba1_ChIPnexus_peak_1467b	379	261	0.592187	chr2L:19114270-19114560	CG10561	promoter-TSS	14	36.8	insv_CCAATTGG
Elba1_ChIPnexus_peak_1467a	379	261	0.592187	chr2L:19114270-19114560	CG10561	promoter-TSS	14	9.7	insv_CCAATTGG
Elba1_ChIPnexus_peak_265	62	90	0.592105	chr2L:4185989-4186097	CR45791	promoter-TSS	50	21.4
Elba1_ChIPnexus_peak_3953a	102	148	0.592	chr3L:4626072-4626220	Src64B	promoter-TSS	-14	7.7
Elba1_ChIPnexus_peak_3953b	102	148	0.592	chr3L:4626072-4626220	Src64B	promoter-TSS	-14	5.5
Elba1_ChIPnexus_peak_3475	203	140	0.591837	chr2R:20791457-20791751	NaCP60E	promoter-TSS	-36	14.1	insv_CCAATTGG
Elba1_ChIPnexus_peak_8693	400	276	0.591716	chrX:10106235-10106492	CG15309	promoter-TSS	44	28.6	insv_CCAATTGG
Elba1_ChIPnexus_peak_8745	78	113	0.591623	chrX:11002711-11003043	Hsp60A	promoter-TSS	362	5.1
Elba1_ChIPnexus_peak_9149	136	197	0.591592	chrX:16680525-16680665	CG9609	promoter-TSS	446	35	insv_CCAATTGG
Elba1_ChIPnexus_peak_6055	67	97	0.591463	chr3R:5503579-5503760	CG16817	promoter-TSS	20	3.4
Elba1_ChIPnexus_peak_2082	220	152	0.591398	chr2R:3974007-3974194	sut2	promoter-TSS	-801	14	insv_CCAATTGG
Elba1_ChIPnexus_peak_2950b	253	366	0.591276	chr2R:13709376-13709861	grh	intron	-1452	13.1
Elba1_ChIPnexus_peak_2950a	253	366	0.591276	chr2R:13709376-13709861	grh	intron	-1452	8.4
Elba1_ChIPnexus_peak_1304	81	56	0.591241	chr2L:16817536-16817648	mdy	intron	484	4.3
Elba1_ChIPnexus_peak_2349	209	302	0.590998	chr2R:7195338-7195481	CG7745	promoter-TSS	25	18.1
Elba1_ChIPnexus_peak_4465	26	18	0.590909	chr3L:12329770-12329807	CG10418	promoter-TSS	12	3.4
Elba1_ChIPnexus_peak_8699	97	140	0.590717	chrX:10218123-10218236	alpha-Man-Ia	exon	1812	15	insv_CCAATTGG
Elba1_ChIPnexus_peak_6215	158	228	0.590674	chr3R:7585642-7585789	Lk6	promoter-TSS	86	9.1	insv_CCAATTGG
Elba1_ChIPnexus_peak_2845	43	62	0.590476	chr2R:12469808-12469910	CR44375	non-coding	1015	4.2
Elba1_ChIPnexus_peak_2689	43	62	0.590476	chr2R:10849674-10849773	aPKC	intron	751	2.4
Elba1_ChIPnexus_peak_2780	86	124	0.590476	chr2R:11902366-11902452	Rrp42	promoter-TSS	-4	2.3
Elba1_ChIPnexus_peak_7463	77	111	0.590426	chr3R:24670940-24671019	spg	promoter-TSS	-13	2.8
Elba1_ChIPnexus_peak_6458	59	85	0.590278	chr3R:11054986-11055066	Art3	promoter-TSS	104	12	insv_CCAATTGG
Elba1_ChIPnexus_peak_9274	143	206	0.590258	chrX:18700649-18700797	CG7058	promoter-TSS	-4	17.5		insv_CCAATAAG
Elba1_ChIPnexus_peak_6913	59	41	0.59	chr3R:16988663-16988738	CG5810	promoter-TSS	-800	11.4
Elba1_ChIPnexus_peak_2522	318	221	0.589981	chr2R:8871593-8871796	CR44339	Intergenic	-1178	19.5
Elba1_ChIPnexus_peak_8591	80	115	0.589744	chrX:8482686-8482847	CG12081	promoter-TSS	-78	11.1
Elba1_ChIPnexus_peak_5144	48	69	0.589744	chr3L:20295178-20295253	Pex23	promoter-TSS	26	3.8
Elba1_ChIPnexus_peak_3399	191	133	0.589506	chr2R:19859790-19859987	mr	promoter-TSS	-66	13.8
Elba1_ChIPnexus_peak_1982	264	379	0.589425	chr2R:2948829-2949256	pgant3	TTS	195	27.7		insv_CCAATAAG
Elba1_ChIPnexus_peak_6465	170	244	0.589372	chr3R:11117986-11118269	Tm1	intron	1459	22.1
Elba1_ChIPnexus_peak_2310	33	23	0.589286	chr2R:6761987-6762023	CG30015	TTS	271	3.3
Elba1_ChIPnexus_peak_6731	582	834	0.588983	chr3R:14222575-14222958	Vti1b	promoter-TSS	49	41.2
Elba1_ChIPnexus_peak_3898	58	83	0.588652	chr3L:3902538-3902732	Ubi-p63E	promoter-TSS	3	3.5
Elba1_ChIPnexus_peak_9177	113	79	0.588542	chrX:17054059-17054225	baz	promoter-TSS	103	8.7
Elba1_ChIPnexus_peak_9010	128	183	0.588424	chrX:15356721-15356870	CG6299	promoter-TSS	40	18.9	insv_CCAATTGG
Elba1_ChIPnexus_peak_8422	170	243	0.588378	chrX:6162518-6162826	Spt6	intron	842	14.3
Elba1_ChIPnexus_peak_9098b	849	594	0.588358	chrX:16190947-16191286	CG3632	promoter-TSS	0	28.6	insv_CCAATTGG
Elba1_ChIPnexus_peak_9098a	849	594	0.588358	chrX:16190947-16191286	CG3632	promoter-TSS	0	8.6	insv_CCAATTGG
Elba1_ChIPnexus_peak_7252	270	189	0.588235	chr3R:21072452-21072807	RpS27	promoter-TSS	565	20	insv_CCAATTGG
Elba1_ChIPnexus_peak_3609	112	160	0.588235	chr3L:376654-376719	trh	5'UTR	630	10.7		insv_CCAATAAG
Elba1_ChIPnexus_peak_478	10	7	0.588235	chr2L:6723938-6723976	Liprin-alpha	promoter-TSS	54	3.7
Elba1_ChIPnexus_peak_8386	7	10	0.588235	chrX:5591860-5591897	CG4096	promoter-TSS	-712	3.4
Elba1_ChIPnexus_peak_5279b	215	307	0.588123	chr3L:21501294-21501590	M6	promoter-TSS	490	26.3	insv_CCAATTGG
Elba1_ChIPnexus_peak_5279a	215	307	0.588123	chr3L:21501294-21501590	M6	promoter-TSS	490	5.3	insv_CCAATTGG
Elba1_ChIPnexus_peak_8388a	127	89	0.587963	chrX:5592610-5592845	CG4096	promoter-TSS	137	5.6
Elba1_ChIPnexus_peak_8388b	127	89	0.587963	chrX:5592610-5592845	CG4096	promoter-TSS	137	4.5
Elba1_ChIPnexus_peak_8885a	87	61	0.587838	chrX:13005257-13005420	CG43313	intron	1157	8.6	insv_CCAATTGG
Elba1_ChIPnexus_peak_8885b	87	61	0.587838	chrX:13005257-13005420	CG43313	intron	1157	4	insv_CCAATTGG
Elba1_ChIPnexus_peak_211	268	188	0.587719	chr2L:3159165-3159363	Mad	promoter-TSS	379	16
Elba1_ChIPnexus_peak_562b	772	543	0.587072	chr2L:7828208-7828603	mts	intron	612	24.8
Elba1_ChIPnexus_peak_562a	772	543	0.587072	chr2L:7828208-7828603	mts	intron	612	9.5
Elba1_ChIPnexus_peak_466	108	76	0.586957	chr2L:6647599-6647743	CG31635	5'UTR	474	3.5
Elba1_ChIPnexus_peak_7183	107	152	0.586873	chr3R:20451885-20452056	atl	promoter-TSS	577	3.8
Elba1_ChIPnexus_peak_4884	81	115	0.586735	chr3L:16839045-16839166	CG32161	promoter-TSS	-222	5.6		insv_CCAATAAG
Elba1_ChIPnexus_peak_2018	193	274	0.586724	chr2R:3376881-3377156	wech	promoter-TSS	310	10.6
Elba1_ChIPnexus_peak_9357	205	291	0.586694	chrX:19783247-19783393	amn	5'UTR	773	9.8
Elba1_ChIPnexus_peak_6093	633	446	0.586654	chr3R:5934973-5935436	Fmr1	promoter-TSS	126	42.9		insv_CCAATAAG
Elba1_ChIPnexus_peak_2546b	210	298	0.586614	chr2R:9224927-9225183	CR44206	promoter-TSS	-215	11.6
Elba1_ChIPnexus_peak_9359	105	149	0.586614	chrX:19788875-19789042	Hers	intron	1096	7.1
Elba1_ChIPnexus_peak_2546a	210	298	0.586614	chr2R:9224927-9225183	CR44206	promoter-TSS	-215	5.9
Elba1_ChIPnexus_peak_1239b	210	148	0.586592	chr2L:16257623-16258025	EndoGI	promoter-TSS	136	12.7		insv_CCAATAAG
Elba1_ChIPnexus_peak_1239a	210	148	0.586592	chr2L:16257623-16258025	EndoGI	promoter-TSS	136	5.4		insv_CCAATAAG
Elba1_ChIPnexus_peak_7218	43	61	0.586538	chr3R:20752734-20752880	Trf4-2	TTS	1659	10.7		insv_CCAATAAG
Elba1_ChIPnexus_peak_6752b	688	485	0.58653	chr3R:14748893-14749209	Xrp1	promoter-TSS	-741	33.3		insv_CCAATAAG
Elba1_ChIPnexus_peak_6752a	688	485	0.58653	chr3R:14748893-14749209	Xrp1	promoter-TSS	-741	2.7		insv_CCAATAAG
Elba1_ChIPnexus_peak_8169b	271	384	0.58626	chrX:1767894-1768301	Vps26	promoter-TSS	211	40.1
Elba1_ChIPnexus_peak_8169a	271	384	0.58626	chrX:1767894-1768301	Vps26	promoter-TSS	211	5.1
Elba1_ChIPnexus_peak_5952	36	51	0.586207	chr3R:4389782-4389837	Cenp-C	promoter-TSS	-18	7.7
Elba1_ChIPnexus_peak_2033	17	12	0.586207	chr2R:3468063-3468132	CR45130	promoter-TSS	-663	6.7	insv_CCAATTGG
Elba1_ChIPnexus_peak_2068	126	89	0.586047	chr2R:3885762-3885929	Hey	promoter-TSS	-62	14.4		insv_CCAATAAG
Elba1_ChIPnexus_peak_4899	126	89	0.586047	chr3L:17035806-17035930	Papst2	promoter-TSS	-29	10.5	insv_CCAATTGG
Elba1_ChIPnexus_peak_6397	337	477	0.585995	chr3R:10152195-10152403	Afti	promoter-TSS	112	42.8		insv_CCAATAAG
Elba1_ChIPnexus_peak_3384	188	266	0.585903	chr2R:19777992-19778166	DNA-ligI	promoter-TSS	44	45.4
Elba1_ChIPnexus_peak_3417	515	364	0.585893	chr2R:19985600-19985945	gek	promoter-TSS	387	33	insv_CCAATTGG
Elba1_ChIPnexus_peak_5671a	381	539	0.58587	chr3R:1193485-1194047	Cerk	promoter-TSS	262	12.3	insv_CCAATTGG
Elba1_ChIPnexus_peak_5671c	381	539	0.58587	chr3R:1193485-1194047	Cerk	promoter-TSS	262	7.4	insv_CCAATTGG
Elba1_ChIPnexus_peak_5671b	381	539	0.58587	chr3R:1193485-1194047	Cerk	promoter-TSS	262	5.2	insv_CCAATTGG
Elba1_ChIPnexus_peak_5671d	381	539	0.58587	chr3R:1193485-1194047	Cerk	promoter-TSS	262	2.4	insv_CCAATTGG
Elba1_ChIPnexus_peak_8182b	111	157	0.585821	chrX:1974576-1974871	Unc-76	promoter-TSS	80	11.9	insv_CCAATTGG
Elba1_ChIPnexus_peak_8182a	111	157	0.585821	chrX:1974576-1974871	Unc-76	promoter-TSS	80	11.7	insv_CCAATTGG
Elba1_ChIPnexus_peak_8854	82	58	0.585714	chrX:12552569-12552671	Tis11	promoter-TSS	-828	8.5
Elba1_ChIPnexus_peak_4631	250	353	0.585406	chr3L:14268206-14268434	fz	exon	877	15.8		insv_CCAATAAG
Elba1_ChIPnexus_peak_6212	663	936	0.585366	chr3R:7519921-7520165	Fer3	promoter-TSS	-10	48.9		insv_CCAATAAG
Elba1_ChIPnexus_peak_2512a	200	282	0.585062	chr2R:8824330-8824728	Sans	promoter-TSS	133	21.4
Elba1_ChIPnexus_peak_2512b	200	282	0.585062	chr2R:8824330-8824728	Sans	promoter-TSS	133	17.2
Elba1_ChIPnexus_peak_6472b	459	647	0.584991	chr3R:11171231-11171501	Surf4	promoter-TSS	532	29.7		insv_CCAATAAG
Elba1_ChIPnexus_peak_6472a	459	647	0.584991	chr3R:11171231-11171501	Surf4	promoter-TSS	532	7		insv_CCAATAAG
Elba1_ChIPnexus_peak_1893	110	155	0.584906	chr2R:1854389-1854504	CG7881	promoter-TSS	-85	8.2
Elba1_ChIPnexus_peak_7136b	231	164	0.58481	chr3R:19884355-19884694	SMC1	intron	515	20.7
Elba1_ChIPnexus_peak_7136a	231	164	0.58481	chr3R:19884355-19884694	SMC1	intron	515	3
Elba1_ChIPnexus_peak_7342	392	552	0.584746	chr3R:22693520-22693825	His2Av	intron	1021	46
Elba1_ChIPnexus_peak_7882	54	76	0.584615	chr4:1071658-1071882	CaMKII	5'UTR	234	16.7
Elba1_ChIPnexus_peak_3316	38	27	0.584615	chr2R:18825236-18825341	CG9849	promoter-TSS	-11	5.8	insv_CCAATTGG
Elba1_ChIPnexus_peak_8755	413	581	0.584507	chrX:11048999-11049186	Dlic	5'UTR	638	27	insv_CCAATTGG
Elba1_ChIPnexus_peak_6384	59	83	0.584507	chr3R:10070832-10070923	CG9616	promoter-TSS	316	14.1		insv_CCAATAAG
Elba1_ChIPnexus_peak_220	128	180	0.584416	chr2L:3372620-3372768	CG34394	TTS	678	43.9	insv_CCAATTGG
Elba1_ChIPnexus_peak_5707	64	90	0.584416	chr3R:1480401-1480547	elm	promoter-TSS	109	6
Elba1_ChIPnexus_peak_913	104	74	0.58427	chr2L:11358608-11358733	salr	promoter-TSS	-203	5.2
Elba1_ChIPnexus_peak_6974	37	52	0.58427	chr3R:17488293-17488433	Archease	intron	331	2.9
Elba1_ChIPnexus_peak_5324	711	999	0.584211	chr3L:21836368-21836667	CG14563	Intergenic	-1031	20.2
Elba1_ChIPnexus_peak_5831b	358	503	0.584204	chr3R:2863126-2863548	CR44933	promoter-TSS	-263	31.8
Elba1_ChIPnexus_peak_5831a	358	503	0.584204	chr3R:2863126-2863548	CR44933	promoter-TSS	-263	5.6
Elba1_ChIPnexus_peak_8746	288	205	0.584178	chrX:11017727-11017955	CG11122	5'UTR	918	17.6
Elba1_ChIPnexus_peak_4178a	331	465	0.584171	chr3L:8435319-8435581	Unr	promoter-TSS	31	26.1
Elba1_ChIPnexus_peak_4178b	331	465	0.584171	chr3L:8435319-8435581	Unr	promoter-TSS	31	5.3
Elba1_ChIPnexus_peak_2243b	989	704	0.58417	chr2R:5987058-5987665	14-3-3zeta	promoter-TSS	179	32.4	insv_CCAATTGG
Elba1_ChIPnexus_peak_2243a	989	704	0.58417	chr2R:5987058-5987665	14-3-3zeta	promoter-TSS	179	5.5	insv_CCAATTGG
Elba1_ChIPnexus_peak_7465	59	42	0.584158	chr3R:24683998-24684090	Inx3	intron	892	4.3
Elba1_ChIPnexus_peak_9060a	250	178	0.584112	chrX:15803222-15803396	CycD	5'UTR	400	25.9
Elba1_ChIPnexus_peak_9060b	250	178	0.584112	chrX:15803222-15803396	CycD	5'UTR	400	9.5
Elba1_ChIPnexus_peak_7392b	226	161	0.583979	chr3R:23384730-23385059	Klp98A	promoter-TSS	-27	11.9
Elba1_ChIPnexus_peak_7392a	226	161	0.583979	chr3R:23384730-23385059	Klp98A	promoter-TSS	-27	6.4
Elba1_ChIPnexus_peak_7369	57	80	0.583942	chr3R:22976308-22976384	CG6051	5'UTR	445	3.8
Elba1_ChIPnexus_peak_4862	57	80	0.583942	chr3L:16704072-16704108	Lasp	exon	687	2
Elba1_ChIPnexus_peak_9092	429	602	0.583899	chrX:16169290-16169504	kat80	promoter-TSS	553	43.5	insv_CCAATTGG
Elba1_ChIPnexus_peak_2170a	397	283	0.583824	chr2R:5179585-5180237	Drep2	promoter-TSS	549	29.1
Elba1_ChIPnexus_peak_2170b	397	283	0.583824	chr2R:5179585-5180237	Drep2	promoter-TSS	549	6.9
Elba1_ChIPnexus_peak_7661	231	324	0.583784	chr3R:27404360-27404605	pygo	exon	1939	19.3	insv_CCAATTGG
Elba1_ChIPnexus_peak_9161	252	353	0.583471	chrX:16842493-16842739	CG13000	promoter-TSS	-112	24.4
Elba1_ChIPnexus_peak_3264	65	91	0.583333	chr2R:18010388-18010533	mei-S332	promoter-TSS	43	8
Elba1_ChIPnexus_peak_8927	45	63	0.583333	chrX:13534588-13534714	NFAT	intron	-1557	6.7		insv_CCAATAAG
Elba1_ChIPnexus_peak_8434	25	35	0.583333	chrX:6432769-6432855	CG34417	TTS	-1992	4.1	insv_CCAATTGG
Elba1_ChIPnexus_peak_5124	35	25	0.583333	chr3L:20122222-20122300	gig	promoter-TSS	-20	3.9
Elba1_ChIPnexus_peak_5899	35	25	0.583333	chr3R:3856159-3856322	CG10903	promoter-TSS	107	3.9	insv_CCAATTGG
Elba1_ChIPnexus_peak_3890	25	35	0.583333	chr3L:3819078-3819245	enc	TTS	482	3.1	insv_CCAATTGG
Elba1_ChIPnexus_peak_6952	35	49	0.583333	chr3R:17325431-17325467	C15	promoter-TSS	-259	2.7
Elba1_ChIPnexus_peak_3721	28	20	0.583333	chr3L:1572840-1572897	CG12004	intron	967	2.5
Elba1_ChIPnexus_peak_1941a	186	133	0.583072	chr2R:2500997-2501309	jing	promoter-TSS	-120	24.3
Elba1_ChIPnexus_peak_1941b	186	133	0.583072	chr2R:2500997-2501309	jing	promoter-TSS	-120	6.8
Elba1_ChIPnexus_peak_121	171	239	0.582927	chr2L:1954644-1954943	erm	promoter-TSS	-240	4.9
Elba1_ChIPnexus_peak_5614b	161	225	0.582902	chr3R:632725-632857	ctrip	promoter-TSS	-606	5.8
Elba1_ChIPnexus_peak_5614a	161	225	0.582902	chr3R:632725-632857	ctrip	promoter-TSS	-606	3.3
Elba1_ChIPnexus_peak_4454	159	222	0.582677	chr3L:12139953-12140336	Nrx-IV	promoter-TSS	525	19.2
Elba1_ChIPnexus_peak_5692	48	67	0.582609	chr3R:1396771-1396863	CRMP	promoter-TSS	-13	2.3
Elba1_ChIPnexus_peak_2267b	609	850	0.582591	chr2R:6325458-6325820	Galphao	promoter-TSS	-114	39.1		insv_CCAATAAG
Elba1_ChIPnexus_peak_2267a	609	850	0.582591	chr2R:6325458-6325820	Galphao	promoter-TSS	-114	6.5		insv_CCAATAAG
Elba1_ChIPnexus_peak_7274	43	60	0.582524	chr3R:21486966-21487057	Tnks	promoter-TSS	-3	2.7
Elba1_ChIPnexus_peak_138	276	385	0.582451	chr2L:2155579-2155802	CG15382	promoter-TSS	-63	35	insv_CCAATTGG
Elba1_ChIPnexus_peak_5103b	466	650	0.582437	chr3L:19887725-19888031	CR32218	TTS	1613	38.2
Elba1_ChIPnexus_peak_5103a	466	650	0.582437	chr3L:19887725-19888031	CR32218	TTS	1613	8.6
Elba1_ChIPnexus_peak_5103c	466	650	0.582437	chr3L:19887725-19888031	CR32218	TTS	1613	4.3
Elba1_ChIPnexus_peak_5674	71	99	0.582353	chr3R:1289038-1289216	PEK	promoter-TSS	-285	4.8
Elba1_ChIPnexus_peak_9250	317	442	0.582345	chrX:18279015-18279343	betaCOP	promoter-TSS	96	15.3
Elba1_ChIPnexus_peak_5034	145	104	0.582329	chr3L:18891814-18891961	RpL26	promoter-TSS	-88	11.6	insv_CCAATTGG
Elba1_ChIPnexus_peak_3175	138	99	0.582278	chr2R:16899416-16899540	CG9346	promoter-TSS	3	14.2
Elba1_ChIPnexus_peak_8563	132	184	0.582278	chrX:8039602-8039909	CG2129	promoter-TSS	-117	8.5		insv_CCAATAAG
Elba1_ChIPnexus_peak_3672	33	46	0.582278	chr3L:1034625-1034673	CG9205	promoter-TSS	-48	3.9
Elba1_ChIPnexus_peak_858	28	39	0.58209	chr2L:10728961-10729057	CG6443	promoter-TSS	31	2.2
Elba1_ChIPnexus_peak_2439	148	206	0.581921	chr2R:8061401-8061513	Oda	promoter-TSS	312	21.5	insv_CCAATTGG
Elba1_ChIPnexus_peak_1894	473	340	0.581796	chr2R:1856979-1857166	CR44127	exon	-1821	31.5	insv_CCAATTGG
Elba1_ChIPnexus_peak_1977	185	133	0.581761	chr2R:2879863-2880088	Tsp42Ea	promoter-TSS	-206	23.3	insv_CCAATTGG
Elba1_ChIPnexus_peak_6253	153	110	0.581749	chr3R:8233987-8234320	CG5196	promoter-TSS	115	5.1
Elba1_ChIPnexus_peak_2592	64	89	0.581699	chr2R:9728927-9729032	CG6357	TTS	1421	16.7
Elba1_ChIPnexus_peak_7034b	300	216	0.581395	chr3R:18492383-18492851	wake	5'UTR	134	16.2	insv_CCAATTGG
Elba1_ChIPnexus_peak_7034a	300	216	0.581395	chr3R:18492383-18492851	wake	5'UTR	134	10.8	insv_CCAATTGG
Elba1_ChIPnexus_peak_7034c	300	216	0.581395	chr3R:18492383-18492851	wake	5'UTR	134	10.8	insv_CCAATTGG
Elba1_ChIPnexus_peak_4210	54	75	0.581395	chr3L:8907114-8907233	CR43970	intron	-1160	8.5	insv_CCAATTGG
Elba1_ChIPnexus_peak_8460	50	36	0.581395	chrX:6737918-6738019	CG14435	promoter-TSS	-14	4.5	insv_CCAATTGG
Elba1_ChIPnexus_peak_6095	85	118	0.581281	chr3R:5960126-5960278	tws	promoter-TSS	2	9.3
Elba1_ChIPnexus_peak_9307	201	279	0.58125	chrX:19216545-19216695	out	promoter-TSS	-481	10.9	insv_CCAATTGG
Elba1_ChIPnexus_peak_2247	247	178	0.581176	chr2R:6013572-6013778	CG46319	5'UTR	258	20.6	insv_CCAATTGG
Elba1_ChIPnexus_peak_2827	111	154	0.581132	chr2R:12225034-12225225	Hmgs	promoter-TSS	-678	8.9
Elba1_ChIPnexus_peak_7360	197	142	0.581121	chr3R:22892577-22892785	CG43935	intron	1523	16.9	insv_CCAATTGG	insv_CCAATAAG
Elba1_ChIPnexus_peak_3362	142	197	0.581121	chr2R:19543412-19543582	Pde8	Intergenic	-1593	15.5	insv_CCAATTGG
Elba1_ChIPnexus_peak_6678	43	31	0.581081	chr3R:13562062-13562175	TyrRII	promoter-TSS	-215	6.7		insv_CCAATAAG
Elba1_ChIPnexus_peak_3886	163	226	0.580977	chr3L:3806020-3806167	CG32264	promoter-TSS	366	20
Elba1_ChIPnexus_peak_8564	183	132	0.580952	chrX:8046162-8046371	Gbeta5	promoter-TSS	42	27.7	insv_CCAATTGG
Elba1_ChIPnexus_peak_3263	61	44	0.580952	chr2R:18007739-18007778	mei-S332	intron	-1848	5.9
Elba1_ChIPnexus_peak_9144b	334	463	0.580928	chrX:16549776-16550140	r	promoter-TSS	-166	28	insv_CCAATTGG
Elba1_ChIPnexus_peak_9144a	334	463	0.580928	chrX:16549776-16550140	r	promoter-TSS	-166	5.4	insv_CCAATTGG
Elba1_ChIPnexus_peak_3849	194	140	0.580838	chr3L:3302814-3303006	CG14968	promoter-TSS	202	12.2
Elba1_ChIPnexus_peak_7228	239	331	0.580702	chr3R:20863718-20863900	CG6422	TTS	681	46.5
Elba1_ChIPnexus_peak_2883	39	54	0.580645	chr2R:12950065-12950203	CG8950	promoter-TSS	5	2.7
Elba1_ChIPnexus_peak_6375	472	341	0.580566	chr3R:9863121-9863384	CG9922	Intergenic	-1132	27.3	insv_CCAATTGG
Elba1_ChIPnexus_peak_4561b	321	232	0.58047	chr3L:13404261-13404500	CG10222	TTS	1173	35.1
Elba1_ChIPnexus_peak_4561a	321	232	0.58047	chr3L:13404261-13404500	CG10222	TTS	1173	25.9
Elba1_ChIPnexus_peak_838	81	112	0.580311	chr2L:10430655-10430722	Bug22	promoter-TSS	230	3.6
Elba1_ChIPnexus_peak_4102	329	238	0.580247	chr3L:7357918-7358060	CR45835	TTS	-1291	13.5		insv_CCAATAAG
Elba1_ChIPnexus_peak_6201	102	141	0.580247	chr3R:7444863-7445091	Jupiter	promoter-TSS	651	5.3
Elba1_ChIPnexus_peak_7637	47	34	0.580247	chr3R:26886537-26886592	dco	5'UTR	368	4.2
Elba1_ChIPnexus_peak_2826b	309	427	0.580163	chr2R:12224169-12224618	Hmgs	promoter-TSS	128	12.6
Elba1_ChIPnexus_peak_2826a	309	427	0.580163	chr2R:12224169-12224618	Hmgs	promoter-TSS	128	3.4
Elba1_ChIPnexus_peak_2192	105	76	0.58011	chr2R:5465489-5465651	Not1	promoter-TSS	-55	4.4
Elba1_ChIPnexus_peak_5143	173	239	0.580097	chr3L:20293208-20293322	SCCRO4	exon	755	17.3	insv_CCAATTGG
Elba1_ChIPnexus_peak_464	87	63	0.58	chr2L:6610888-6611215	CG11050	promoter-TSS	40	5.9
Elba1_ChIPnexus_peak_200	341	247	0.579932	chr2L:3037448-3037614	CG17260	promoter-TSS	25	36.7	insv_CCAATTGG
Elba1_ChIPnexus_peak_3089b	447	617	0.579887	chr2R:15713716-15714208	Toll-7	promoter-TSS	-121	26.8
Elba1_ChIPnexus_peak_3089a	447	617	0.579887	chr2R:15713716-15714208	Toll-7	promoter-TSS	-121	20.9
Elba1_ChIPnexus_peak_639	40	29	0.57971	chr2L:8464465-8464652	fu2	promoter-TSS	70	5.3
Elba1_ChIPnexus_peak_1281	29	40	0.57971	chr2L:16601479-16601571	CG42389	promoter-TSS	-302	2.3
Elba1_ChIPnexus_peak_474	51	37	0.579545	chr2L:6684746-6684854	Nhe3	promoter-TSS	-436	9.4
Elba1_ChIPnexus_peak_1005	51	37	0.579545	chr2L:12618185-12618261	nub	promoter-TSS	-122	8.8	insv_CCAATTGG
Elba1_ChIPnexus_peak_7198	51	37	0.579545	chr3R:20630495-20630566	polybromo	TTS	451	2.2		insv_CCAATAAG
Elba1_ChIPnexus_peak_8425	90	124	0.579439	chrX:6185294-6185401	mldr	promoter-TSS	11	18.6		insv_CCAATAAG
Elba1_ChIPnexus_peak_8951	90	124	0.579439	chrX:13889374-13889600	ben	promoter-TSS	-891	5.4
Elba1_ChIPnexus_peak_8330	151	208	0.579387	chrX:4511256-4511421	peb	promoter-TSS	-259	19.6
Elba1_ChIPnexus_peak_2115	106	146	0.579365	chr2R:4561785-4562025	Acsl	intron	-1170	2.4	insv_CCAATTGG
Elba1_ChIPnexus_peak_650	168	122	0.57931	chr2L:8544189-8544314	Sema1a	intron	921	5.6
Elba1_ChIPnexus_peak_7263b	321	442	0.579292	chr3R:21297621-21298014	Fur1	intron	963	16
Elba1_ChIPnexus_peak_7263a	321	442	0.579292	chr3R:21297621-21298014	Fur1	intron	963	13.6
Elba1_ChIPnexus_peak_7263c	321	442	0.579292	chr3R:21297621-21298014	Fur1	intron	963	5.2
Elba1_ChIPnexus_peak_7215b	202	278	0.579167	chr3R:20743803-20744096	CG11168	promoter-TSS	121	9.4	insv_CCAATTGG
Elba1_ChIPnexus_peak_7215a	202	278	0.579167	chr3R:20743803-20744096	CG11168	promoter-TSS	121	6.1	insv_CCAATTGG
Elba1_ChIPnexus_peak_6821	420	578	0.579158	chr3R:15735469-15735712	CR45048	promoter-TSS	450	25.2
Elba1_ChIPnexus_peak_3961a	132	96	0.578947	chr3L:4825014-4825385	Dhc64C	promoter-TSS	488	19		insv_CCAATAAG
Elba1_ChIPnexus_peak_8270	48	66	0.578947	chrX:3583745-3583834	Mnt	intron	393	9.4		insv_CCAATAAG
Elba1_ChIPnexus_peak_3248	11	8	0.578947	chr2R:17614682-17614737	CR44750	TTS	991	8.1
Elba1_ChIPnexus_peak_3961b	132	96	0.578947	chr3L:4825014-4825385	Dhc64C	promoter-TSS	488	5.3		insv_CCAATAAG
Elba1_ChIPnexus_peak_8146	66	48	0.578947	chrX:1279964-1280085	CG32813	promoter-TSS	87	5.1	insv_CCAATTGG
Elba1_ChIPnexus_peak_662	24	33	0.578947	chr2L:8740541-8740702	raw	promoter-TSS	39	4.6
Elba1_ChIPnexus_peak_8589	77	56	0.578947	chrX:8455670-8455709	Trf4-1	promoter-TSS	-39	4.6
Elba1_ChIPnexus_peak_3255	8	11	0.578947	chr2R:17759881-17759917	Fili	5'UTR	364	4.1
Elba1_ChIPnexus_peak_3625	11	8	0.578947	chr3L:539275-539311	klar	intron	1321	2.2
Elba1_ChIPnexus_peak_841	488	355	0.578885	chr2L:10440082-10440345	Nse4	TTS	773	47.5	insv_CCAATTGG
Elba1_ChIPnexus_peak_4091b	202	147	0.578797	chr3L:7314893-7315091	RhoGEF4	TTS	1255	17.4		insv_CCAATAAG
Elba1_ChIPnexus_peak_4091a	202	147	0.578797	chr3L:7314893-7315091	RhoGEF4	TTS	1255	12.2		insv_CCAATAAG
Elba1_ChIPnexus_peak_2607	99	136	0.578723	chr2R:9840830-9840947	AGO1	promoter-TSS	642	9.7
Elba1_ChIPnexus_peak_2188	81	59	0.578571	chr2R:5436323-5436516	CG1888	promoter-TSS	-779	5.1
Elba1_ChIPnexus_peak_6587	156	214	0.578378	chr3R:12440021-12440213	CG10340	promoter-TSS	-4	17.7
Elba1_ChIPnexus_peak_9338	48	35	0.578313	chrX:19587784-19587851	Mer	promoter-TSS	-284	4.3
Elba1_ChIPnexus_peak_2381	27	37	0.578125	chr2R:7491658-7491720	tou	intron	752	4.4
Elba1_ChIPnexus_peak_2563	92	126	0.577982	chr2R:9380763-9380877	bbc	intron	1547	8
Elba1_ChIPnexus_peak_765	46	63	0.577982	chr2L:9960477-9960578	CR44872	promoter-TSS	-295	5
Elba1_ChIPnexus_peak_8952	152	111	0.577947	chrX:13890034-13890147	ben	promoter-TSS	-288	14
Elba1_ChIPnexus_peak_2722	76	104	0.577778	chr2R:11258926-11259157	Pms2	promoter-TSS	-16	6.8
Elba1_ChIPnexus_peak_2948	19	26	0.577778	chr2R:13702817-13702895	grh	intron	1007	4.7
Elba1_ChIPnexus_peak_4177	52	38	0.577778	chr3L:8434948-8435033	Unr	promoter-TSS	-183	3.3
Elba1_ChIPnexus_peak_8758	19	26	0.577778	chrX:11217763-11217834	sisA	TTS	-1408	3	insv_CCAATTGG
Elba1_ChIPnexus_peak_6634	87	119	0.57767	chr3R:12803642-12803918	Actn3	promoter-TSS	-263	5.6	insv_CCAATTGG
Elba1_ChIPnexus_peak_2338	253	346	0.577629	chr2R:7120365-7120596	metro	promoter-TSS	-459	29.2	insv_CCAATTGG
Elba1_ChIPnexus_peak_1471a	368	503	0.577497	chr2L:19134552-19134985	l(2)37Cg	intron	465	20.4	insv_CCAATTGG	insv_CCAATAAG
Elba1_ChIPnexus_peak_1471b	368	503	0.577497	chr2L:19134552-19134985	l(2)37Cg	intron	465	9.2	insv_CCAATTGG	insv_CCAATAAG
Elba1_ChIPnexus_peak_5023c	467	638	0.577376	chr3L:18815623-18816331	Cat	TTS	273	19.5		insv_CCAATAAG
Elba1_ChIPnexus_peak_5023d	467	638	0.577376	chr3L:18815623-18816331	Cat	TTS	273	15.8		insv_CCAATAAG
Elba1_ChIPnexus_peak_5023a	467	638	0.577376	chr3L:18815623-18816331	Cat	TTS	273	4.7		insv_CCAATAAG
Elba1_ChIPnexus_peak_5023b	467	638	0.577376	chr3L:18815623-18816331	Cat	TTS	273	4.7		insv_CCAATAAG
Elba1_ChIPnexus_peak_2059	362	265	0.577352	chr2R:3827253-3827504	CG30379	promoter-TSS	-83	34.8	insv_CCAATTGG
Elba1_ChIPnexus_peak_6269b	429	586	0.57734	chr3R:8452324-8452632	Vha55	intron	945	34.8	insv_CCAATTGG
Elba1_ChIPnexus_peak_6269a	429	586	0.57734	chr3R:8452324-8452632	Vha55	intron	945	2.7	insv_CCAATTGG
Elba1_ChIPnexus_peak_4298b	183	134	0.577287	chr3L:9891663-9891911	nudE	promoter-TSS	-16	9.3
Elba1_ChIPnexus_peak_4298a	183	134	0.577287	chr3L:9891663-9891911	nudE	promoter-TSS	-16	4.1
Elba1_ChIPnexus_peak_6362	71	52	0.577236	chr3R:9790333-9790471	Orc2	promoter-TSS	-205	5.8
Elba1_ChIPnexus_peak_2163	52	71	0.577236	chr2R:5094806-5095145	VhaAC45	promoter-TSS	-91	5.2	insv_CCAATTGG
Elba1_ChIPnexus_peak_3166	469	640	0.577096	chr2R:16839033-16839288	CG33704	TTS	1553	58.4
Elba1_ChIPnexus_peak_1689	192	262	0.577093	chr2L:21617035-21617336	CG2201	3'UTR	1589	5.5		insv_CCAATAAG
Elba1_ChIPnexus_peak_7103	77	105	0.576923	chr3R:19558954-19559164	Hmgcr	promoter-TSS	13	7.6	insv_CCAATTGG
Elba1_ChIPnexus_peak_3420	30	22	0.576923	chr2R:20001293-20001347	CG4049	promoter-TSS	495	5.4
Elba1_ChIPnexus_peak_7599	214	157	0.576819	chr3R:26214483-26214894	Fer2LCH	promoter-TSS	136	19.6
Elba1_ChIPnexus_peak_4750	116	158	0.576642	chr3L:15495997-15496144	CG7857	TTS	1924	10.9	insv_CCAATTGG
Elba1_ChIPnexus_peak_797	141	192	0.576577	chr2L:10250398-10250574	bsk	promoter-TSS	15	11
Elba1_ChIPnexus_peak_1592	128	94	0.576577	chr2L:20426727-20426849	CG31688	5'UTR	589	9.7
Elba1_ChIPnexus_peak_424	130	177	0.576547	chr2L:6078599-6078842	CR9162	non-coding	267	11.2	insv_CCAATTGG
Elba1_ChIPnexus_peak_6547	108	147	0.576471	chr3R:12068425-12068630	tara	promoter-TSS	-11	3.8
Elba1_ChIPnexus_peak_8906a	272	370	0.576324	chrX:13181746-13182084	CG15744	promoter-TSS	-169	20.9
Elba1_ChIPnexus_peak_8906b	272	370	0.576324	chrX:13181746-13182084	CG15744	promoter-TSS	-169	5.3
Elba1_ChIPnexus_peak_8343	404	297	0.57632	chrX:4804538-4804939	CG32772	intron	1603	26.1	insv_CCAATTGG
Elba1_ChIPnexus_peak_605	691	508	0.576314	chr2L:8212744-8212951	CG8372	promoter-TSS	55	39.2	insv_CCAATTGG
Elba1_ChIPnexus_peak_4916b	963	708	0.576302	chr3L:17400440-17401123	blot	intron	-1160	17.3	insv_CCAATTGG
Elba1_ChIPnexus_peak_4916a	963	708	0.576302	chr3L:17400440-17401123	blot	intron	-1160	9.6	insv_CCAATTGG
Elba1_ChIPnexus_peak_4916c	963	708	0.576302	chr3L:17400440-17401123	blot	intron	-1160	6.2	insv_CCAATTGG
Elba1_ChIPnexus_peak_5113	75	102	0.576271	chr3L:19984533-19984840	CG7646	promoter-TSS	-301	9.9		insv_CCAATAAG
Elba1_ChIPnexus_peak_5354	102	75	0.576271	chr3L:22256620-22256677	Ddx1	promoter-TSS	179	2.2
Elba1_ChIPnexus_peak_2667	305	414	0.5758	chr2R:10643320-10643622	CG10151	promoter-TSS	130	24.8
Elba1_ChIPnexus_peak_9036	42	57	0.575758	chrX:15668476-15668586	CG43672	exon	1327	8.9
Elba1_ChIPnexus_peak_2057	76	56	0.575758	chr2R:3819556-3819633	rnh1	promoter-TSS	291	3.9
Elba1_ChIPnexus_peak_5934a	295	400	0.57554	chr3R:4102925-4103331	ato	promoter-TSS	-646	13.4
Elba1_ChIPnexus_peak_5934b	295	400	0.57554	chr3R:4102925-4103331	ato	promoter-TSS	-646	8.4
Elba1_ChIPnexus_peak_9415	61	45	0.575472	chrX:21223559-21223619	sol	intron	927	4.9		insv_CCAATAAG
Elba1_ChIPnexus_peak_8703	124	168	0.575342	chrX:10259848-10259985	l(1)G0289	TTS	390	15		insv_CCAATAAG
Elba1_ChIPnexus_peak_3169	178	241	0.575179	chr2R:16883353-16883451	CG10543	promoter-TSS	-323	7.7
Elba1_ChIPnexus_peak_8383	198	268	0.575107	chrX:5565703-5565888	Rab18	promoter-TSS	50	29.8
Elba1_ChIPnexus_peak_341	184	136	0.575	chr2L:5092669-5092855	pgant5	intron	830	10.5		insv_CCAATAAG
Elba1_ChIPnexus_peak_9226	73	54	0.574803	chrX:17664294-17664468	unc-4	intron	1779	20.8	insv_CCAATTGG
Elba1_ChIPnexus_peak_6902	100	74	0.574713	chr3R:16933340-16933522	Sec15	promoter-TSS	263	19.3
Elba1_ChIPnexus_peak_1763	37	50	0.574713	chr2L:22431428-22431511	CR46268	exon	447	3.5
Elba1_ChIPnexus_peak_6377	208	154	0.574586	chr3R:9883216-9883383	foxo	promoter-TSS	-342	21.6	insv_CCAATTGG
Elba1_ChIPnexus_peak_1166	251	339	0.574576	chr2L:15057807-15057966	ck	promoter-TSS	-24	26.1
Elba1_ChIPnexus_peak_4618	194	262	0.574561	chr3L:14124863-14125057	Sox21b	promoter-TSS	-536	17.4	insv_CCAATTGG
Elba1_ChIPnexus_peak_7830	559	414	0.574512	chr4:678732-678994	gw	exon	1746	39.1	insv_CCAATTGG	insv_CCAATAAG
Elba1_ChIPnexus_peak_2240b	60	81	0.574468	chr2R:5964574-5964745	egr	Intergenic	-1212	10.1
Elba1_ChIPnexus_peak_2240a	60	81	0.574468	chr2R:5964574-5964745	egr	Intergenic	-1212	4.4
Elba1_ChIPnexus_peak_5568	406	548	0.574423	chr3R:225323-225632	CG9853	promoter-TSS	254	17.1		insv_CCAATAAG
Elba1_ChIPnexus_peak_4116b	66	89	0.574194	chr3L:7648981-7649100	CG7492	3'UTR	-1188	14.6		insv_CCAATAAG
Elba1_ChIPnexus_peak_4116a	66	89	0.574194	chr3L:7648981-7649100	CG7492	3'UTR	-1188	6.7		insv_CCAATAAG
Elba1_ChIPnexus_peak_6463	89	120	0.574163	chr3R:11100325-11100446	Cp190	promoter-TSS	127	11.4
Elba1_ChIPnexus_peak_7398	210	156	0.57377	chr3R:23461455-23461663	CG5611	promoter-TSS	223	16.9		insv_CCAATAAG
Elba1_ChIPnexus_peak_9294	58	78	0.573529	chrX:19102565-19102681	Ulp1	promoter-TSS	-403	18.2
Elba1_ChIPnexus_peak_6041	39	29	0.573529	chr3R:5376939-5376975	mura	promoter-TSS	103	4.8
Elba1_ChIPnexus_peak_3047a	441	328	0.573472	chr2R:15301895-15302110	snoRNA:hts-a	promoter-TSS	-7	34.6
Elba1_ChIPnexus_peak_3047b	441	328	0.573472	chr2R:15301895-15302110	snoRNA:hts-a	promoter-TSS	-7	4.7
Elba1_ChIPnexus_peak_7279	90	67	0.573248	chr3R:21512565-21512746	CLS	5'UTR	216	6
Elba1_ChIPnexus_peak_878	181	243	0.573113	chr2L:10999783-10999941	aub	intron	1246	10
Elba1_ChIPnexus_peak_812	59	44	0.572816	chr2L:10303886-10303966	nmd	promoter-TSS	21	12.6
Elba1_ChIPnexus_peak_7331	44	59	0.572816	chr3R:22543583-22543661	CG5484	promoter-TSS	29	9.7
Elba1_ChIPnexus_peak_5306b	390	291	0.572687	chr3L:21672749-21672916	Als2	promoter-TSS	23	37.4
Elba1_ChIPnexus_peak_5306a	390	291	0.572687	chr3L:21672749-21672916	Als2	promoter-TSS	23	17
Elba1_ChIPnexus_peak_5805	691	926	0.572665	chr3R:2674415-2674789	Scr	promoter-TSS	-375	20.1
Elba1_ChIPnexus_peak_2965	217	162	0.572559	chr2R:14042963-14043213	lolal	intron	796	16.6
Elba1_ChIPnexus_peak_7143	442	330	0.572539	chr3R:19977967-19978142	p38a	promoter-TSS	-11	39
Elba1_ChIPnexus_peak_1064	75	56	0.572519	chr2L:13395448-13395528	RpL24	promoter-TSS	-357	21.2		insv_CCAATAAG
Elba1_ChIPnexus_peak_3411b	171	229	0.5725	chr2R:19921861-19922135	MAN1	promoter-TSS	250	18.4		insv_CCAATAAG
Elba1_ChIPnexus_peak_3411a	171	229	0.5725	chr2R:19921861-19922135	MAN1	promoter-TSS	250	5.1		insv_CCAATAAG
Elba1_ChIPnexus_peak_8189	65	87	0.572368	chrX:2033221-2033305	ph-p	promoter-TSS	-859	8.6
Elba1_ChIPnexus_peak_4065	80	107	0.572193	chr3L:6948890-6949066	CG10077	promoter-TSS	26	4.4
Elba1_ChIPnexus_peak_832	163	218	0.572178	chr2L:10396228-10396373	Mdh1	promoter-TSS	-25	33.4	insv_CCAATTGG
Elba1_ChIPnexus_peak_7822	196	262	0.572052	chr4:592634-592840	Ephrin	promoter-TSS	356	16.4
Elba1_ChIPnexus_peak_3895	135	101	0.572034	chr3L:3884247-3884449	CR43917	TTS	453	31.6	insv_CCAATTGG
Elba1_ChIPnexus_peak_2999	143	107	0.572	chr2R:14562845-14563099	edl	Intergenic	-1931	14.7
Elba1_ChIPnexus_peak_4148	203	152	0.571831	chr3L:8130838-8130992	mus301	promoter-TSS	7	15.7
Elba1_ChIPnexus_peak_4222b	650	867	0.571523	chr3L:8991101-8991483	CG5087	promoter-TSS	8	64.1	insv_CCAATTGG
Elba1_ChIPnexus_peak_4222a	650	867	0.571523	chr3L:8991101-8991483	CG5087	promoter-TSS	8	18.5	insv_CCAATTGG
Elba1_ChIPnexus_peak_3063	105	140	0.571429	chr2R:15452439-15452604	sm	intron	1151	14.2
Elba1_ChIPnexus_peak_6026	96	128	0.571429	chr3R:5225676-5225840	CG34117	promoter-TSS	17	10.1
Elba1_ChIPnexus_peak_6500	100	75	0.571429	chr3R:11620233-11620324	nsl1	intron	774	5.5
Elba1_ChIPnexus_peak_8704	21	28	0.571429	chrX:10279954-10280029	flw	promoter-TSS	-2	5.4
Elba1_ChIPnexus_peak_3645	102	136	0.571429	chr3L:707742-707869	CG13895	TTS	400	3.9
Elba1_ChIPnexus_peak_5736	33	44	0.571429	chr3R:1681417-1681528	disp	promoter-TSS	561	3.7
Elba1_ChIPnexus_peak_3731	28	21	0.571429	chr3L:1665023-1665182	CG7974	promoter-TSS	-36	2.6
Elba1_ChIPnexus_peak_9030	8	6	0.571429	chrX:15631574-15631610	Arp6	promoter-TSS	-439	2.5	insv_CCAATTGG
Elba1_ChIPnexus_peak_4175a	633	475	0.5713	chr3L:8418809-8419068	Cbl	exon	884	66.1	insv_CCAATTGG
Elba1_ChIPnexus_peak_4175b	633	475	0.5713	chr3L:8418809-8419068	Cbl	exon	884	8.5	insv_CCAATTGG
Elba1_ChIPnexus_peak_3059	710	533	0.571199	chr2R:15392715-15392929	CR44472	TTS	142	38.2		insv_CCAATAAG
Elba1_ChIPnexus_peak_1079	173	130	0.570957	chr2L:13811442-13811668	CG16865	promoter-TSS	33	10.1		insv_CCAATAAG
Elba1_ChIPnexus_peak_8614	161	214	0.570667	chrX:8802333-8802530	rdgA	intron	1330	10.1	insv_CCAATTGG
[truncated: 1,307 more rows]

## Sheet: Elba2
PeakID	fw	rv	orientation.index	coord	Gene.Name	genomic_region	Distance.to.TSS	Peak.Score	insv_CCAATTGG	insv_CCAATAAG
Elba2_ChIPnexus_peak_1578	244	197	0.553288	chr3L:11091167-11091305	CG6272	promoter-TSS	50	57.6
Elba2_ChIPnexus_peak_1893	267	151	0.638756	chr3L:20342822-20343033	eRF1	intron	890	52.8	insv_CCAATTGG
Elba2_ChIPnexus_peak_3184	173	250	0.591017	chrX:11347317-11347483	Evi5	intron	971	52.2
Elba2_ChIPnexus_peak_3397b	313	271	0.535959	chrX:19760230-19760437	Hers	promoter-TSS	106	51.5	insv_CCAATTGG
Elba2_ChIPnexus_peak_2629	216	231	0.516779	chr3R:19988628-19988804	mRpS24	promoter-TSS	551	44	insv_CCAATTGG	insv_CCAATAAG
Elba2_ChIPnexus_peak_499	146	96	0.603306	chr2L:19127232-19127337	l(2)37Cd	promoter-TSS	24	44
Elba2_ChIPnexus_peak_1519	68	84	0.552632	chr3L:8991232-8991456	CG5087	promoter-TSS	60	43.1	insv_CCAATTGG
Elba2_ChIPnexus_peak_2342	222	258	0.5375	chr3R:10482013-10482178	l(3)L1231	promoter-TSS	-657	41.8
Elba2_ChIPnexus_peak_853	258	255	0.502924	chr2R:8039601-8039830	CG8407	promoter-TSS	-861	41.6		insv_CCAATAAG
Elba2_ChIPnexus_peak_2670	235	239	0.504219	chr3R:21709702-21709865	SppL	intron	1487	40.9
Elba2_ChIPnexus_peak_1926	131	238	0.644986	chr3L:21028432-21028606	siz	intron	884	40	insv_CCAATTGG
Elba2_ChIPnexus_peak_1075	145	38	0.79235	chr2R:14865006-14865150	CG18605	promoter-TSS	59	39.6
Elba2_ChIPnexus_peak_1492	112	148	0.569231	chr3L:8178857-8179023	ERR	promoter-TSS	-170	38.9	insv_CCAATTGG
Elba2_ChIPnexus_peak_1866	117	125	0.516529	chr3L:19800173-19800343	CG14104	promoter-TSS	41	37.9		insv_CCAATAAG
Elba2_ChIPnexus_peak_1301	77	93	0.547059	chr3L:709935-710106	CkIIalpha-i3	TTS	322	35.7		insv_CCAATAAG
Elba2_ChIPnexus_peak_3064	57	72	0.55814	chrX:6572864-6572999	ND-ASHI	promoter-TSS	220	35.4	insv_CCAATTGG
Elba2_ChIPnexus_peak_1786	172	236	0.578431	chr3L:16704274-16704525	CG43954	promoter-TSS	378	34.2
Elba2_ChIPnexus_peak_965	51	112	0.687117	chr2R:11105104-11105269	mRpL41	promoter-TSS	-64	34
Elba2_ChIPnexus_peak_3351	352	163	0.683495	chrX:17721338-17721541	Socs16D	TTS	114	33.5	insv_CCAATTGG
Elba2_ChIPnexus_peak_317	74	41	0.643478	chr2L:11003792-11003977	RpL9	promoter-TSS	269	32.7
Elba2_ChIPnexus_peak_3303	53	69	0.565574	chrX:16268194-16268322	Fur2	intron	595	32.7	insv_CCAATTGG
Elba2_ChIPnexus_peak_3269a	131	103	0.559829	chrX:15656770-15656973	CG17209	promoter-TSS	-118	31.4	insv_CCAATTGG	insv_CCAATAAG
Elba2_ChIPnexus_peak_1695	47	81	0.632812	chr3L:14441558-14441672	bbg	promoter-TSS	58	30.5
Elba2_ChIPnexus_peak_492	82	27	0.752294	chr2L:18987195-18987305	Swip-1	promoter-TSS	30	30.4		insv_CCAATAAG
Elba2_ChIPnexus_peak_3352	91	53	0.631944	chrX:17743877-17743973	CG15814	promoter-TSS	-44	29.8
Elba2_ChIPnexus_peak_1129	73	200	0.732601	chr2R:16839054-16839189	CG33704	TTS	1514	29.1
Elba2_ChIPnexus_peak_897	154	151	0.504918	chr2R:9114195-9114342	Dp	exon	1441	28	insv_CCAATTGG
Elba2_ChIPnexus_peak_1501a	98	155	0.612648	chr3L:8418919-8419080	Cbl	intron	945	27.3	insv_CCAATTGG
Elba2_ChIPnexus_peak_755	123	166	0.574394	chr2R:5025366-5025489	alc	promoter-TSS	11	27	insv_CCAATTGG
Elba2_ChIPnexus_peak_3294	68	157	0.697778	chrX:16169330-16169484	kat80	promoter-TSS	543	26.8	insv_CCAATTGG
Elba2_ChIPnexus_peak_1475	46	78	0.629032	chr3L:7328024-7328125	CG43780	TTS	252	26.5
Elba2_ChIPnexus_peak_291	90	134	0.598214	chr2L:10291372-10291541	CG5604	intron	909	26.4	insv_CCAATTGG	insv_CCAATAAG
Elba2_ChIPnexus_peak_306	128	44	0.744186	chr2L:10440179-10440297	Nse4	TTS	798	26.4	insv_CCAATTGG
Elba2_ChIPnexus_peak_1225	90	179	0.665428	chr2R:19949035-19949167	RpL39	TTS	853	26.2
Elba2_ChIPnexus_peak_1788b	64	141	0.687805	chr3L:16759163-16759372	Nrt	promoter-TSS	95	26.1
Elba2_ChIPnexus_peak_698	49	61	0.554545	chr2R:3377035-3377153	wech	promoter-TSS	234	25.6
Elba2_ChIPnexus_peak_1032	67	60	0.527559	chr2R:13356688-13356811	Tes	promoter-TSS	-67	25.5		insv_CCAATAAG
Elba2_ChIPnexus_peak_2488	67	91	0.575949	chr3R:15051982-15052136	vib	TTS	221	25.2	insv_CCAATTGG
Elba2_ChIPnexus_peak_3056b	445	234	0.655376	chrX:5774104-5774299	CG16721	promoter-TSS	299	24.4
Elba2_ChIPnexus_peak_778	54	90	0.625	chr2R:5729284-5729384	Vamp7	promoter-TSS	673	24.3	insv_CCAATTGG
Elba2_ChIPnexus_peak_720a	279	358	0.562009	chr2R:3876537-3876844	ACC	promoter-TSS	529	24	insv_CCAATTGG
Elba2_ChIPnexus_peak_3112	149	93	0.615702	chrX:8008967-8009148	Gclc	intron	1123	23.9		insv_CCAATAAG
Elba2_ChIPnexus_peak_2627	68	54	0.557377	chr3R:19977994-19978086	p38a	promoter-TSS	3	23.6
Elba2_ChIPnexus_peak_1142	51	42	0.548387	chr2R:17181242-17181379	RpL29	promoter-TSS	37	23.5	insv_CCAATTGG
Elba2_ChIPnexus_peak_1044	83	74	0.528662	chr2R:13620739-13621017	CG34195	TTS	135	23.4
Elba2_ChIPnexus_peak_1068	94	92	0.505376	chr2R:14576610-14576726	Sik3	TTS	541	23.4	insv_CCAATTGG
Elba2_ChIPnexus_peak_2358	119	165	0.580986	chr3R:10920378-10920647	CG6966	intron	841	23.4	insv_CCAATTGG
Elba2_ChIPnexus_peak_1812	196	45	0.813278	chr3L:17661698-17661804	snmRNA:641	promoter-TSS	79	23.1	insv_CCAATTGG
Elba2_ChIPnexus_peak_2302	86	50	0.632353	chr3R:8820859-8820973	yellow-f2	promoter-TSS	-47	23.1	insv_CCAATTGG
Elba2_ChIPnexus_peak_3111	76	106	0.582418	chrX:7994809-7994945	CG2258	promoter-TSS	610	22.6	insv_CCAATTGG	insv_CCAATAAG
Elba2_ChIPnexus_peak_1331	29	64	0.688172	chr3L:1647647-1647795	Bro	promoter-TSS	-148	22.3
Elba2_ChIPnexus_peak_2169	73	156	0.681223	chr3R:4552531-4552731	CG8159	promoter-TSS	55	22.3
Elba2_ChIPnexus_peak_1450	126	92	0.577982	chr3L:6182167-6182331	D19A	promoter-TSS	-26	22.2
Elba2_ChIPnexus_peak_3354	97	71	0.577381	chrX:17780218-17780360	mnb	intron	966	22.2	insv_CCAATTGG
Elba2_ChIPnexus_peak_2081	39	50	0.561798	chr3R:1474979-1475073	Sec23	promoter-TSS	239	22.1	insv_CCAATTGG
Elba2_ChIPnexus_peak_1357	35	29	0.546875	chr3L:2765861-2765942	Mrtf	intron	635	21.5	insv_CCAATTGG
Elba2_ChIPnexus_peak_887	101	129	0.56087	chr2R:8884533-8884699	Su(z)2	promoter-TSS	-12	21.1
Elba2_ChIPnexus_peak_720b	279	358	0.562009	chr2R:3876537-3876844	ACC	promoter-TSS	529	21	insv_CCAATTGG
Elba2_ChIPnexus_peak_2346	73	62	0.540741	chr3R:10522677-10522815	Meltrin	TTS	268	20.9	insv_CCAATTGG
Elba2_ChIPnexus_peak_2537	71	71	0.5	chr3R:16898913-16899069	r-l	promoter-TSS	50	20.9	insv_CCAATTGG	insv_CCAATAAG
Elba2_ChIPnexus_peak_1098	86	80	0.518072	chr2R:15557520-15557666	hrg	promoter-TSS	-256	20.4
Elba2_ChIPnexus_peak_148	146	184	0.557576	chr2L:6062973-6063144	CG13994	promoter-TSS	69	20.2
Elba2_ChIPnexus_peak_2221b	162	87	0.650602	chr3R:5874418-5874567	CG12811	promoter-TSS	27	20	insv_CCAATTGG	insv_CCAATAAG
Elba2_ChIPnexus_peak_2698	35	88	0.715447	chr3R:22693591-22693701	His2Av	intron	995	20
Elba2_ChIPnexus_peak_736	103	128	0.554113	chr2R:4502057-4502189	Cirl	promoter-TSS	-104	20
Elba2_ChIPnexus_peak_1488	34	49	0.590361	chr3L:8121138-8121211	CdsA	promoter-TSS	20	19.9
Elba2_ChIPnexus_peak_220	29	102	0.778626	chr2L:8212780-8212870	CG8372	promoter-TSS	77	19.9	insv_CCAATTGG
Elba2_ChIPnexus_peak_3392a	122	54	0.693182	chrX:19561637-19561806	CR44512	promoter-TSS	58	19.8
Elba2_ChIPnexus_peak_1551	95	64	0.597484	chr3L:9961867-9962006	Dronc	promoter-TSS	357	19.4	insv_CCAATTGG	insv_CCAATAAG
Elba2_ChIPnexus_peak_805	123	49	0.715116	chr2R:6741599-6741706	CG30015	promoter-TSS	3	19.4		insv_CCAATAAG
Elba2_ChIPnexus_peak_2103	120	141	0.54023	chr3R:2674574-2674726	Scr	promoter-TSS	-423	19.3
Elba2_ChIPnexus_peak_2268	215	51	0.808271	chr3R:7586375-7586478	Lk6	promoter-TSS	-625	19.3		insv_CCAATAAG
Elba2_ChIPnexus_peak_1371	135	49	0.733696	chr3L:3160022-3160151	CG15812	promoter-TSS	-21	19
Elba2_ChIPnexus_peak_160	51	56	0.523364	chr2L:6338221-6338332	Pez	promoter-TSS	150	18.8
Elba2_ChIPnexus_peak_1773	40	25	0.615385	chr3L:16412758-16412856	CG33158	promoter-TSS	110	18.7
Elba2_ChIPnexus_peak_3177	84	62	0.575342	chrX:11049030-11049167	Dlic	5'UTR	644	18.6	insv_CCAATTGG
Elba2_ChIPnexus_peak_2844	87	61	0.587838	chr4:503850-503948	Asator	promoter-TSS	530	18.5	insv_CCAATTGG
Elba2_ChIPnexus_peak_1780	104	57	0.645963	chr3L:16640873-16641027	Abl	promoter-TSS	32	18.4
Elba2_ChIPnexus_peak_1523b	107	64	0.625731	chr3L:9118755-9118939	bol	promoter-TSS	-434	18.3
Elba2_ChIPnexus_peak_3056a	445	234	0.655376	chrX:5774104-5774299	CG16721	promoter-TSS	299	18.3
Elba2_ChIPnexus_peak_108	92	34	0.730159	chr2L:4944881-4944974	mRpL24	promoter-TSS	434	18.2	insv_CCAATTGG
Elba2_ChIPnexus_peak_1564	29	17	0.630435	chr3L:10682749-10682822	CG11811	TTS	-1339	18.2	insv_CCAATTGG
Elba2_ChIPnexus_peak_295	68	19	0.781609	chr2L:10315772-10315849	CG4972	exon	1018	18.2		insv_CCAATAAG
Elba2_ChIPnexus_peak_2763	44	59	0.572816	chr3R:25548710-25548866	Pcd	promoter-TSS	-97	18		insv_CCAATAAG
Elba2_ChIPnexus_peak_1209	31	48	0.607595	chr2R:19778043-19778146	DNA-ligI	promoter-TSS	59	17.9
Elba2_ChIPnexus_peak_744	196	91	0.682927	chr2R:4787632-4787759	ana2	promoter-TSS	21	17.9	insv_CCAATTGG
Elba2_ChIPnexus_peak_1807	75	75	0.5	chr3L:17469299-17469467	CG34250	promoter-TSS	61	17.8	insv_CCAATTGG
Elba2_ChIPnexus_peak_1344	64	85	0.57047	chr3L:2196823-2196973	CG8960	promoter-TSS	-115	17.7
Elba2_ChIPnexus_peak_1706	92	81	0.531792	chr3L:14768830-14768963	mop	TTS	333	17.7		insv_CCAATAAG
Elba2_ChIPnexus_peak_2745	105	195	0.65	chr3R:24865585-24865824	Pkc98E	promoter-TSS	152	17.6	insv_CCAATTGG	insv_CCAATAAG
Elba2_ChIPnexus_peak_3285	55	50	0.52381	chrX:15884002-15884104	eIF5	intron	287	17.5
Elba2_ChIPnexus_peak_515	20	39	0.661017	chr2L:19583904-19584011	CG10262	promoter-TSS	33	17.5
Elba2_ChIPnexus_peak_1531	44	96	0.685714	chr3L:9395836-9395945	eIF-4E	promoter-TSS	-330	17.3
Elba2_ChIPnexus_peak_3039	26	37	0.587302	chrX:4572884-4573076	rap	intron	590	17.2
Elba2_ChIPnexus_peak_2254	17	50	0.746269	chr3R:7040584-7040668	ZnT86D	promoter-TSS	-365	17.1		insv_CCAATAAG
Elba2_ChIPnexus_peak_1055	180	44	0.803571	chr2R:14245295-14245452	sbb	promoter-TSS	-572	17
Elba2_ChIPnexus_peak_2264	75	131	0.635922	chr3R:7474344-7474482	Csk	intron	-1715	17	insv_CCAATTGG
Elba2_ChIPnexus_peak_2656	84	60	0.583333	chr3R:20863760-20863849	CG6422	TTS	686	17
Elba2_ChIPnexus_peak_2572a	126	230	0.646067	chr3R:17680563-17680857	glec	intron	1278	16.9		insv_CCAATAAG
Elba2_ChIPnexus_peak_2777	21	84	0.8	chr3R:25883900-25883982	sima	promoter-TSS	-92	16.9	insv_CCAATTGG
Elba2_ChIPnexus_peak_1227	90	148	0.621849	chr2R:19985611-19985795	gek	intron	456	16.8	insv_CCAATTGG
Elba2_ChIPnexus_peak_1656	48	66	0.578947	chr3L:13404317-13404434	CG10222	TTS	1178	16.8
Elba2_ChIPnexus_peak_3053	146	40	0.784946	chrX:5565724-5565823	Rab18	promoter-TSS	72	16.8
Elba2_ChIPnexus_peak_474	31	32	0.507937	chr2L:18442030-18442139	RpS26	TTS	1144	16.8	insv_CCAATTGG
Elba2_ChIPnexus_peak_984	37	46	0.554217	chr2R:11735564-11735733	tun	promoter-TSS	-436	16.8		insv_CCAATAAG
Elba2_ChIPnexus_peak_2749	64	55	0.537815	chr3R:24963676-24963777	CG14512	promoter-TSS	569	16.7		insv_CCAATAAG
Elba2_ChIPnexus_peak_812	62	9	0.873239	chr2R:7059836-7059917	CG13229	promoter-TSS	-165	16.6	insv_CCAATTGG
Elba2_ChIPnexus_peak_1502	45	43	0.511364	chr3L:8435355-8435438	Unr	promoter-TSS	19	16.5
Elba2_ChIPnexus_peak_215	31	32	0.507937	chr2L:7874108-7874231	CR45364	exon	-1802	16.5	insv_CCAATTGG
Elba2_ChIPnexus_peak_260	14	38	0.730769	chr2L:9494828-9494939	Gdi	promoter-TSS	-7	16.5
Elba2_ChIPnexus_peak_390	124	183	0.596091	chr2L:13836527-13836694	CenG1A	intron	1046	16.5	insv_CCAATTGG
Elba2_ChIPnexus_peak_2301	93	104	0.527919	chr3R:8794016-8794133	CG14384	promoter-TSS	-640	16.4		insv_CCAATAAG
Elba2_ChIPnexus_peak_3135	70	39	0.642202	chrX:9059287-9059469	mei-P26	promoter-TSS	-618	16.3
Elba2_ChIPnexus_peak_2289	94	105	0.527638	chr3R:8251990-8252149	NANS	promoter-TSS	-231	16.2		insv_CCAATAAG
Elba2_ChIPnexus_peak_771	48	36	0.571429	chr2R:5466134-5466230	CR46257	promoter-TSS	-228	16.1
Elba2_ChIPnexus_peak_773	94	22	0.810345	chr2R:5481605-5481695	CG30338	promoter-TSS	100	16.1
Elba2_ChIPnexus_peak_2424	34	21	0.618182	chr3R:12759287-12759398	Abd-B	5'UTR	622	16
Elba2_ChIPnexus_peak_3070	41	8	0.836735	chrX:6738339-6738471	CG4557	promoter-TSS	31	16	insv_CCAATTGG
Elba2_ChIPnexus_peak_1403	64	69	0.518797	chr3L:4102429-4102572	CG14995	promoter-TSS	-116	15.9
Elba2_ChIPnexus_peak_2669	46	110	0.705128	chr3R:21676818-21677040	CG14545	promoter-TSS	84	15.9
Elba2_ChIPnexus_peak_708	33	45	0.576923	chr2R:3541309-3541411	Rpt1	promoter-TSS	99	15.9
Elba2_ChIPnexus_peak_990	35	36	0.507042	chr2R:11904567-11904646	CG8397	promoter-TSS	53	15.9
Elba2_ChIPnexus_peak_1636	77	71	0.52027	chr3L:12602523-12602677	caup	promoter-TSS	-131	15.8
Elba2_ChIPnexus_peak_1640	119	114	0.51073	chr3L:12687737-12687887	mirr	intron	1073	15.8	insv_CCAATTGG
Elba2_ChIPnexus_peak_175	25	50	0.666667	chr2L:6677593-6677683	Nse1	promoter-TSS	-13	15.8
Elba2_ChIPnexus_peak_1957	77	89	0.536145	chr3L:21834167-21834285	P5CDh1	promoter-TSS	72	15.8	insv_CCAATTGG	insv_CCAATAAG
Elba2_ChIPnexus_peak_1329	56	17	0.767123	chr3L:1637307-1637391	nSyb	TTS	263	15.7	insv_CCAATTGG
Elba2_ChIPnexus_peak_2040	262	155	0.628297	chr3R:565241-565402	tacc	promoter-TSS	16	15.6
Elba2_ChIPnexus_peak_114	76	61	0.554745	chr2L:5009369-5009548	Rtnl1	TTS	262	15.4
Elba2_ChIPnexus_peak_1589	139	188	0.574924	chr3L:11239488-11239640	CR44713	promoter-TSS	-489	15.4
Elba2_ChIPnexus_peak_1516	23	75	0.765306	chr3L:8972007-8972070	CG5644	intron	942	15.3
Elba2_ChIPnexus_peak_1723	30	74	0.711538	chr3L:15088246-15088344	GlyRS	promoter-TSS	53	15.3	insv_CCAATTGG
Elba2_ChIPnexus_peak_2338	119	220	0.648968	chr3R:10152138-10152333	Afti	promoter-TSS	176	15.3		insv_CCAATAAG
Elba2_ChIPnexus_peak_2383	173	142	0.549206	chr3R:11924051-11924195	Mhcl	promoter-TSS	360	15.3
Elba2_ChIPnexus_peak_487	43	76	0.638655	chr2L:18708055-18708170	Faf2	promoter-TSS	487	15.3
Elba2_ChIPnexus_peak_1800	43	48	0.527473	chr3L:17035827-17035954	Papst2	promoter-TSS	-7	15.2	insv_CCAATTGG
Elba2_ChIPnexus_peak_3300	108	78	0.580645	chrX:16217087-16217240	CG9917	promoter-TSS	101	15.2	insv_CCAATTGG
Elba2_ChIPnexus_peak_1036	30	23	0.566038	chr2R:13456180-13456258	POSH	promoter-TSS	-18	15	insv_CCAATTGG
Elba2_ChIPnexus_peak_1303	51	59	0.536364	chr3L:753960-754098	hng3	TTS	1460	15	insv_CCAATTGG
Elba2_ChIPnexus_peak_1410	32	29	0.52459	chr3L:4194272-4194393	CG43367	promoter-TSS	-236	15	insv_CCAATTGG
Elba2_ChIPnexus_peak_2606	60	109	0.64497	chr3R:19104556-19104715	orb	intron	1943	15	insv_CCAATTGG
Elba2_ChIPnexus_peak_2683	26	127	0.830065	chr3R:21866775-21866896	gro	promoter-TSS	-623	14.9	insv_CCAATTGG	insv_CCAATAAG
Elba2_ChIPnexus_peak_46	19	24	0.55814	chr2L:1980749-1980810	CG15356	promoter-TSS	-24	14.9
Elba2_ChIPnexus_peak_137	104	67	0.608187	chr2L:5907412-5907639	bchs	intron	356	14.8
Elba2_ChIPnexus_peak_2311	70	53	0.569106	chr3R:9228804-9229075	CG33977	promoter-TSS	-166	14.8	insv_CCAATTGG
Elba2_ChIPnexus_peak_2327	34	43	0.558442	chr3R:9883202-9883392	foxo	promoter-TSS	-344	14.8	insv_CCAATTGG
Elba2_ChIPnexus_peak_307	41	8	0.836735	chr2L:10488505-10488615	CG7456	promoter-TSS	62	14.8	insv_CCAATTGG
Elba2_ChIPnexus_peak_1828	75	103	0.578652	chr3L:18611205-18611407	CG4174	promoter-TSS	-263	14.7
Elba2_ChIPnexus_peak_2655	65	71	0.522059	chr3R:20771346-20771470	Nmnat	promoter-TSS	376	14.7	insv_CCAATTGG
Elba2_ChIPnexus_peak_2740	101	75	0.573864	chr3R:24671178-24671367	spg	promoter-TSS	250	14.7	insv_CCAATTGG
Elba2_ChIPnexus_peak_3148	44	96	0.685714	chrX:10106326-10106442	CG15309	promoter-TSS	23	14.7	insv_CCAATTGG
Elba2_ChIPnexus_peak_386	44	76	0.633333	chr2L:13780650-13780756	p38b	promoter-TSS	14	14.7
Elba2_ChIPnexus_peak_1063	86	73	0.540881	chr2R:14500493-14500634	CG10927	promoter-TSS	-32	14.6	insv_CCAATTGG
Elba2_ChIPnexus_peak_1480	111	118	0.515284	chr3L:7361403-7361585	Sh3beta	promoter-TSS	-204	14.6		insv_CCAATAAG
Elba2_ChIPnexus_peak_1708	76	49	0.608	chr3L:14784516-14784658	CG9425	promoter-TSS	50	14.6	insv_CCAATTGG
Elba2_ChIPnexus_peak_3356	25	55	0.6875	chrX:17978798-17978879	CG7536	promoter-TSS	602	14.6
Elba2_ChIPnexus_peak_818	78	22	0.78	chr2R:7190878-7191008	CG7741	promoter-TSS	-57	14.6
Elba2_ChIPnexus_peak_2175	37	69	0.650943	chr3R:4645276-4645401	CR43130	promoter-TSS	-2	14.5
Elba2_ChIPnexus_peak_2208	66	68	0.507463	chr3R:5417903-5418036	CG8312	intron	318	14.5	insv_CCAATTGG
Elba2_ChIPnexus_peak_1027	50	28	0.641026	chr2R:13298229-13298302	CG30101	promoter-TSS	-556	14.4
Elba2_ChIPnexus_peak_2994	17	64	0.790123	chrX:2139010-2139193	Or2a	3'UTR	-1163	14.4
Elba2_ChIPnexus_peak_743	71	49	0.591667	chr2R:4781268-4781389	Sec31	TTS	210	14.4	insv_CCAATTGG
Elba2_ChIPnexus_peak_891	149	94	0.613169	chr2R:9020182-9020324	CG13326	promoter-TSS	-293	14.4
Elba2_ChIPnexus_peak_1887	27	105	0.795455	chr3L:20293220-20293316	CR43872	exon	758	14.3	insv_CCAATTGG
Elba2_ChIPnexus_peak_2182	30	26	0.535714	chr3R:4872866-4872946	Rel	promoter-TSS	16	14.2	insv_CCAATTGG
Elba2_ChIPnexus_peak_2426	45	36	0.555556	chr3R:12788231-12788294	Abd-B	intron	1101	14.2	insv_CCAATTGG
Elba2_ChIPnexus_peak_2961	44	111	0.716129	chrX:652970-653141	CG5273	promoter-TSS	-572	14.2	insv_CCAATTGG
Elba2_ChIPnexus_peak_1953	63	64	0.503937	chr3L:21672768-21672942	Als2	promoter-TSS	0	14.1
Elba2_ChIPnexus_peak_717	48	63	0.567568	chr2R:3827339-3827486	CG30379	promoter-TSS	-49	14	insv_CCAATTGG
Elba2_ChIPnexus_peak_879	22	19	0.536585	chr2R:8644907-8645027	ox	promoter-TSS	67	14
Elba2_ChIPnexus_peak_994	20	23	0.534884	chr2R:12012421-12012531	spin	promoter-TSS	-10	14	insv_CCAATTGG
Elba2_ChIPnexus_peak_1159	43	40	0.518072	chr2R:17759544-17759685	Fili	promoter-TSS	79	13.9	insv_CCAATTGG
Elba2_ChIPnexus_peak_420b	146	113	0.563707	chr2L:15746096-15746289	CR44974	promoter-TSS	-65	13.9
Elba2_ChIPnexus_peak_1205	68	111	0.620112	chr2R:19633359-19633476	egl	promoter-TSS	-710	13.8		insv_CCAATAAG
Elba2_ChIPnexus_peak_1471	54	57	0.513514	chr3L:7129473-7129606	melt	intron	1923	13.8
Elba2_ChIPnexus_peak_1705	63	118	0.651934	chr3L:14755011-14755131	CG9384	promoter-TSS	-57	13.7		insv_CCAATAAG
Elba2_ChIPnexus_peak_2486	77	127	0.622549	chr3R:14919423-14919535	cdi	TTS	513	13.7
Elba2_ChIPnexus_peak_3412	17	22	0.564103	chrX:21476902-21476981	GCS2alpha	promoter-TSS	-650	13.7
Elba2_ChIPnexus_peak_1805	21	45	0.681818	chr3L:17418252-17418314	Sec3	promoter-TSS	34	13.6
Elba2_ChIPnexus_peak_2840	27	23	0.54	chr4:445589-445704	CR43437	Intergenic	-1047	13.6	insv_CCAATTGG
Elba2_ChIPnexus_peak_1190	31	26	0.54386	chr2R:19273311-19273401	CG30414	promoter-TSS	-365	13.5		insv_CCAATAAG
Elba2_ChIPnexus_peak_2636	61	71	0.537879	chr3R:20369778-20369923	CG5789	promoter-TSS	-214	13.5	insv_CCAATTGG
Elba2_ChIPnexus_peak_664	129	153	0.542553	chr2R:2519981-2520174	Vha16-1	promoter-TSS	-188	13.5	insv_CCAATTGG
Elba2_ChIPnexus_peak_99	56	14	0.8	chr2L:4614570-4614657	dpy	promoter-TSS	-313	13.5	insv_CCAATTGG
Elba2_ChIPnexus_peak_2954	108	70	0.606742	chrX:423748-423952	CG4293	promoter-TSS	32	13.4
Elba2_ChIPnexus_peak_591b	57	48	0.542857	chr2L:21899353-21899595	CG11629	Intergenic	-1185	13.4
Elba2_ChIPnexus_peak_2084	37	44	0.54321	chr3R:1620395-1620549	CG10979	promoter-TSS	45	13.3
Elba2_ChIPnexus_peak_262	48	29	0.623377	chr2L:9523032-9523118	Oatp30B	intron	1865	13.3
Elba2_ChIPnexus_peak_3259	22	20	0.52381	chrX:15366045-15366162	Grip128	promoter-TSS	49	13.3
Elba2_ChIPnexus_peak_512	60	93	0.607843	chr2L:19493493-19493631	swm	promoter-TSS	-6	13.2
Elba2_ChIPnexus_peak_604	133	39	0.773256	chr2L:22131591-22131760	CG42748	non-coding	454	13.2	insv_CCAATTGG
Elba2_ChIPnexus_peak_822	75	131	0.635922	chr2R:7246303-7246467	CG12384	TTS	296	13.2
Elba2_ChIPnexus_peak_1143	58	25	0.698795	chr2R:17190484-17190582	CG42672	intron	1086	13.1		insv_CCAATAAG
Elba2_ChIPnexus_peak_1193	53	53	0.5	chr2R:19428555-19428659	ppk3	promoter-TSS	-311	13.1	insv_CCAATTGG
Elba2_ChIPnexus_peak_2730	83	49	0.628788	chr3R:24153369-24153518	larp	intron	562	13.1
Elba2_ChIPnexus_peak_2751	51	71	0.581967	chr3R:25040947-25041073	mir-279	promoter-TSS	-297	13.1		insv_CCAATAAG
Elba2_ChIPnexus_peak_3120b	178	194	0.521505	chrX:8165527-8165799	Corp	promoter-TSS	-221	13.1	insv_CCAATTGG
Elba2_ChIPnexus_peak_2332	45	38	0.542169	chr3R:10123871-10124044	CG12207	promoter-TSS	10	13
Elba2_ChIPnexus_peak_2388	78	11	0.876404	chr3R:12100215-12100276	gish	5'UTR	1522	12.9
Elba2_ChIPnexus_peak_2487	69	71	0.507143	chr3R:14990632-14990769	sqz	intron	767	12.9		insv_CCAATAAG
Elba2_ChIPnexus_peak_2641	143	36	0.798883	chr3R:20632636-20632776	CG6980	promoter-TSS	-637	12.9		insv_CCAATAAG
Elba2_ChIPnexus_peak_200	136	69	0.663415	chr2L:7306774-7306898	wg	promoter-TSS	-323	12.8		insv_CCAATAAG
Elba2_ChIPnexus_peak_2386	42	35	0.545455	chr3R:11977014-11977143	Fer2	promoter-TSS	-44	12.8	insv_CCAATTGG	insv_CCAATAAG
Elba2_ChIPnexus_peak_1216	38	21	0.644068	chr2R:19855656-19855753	or	promoter-TSS	242	12.7	insv_CCAATTGG
Elba2_ChIPnexus_peak_89	67	42	0.614679	chr2L:4332338-4332504	Atet	TTS	-1492	12.7
Elba2_ChIPnexus_peak_2200	109	57	0.656627	chr3R:5282222-5282371	GstZ1	promoter-TSS	-28	12.6
Elba2_ChIPnexus_peak_2366	43	37	0.5375	chr3R:11118041-11118121	Tm1	intron	1413	12.6
Elba2_ChIPnexus_peak_2384a	108	105	0.507042	chr3R:11924324-11924472	Mhcl	promoter-TSS	85	12.6
Elba2_ChIPnexus_peak_2572b	126	230	0.646067	chr3R:17680563-17680857	glec	intron	1278	12.6		insv_CCAATAAG
Elba2_ChIPnexus_peak_353b	72	52	0.580645	chr2L:12172982-12173130	crok	promoter-TSS	75	12.6
Elba2_ChIPnexus_peak_792	64	104	0.619048	chr2R:6325612-6325772	Galphao	promoter-TSS	-61	12.6		insv_CCAATAAG
Elba2_ChIPnexus_peak_1955	26	59	0.694118	chr3L:21801091-21801173	eg	promoter-TSS	-671	12.5
Elba2_ChIPnexus_peak_2513	22	87	0.798165	chr3R:16079568-16079686	cic	intron	1135	12.5	insv_CCAATTGG
Elba2_ChIPnexus_peak_1140	87	120	0.57971	chr2R:17046293-17046492	CG30389	promoter-TSS	-870	12.4	insv_CCAATTGG
Elba2_ChIPnexus_peak_3041	48	282	0.854545	chrX:4804730-4804862	CG32772	intron	-1618	12.4	insv_CCAATTGG
Elba2_ChIPnexus_peak_786	70	101	0.590643	chr2R:5987412-5987580	14-3-3zeta	promoter-TSS	314	12.4	insv_CCAATTGG
Elba2_ChIPnexus_peak_227c	104	94	0.525253	chr2L:8362770-8362988	CG7627	promoter-TSS	-410	12.3
Elba2_ChIPnexus_peak_2523	39	44	0.53012	chr3R:16447975-16448091	H	5'UTR	373	12.3
Elba2_ChIPnexus_peak_351	44	42	0.511628	chr2L:12104319-12104449	ThrRS	intron	101	12.3
Elba2_ChIPnexus_peak_498	45	64	0.587156	chr2L:19114296-19114494	CG10561	promoter-TSS	-6	12.3	insv_CCAATTGG
Elba2_ChIPnexus_peak_2201	12	40	0.769231	chr3R:5359510-5359645	by	promoter-TSS	-844	12.2	insv_CCAATTGG
Elba2_ChIPnexus_peak_2813	64	25	0.719101	chr3R:27763021-27763118	heph	promoter-TSS	45	12.2
Elba2_ChIPnexus_peak_2064	41	6	0.87234	chr3R:1290388-1290455	PEK	promoter-TSS	54	12.1
Elba2_ChIPnexus_peak_2401	30	9	0.769231	chr3R:12440090-12440188	CG10340	promoter-TSS	-26	12.1
Elba2_ChIPnexus_peak_2470	7	19	0.730769	chr3R:14211397-14211460	cona	promoter-TSS	-122	12.1	insv_CCAATTGG
Elba2_ChIPnexus_peak_2754	84	45	0.651163	chr3R:25283707-25283836	Ptp99A	TTS	479	12.1
Elba2_ChIPnexus_peak_3110	40	67	0.626168	chrX:7955705-7955852	mys	promoter-TSS	100	12.1	insv_CCAATTGG
Elba2_ChIPnexus_peak_313	33	42	0.56	chr2L:10858857-10858974	Stam	promoter-TSS	379	12.1	insv_CCAATTGG
Elba2_ChIPnexus_peak_3145	31	16	0.659574	chrX:9954203-9954267	Gr9a	intron	-1425	12.1
Elba2_ChIPnexus_peak_3317	65	83	0.560811	chrX:16549959-16550145	r	promoter-TSS	-72	12.1	insv_CCAATTGG
Elba2_ChIPnexus_peak_1552	64	35	0.646465	chr3L:9962543-9962621	Dronc	intron	1003	12	insv_CCAATTGG
Elba2_ChIPnexus_peak_1760	21	50	0.704225	chr3L:16027602-16027684	CG42538	promoter-TSS	19	12
Elba2_ChIPnexus_peak_1176	30	17	0.638298	chr2R:18776317-18776403	Gmer	promoter-TSS	20	11.9
Elba2_ChIPnexus_peak_1316	30	103	0.774436	chr3L:1329354-1329457	ND-ACP	promoter-TSS	-544	11.9
Elba2_ChIPnexus_peak_1508	17	19	0.527778	chr3L:8624615-8624690	Zasp66	TTS	1309	11.9		insv_CCAATAAG
Elba2_ChIPnexus_peak_1581	50	37	0.574713	chr3L:11113813-11113888	FoxK	promoter-TSS	33	11.9
Elba2_ChIPnexus_peak_3076b	69	88	0.56051	chrX:6943351-6943561	nullo	promoter-TSS	-53	11.9
Elba2_ChIPnexus_peak_951	71	43	0.622807	chr2R:10684236-10684365	kn	exon	232	11.9
Elba2_ChIPnexus_peak_1665	35	60	0.631579	chr3L:13830505-13830581	CG43184	promoter-TSS	-313	11.8
Elba2_ChIPnexus_peak_3225	57	56	0.504425	chrX:13181822-13181939	CG15744	promoter-TSS	-204	11.8
Elba2_ChIPnexus_peak_793	46	99	0.682759	chr2R:6367613-6367781	CG17765	promoter-TSS	29	11.8	insv_CCAATTGG
Elba2_ChIPnexus_peak_2222	33	15	0.6875	chr3R:5935136-5935220	Fmr1	promoter-TSS	152	11.7		insv_CCAATAAG
Elba2_ChIPnexus_peak_2707a	49	64	0.566372	chr3R:23089816-23090006	woc	promoter-TSS	-134	11.7
Elba2_ChIPnexus_peak_2707b	49	64	0.566372	chr3R:23089816-23090006	woc	promoter-TSS	-134	11.7
Elba2_ChIPnexus_peak_2871	46	79	0.632	chr4:999168-999366	fuss	promoter-TSS	-152	11.7		insv_CCAATAAG
Elba2_ChIPnexus_peak_3392b	122	54	0.693182	chrX:19561637-19561806	CR44512	promoter-TSS	58	11.7
Elba2_ChIPnexus_peak_553	69	75	0.520833	chr2L:20795871-20795974	CR44146	TTS	1116	11.7
Elba2_ChIPnexus_peak_674	43	80	0.650407	chr2R:2858917-2859028	mim	TTS	170	11.7	insv_CCAATTGG
Elba2_ChIPnexus_peak_110b	52	66	0.559322	chr2L:4981785-4981908	CG34126	promoter-TSS	232	11.6
Elba2_ChIPnexus_peak_1826	28	31	0.525424	chr3L:18581476-18581606	CG7271	promoter-TSS	-318	11.6
Elba2_ChIPnexus_peak_3006	106	30	0.779412	chrX:2608292-2608396	CG2694	promoter-TSS	232	11.6
Elba2_ChIPnexus_peak_3263	22	45	0.671642	chrX:15487961-15488055	CG9220	promoter-TSS	-441	11.6		insv_CCAATAAG
Elba2_ChIPnexus_peak_406	46	41	0.528736	chr2L:15056499-15056637	ck	intron	1294	11.6
Elba2_ChIPnexus_peak_855	81	7	0.920455	chr2R:8061418-8061475	Oda	promoter-TSS	323	11.6	insv_CCAATTGG
Elba2_ChIPnexus_peak_1163	27	62	0.696629	chr2R:18011934-18012043	mei-S332	TTS	1571	11.5	insv_CCAATTGG
Elba2_ChIPnexus_peak_2587	28	33	0.540984	chr3R:18236513-18236609	CG13850	promoter-TSS	-30	11.5
Elba2_ChIPnexus_peak_607	105	43	0.709459	chr2L:22168261-22168358	Clamp	exon	834	11.5
Elba2_ChIPnexus_peak_903	42	93	0.688889	chr2R:9382254-9382425	bbc	promoter-TSS	28	11.5
Elba2_ChIPnexus_peak_1007	9	32	0.780488	chr2R:12225033-12225091	Hmgs	promoter-TSS	-745	11.4
Elba2_ChIPnexus_peak_1501b	98	155	0.612648	chr3L:8418919-8419080	Cbl	intron	945	11.4	insv_CCAATTGG
Elba2_ChIPnexus_peak_217	22	40	0.645161	chr2L:8081590-8081676	CR45257	intron	-1226	11.4
Elba2_ChIPnexus_peak_2682	38	49	0.563218	chr3R:21863772-21863857	E(spl)m7-HLH	TTS	1054	11.4	insv_CCAATTGG
Elba2_ChIPnexus_peak_3086	53	75	0.585938	chrX:7217706-7217853	Atg5	promoter-TSS	24	11.4
Elba2_ChIPnexus_peak_801	88	77	0.533333	chr2R:6670317-6670494	CR44299	promoter-TSS	5	11.4	insv_CCAATTGG
Elba2_ChIPnexus_peak_998	59	53	0.526786	chr2R:12068629-12068741	Lis-1	promoter-TSS	-69	11.4	insv_CCAATTGG
Elba2_ChIPnexus_peak_2272	25	59	0.702381	chr3R:7789102-7789204	aurA	promoter-TSS	307	11.3
Elba2_ChIPnexus_peak_2522	47	62	0.568807	chr3R:16413923-16414096	Sep2	promoter-TSS	69	11.3
Elba2_ChIPnexus_peak_1874	6	22	0.785714	chr3L:19921586-19921653	CG8004	promoter-TSS	-11	11.2
Elba2_ChIPnexus_peak_67	40	19	0.677966	chr2L:3037470-3037601	CG17260	promoter-TSS	29	11.2	insv_CCAATTGG
Elba2_ChIPnexus_peak_1964	61	40	0.60396	chr3L:22067358-22067490	CG7133	TTS	199	11.1	insv_CCAATTGG
Elba2_ChIPnexus_peak_2505	94	92	0.505376	chr3R:15735532-15735651	CR45048	promoter-TSS	449	11.1
Elba2_ChIPnexus_peak_2512	33	60	0.645161	chr3R:16079066-16079167	cic	5'UTR	624	11.1		insv_CCAATAAG
Elba2_ChIPnexus_peak_2516	26	21	0.553191	chr3R:16135501-16135572	CG42668	5'UTR	470	11.1	insv_CCAATTGG
Elba2_ChIPnexus_peak_2990	39	15	0.722222	chrX:2052467-2052588	wapl	TTS	489	11.1		insv_CCAATAAG
Elba2_ChIPnexus_peak_3179b	73	138	0.654028	chrX:11233589-11233790	Kap3	promoter-TSS	-68	11.1	insv_CCAATTGG	insv_CCAATAAG
Elba2_ChIPnexus_peak_462	165	46	0.781991	chr2L:17384797-17385055	CLIP-190	promoter-TSS	-89	11.1		insv_CCAATAAG
Elba2_ChIPnexus_peak_1523a	107	64	0.625731	chr3L:9118755-9118939	bol	promoter-TSS	-434	11
Elba2_ChIPnexus_peak_1532	26	12	0.684211	chr3L:9435889-9435990	CG33926	promoter-TSS	-393	11
Elba2_ChIPnexus_peak_2181	54	69	0.560976	chr3R:4864585-4864762	hyx	promoter-TSS	191	11	insv_CCAATTGG
Elba2_ChIPnexus_peak_218b	90	53	0.629371	chr2L:8084963-8085134	Bsg	intron	1628	11		insv_CCAATAAG
Elba2_ChIPnexus_peak_1298	66	15	0.814815	chr3L:685887-685983	ebd1	promoter-TSS	-386	10.9	insv_CCAATTGG
Elba2_ChIPnexus_peak_172	21	87	0.805556	chr2L:6648742-6648825	CG31635	promoter-TSS	331	10.9
Elba2_ChIPnexus_peak_2266	70	129	0.648241	chr3R:7519966-7520176	Fer3	promoter-TSS	-38	10.9		insv_CCAATAAG
Elba2_ChIPnexus_peak_2485	81	33	0.710526	chr3R:14918425-14918510	cdi	intron	1525	10.9	insv_CCAATTGG
Elba2_ChIPnexus_peak_309a	64	70	0.522388	chr2L:10647787-10648049	CG17097	exon	1503	10.9
Elba2_ChIPnexus_peak_501	53	59	0.526786	chr2L:19134610-19134707	l(2)37Cg	intron	575	10.9	insv_CCAATTGG
Elba2_ChIPnexus_peak_986	35	88	0.715447	chr2R:11803768-11803879	CR44373	non-coding	323	10.9
Elba2_ChIPnexus_peak_1341	15	54	0.782609	chr3L:1920109-1920296	Dbx	Intergenic	-1105	10.8
Elba2_ChIPnexus_peak_147	97	60	0.617834	chr2L:6036818-6036940	mtm	promoter-TSS	38	10.8
Elba2_ChIPnexus_peak_2118	115	50	0.69697	chr3R:2948376-2948480	Alh	intron	1032	10.8	insv_CCAATTGG
Elba2_ChIPnexus_peak_40	16	61	0.792208	chr2L:1730760-1730851	CG31937	TTS	918	10.8		insv_CCAATAAG
Elba2_ChIPnexus_peak_663	69	71	0.507143	chr2R:2511833-2512068	CG33919	TTS	132	10.8		insv_CCAATAAG
Elba2_ChIPnexus_peak_1415b	45	82	0.645669	chr3L:4363583-4363798	Cip4	promoter-TSS	284	10.7
Elba2_ChIPnexus_peak_2226	20	73	0.784946	chr3R:6089973-6090044	CG43143	promoter-TSS	-20	10.7	insv_CCAATTGG
Elba2_ChIPnexus_peak_2510	38	19	0.666667	chr3R:15834220-15834301	Hs6st	promoter-TSS	-26	10.7
Elba2_ChIPnexus_peak_3101	70	68	0.507246	chrX:7616270-7616380	Hira	intron	173	10.7	insv_CCAATTGG
Elba2_ChIPnexus_peak_1425	65	20	0.764706	chr3L:5353625-5353743	Cyt-c1	intron	373	10.6
Elba2_ChIPnexus_peak_3044a	139	118	0.540856	chrX:4941113-4941477	ovo	intron	-1011	10.6
Elba2_ChIPnexus_peak_973a	150	82	0.646552	chr2R:11266107-11266423	dup	intron	1854	10.6
Elba2_ChIPnexus_peak_1498	93	29	0.762295	chr3L:8404531-8404672	Oseg1	promoter-TSS	93	10.5
Elba2_ChIPnexus_peak_1614	24	17	0.585366	chr3L:12139991-12140091	Nrx-IV	promoter-TSS	422	10.5
Elba2_ChIPnexus_peak_1659	41	68	0.623853	chr3L:13444583-13444825	CG10738	intron	834	10.5	insv_CCAATTGG
Elba2_ChIPnexus_peak_1946	32	15	0.680851	chr3L:21495438-21495508	Est-Q	intron	952	10.5	insv_CCAATTGG
Elba2_ChIPnexus_peak_2132	48	60	0.555556	chr3R:3737462-3737635	Prat	promoter-TSS	-47	10.5
Elba2_ChIPnexus_peak_2691b	74	64	0.536232	chr3R:22362705-22362913	scrib	intron	737	10.5	insv_CCAATTGG
Elba2_ChIPnexus_peak_2761b	54	68	0.557377	chr3R:25517017-25517177	dmrt99B	Intergenic	-1216	10.5	insv_CCAATTGG
Elba2_ChIPnexus_peak_2811	69	41	0.627273	chr3R:27761915-27762042	heph	intron	-1086	10.5	insv_CCAATTGG
Elba2_ChIPnexus_peak_1091a	84	69	0.54902	chr2R:15392770-15392908	CR44472	TTS	159	10.4		insv_CCAATAAG
Elba2_ChIPnexus_peak_1091b	84	69	0.54902	chr2R:15392770-15392908	CR44472	TTS	159	10.4		insv_CCAATAAG
Elba2_ChIPnexus_peak_1399	45	2	0.957447	chr3L:3909552-3909615	mge	promoter-TSS	9	10.4	insv_CCAATTGG
Elba2_ChIPnexus_peak_1645	43	93	0.683824	chr3L:12799638-12799712	Sap130	TTS	389	10.4
Elba2_ChIPnexus_peak_854	46	87	0.654135	chr2R:8060731-8060894	Oda	intron	957	10.4	insv_CCAATTGG
Elba2_ChIPnexus_peak_1199	107	109	0.50463	chr2R:19519961-19520141	retn	promoter-TSS	-82	10.3
Elba2_ChIPnexus_peak_2050	63	88	0.582781	chr3R:678143-678293	opa	promoter-TSS	-317	10.3	insv_CCAATTGG
Elba2_ChIPnexus_peak_2494	24	43	0.641791	chr3R:15289092-15289219	Dys	promoter-TSS	-100	10.3		insv_CCAATAAG
Elba2_ChIPnexus_peak_2703	35	19	0.648148	chr3R:22892615-22892725	CG43935	intron	1512	10.3	insv_CCAATTGG	insv_CCAATAAG
Elba2_ChIPnexus_peak_3296	57	85	0.598592	chrX:16191119-16191239	CG3632	promoter-TSS	63	10.3	insv_CCAATTGG
Elba2_ChIPnexus_peak_454	24	19	0.55814	chr2L:16816694-16816812	mdy	promoter-TSS	93	10.3	insv_CCAATTGG
Elba2_ChIPnexus_peak_908	14	32	0.695652	chr2R:9480161-9480248	CG45088	promoter-TSS	640	10.3	insv_CCAATTGG
Elba2_ChIPnexus_peak_1084	48	48	0.5	chr2R:15301916-15302021	snoRNA:hts-a	promoter-TSS	27	10.2
Elba2_ChIPnexus_peak_1150b	140	158	0.530201	chr2R:17390041-17390259	MESK2	promoter-TSS	548	10.2	insv_CCAATTGG
Elba2_ChIPnexus_peak_1899	104	60	0.634146	chr3L:20466328-20466463	CG32428	promoter-TSS	77	10.2		insv_CCAATAAG
Elba2_ChIPnexus_peak_2076	50	51	0.50495	chr3R:1414070-1414235	CG2926	promoter-TSS	-50	10.2
Elba2_ChIPnexus_peak_2758	31	26	0.54386	chr3R:25417419-25417529	alph	promoter-TSS	-79	10.2	insv_CCAATTGG
Elba2_ChIPnexus_peak_2987	20	11	0.645161	chrX:1768067-1768165	Vps26	promoter-TSS	230	10.2
Elba2_ChIPnexus_peak_860	18	40	0.689655	chr2R:8213553-8213637	CG8841	promoter-TSS	25	10.2	insv_CCAATTGG
Elba2_ChIPnexus_peak_1089	43	29	0.597222	chr2R:15344104-15344208	par-1	5'UTR	481	10.1
Elba2_ChIPnexus_peak_110a	52	66	0.559322	chr2L:4981785-4981908	CG34126	promoter-TSS	232	10.1
Elba2_ChIPnexus_peak_1167	122	57	0.681564	chr2R:18291082-18291244	CR44760	promoter-TSS	-463	10.1	insv_CCAATTGG
Elba2_ChIPnexus_peak_1299	14	194	0.932692	chr3L:693281-693363	Vti1a	promoter-TSS	-403	10.1	insv_CCAATTGG
Elba2_ChIPnexus_peak_2070	120	32	0.789474	chr3R:1373165-1373241	CG2519	TTS	294	10.1
Elba2_ChIPnexus_peak_2154b	175	135	0.564516	chr3R:4160687-4161010	Poxm	Intergenic	-1334	10.1	insv_CCAATTGG
Elba2_ChIPnexus_peak_2502	26	30	0.535714	chr3R:15687041-15687109	Ire1	promoter-TSS	-62	10.1
Elba2_ChIPnexus_peak_3107	6	108	0.947368	chrX:7848223-7848328	CG15332	TTS	1748	10.1		insv_CCAATAAG
Elba2_ChIPnexus_peak_3178	47	11	0.810345	chrX:11050186-11050258	Dlic	TTS	1768	10.1	insv_CCAATTGG	insv_CCAATAAG
Elba2_ChIPnexus_peak_3283	17	115	0.871212	chrX:15835706-15835790	CG8924	intron	638	10.1
Elba2_ChIPnexus_peak_337	138	26	0.841463	chr2L:11808883-11808962	crol	promoter-TSS	50	10.1
Elba2_ChIPnexus_peak_33a	36	16	0.692308	chr2L:1158076-1158219	capt	promoter-TSS	115	10.1	insv_CCAATTGG
Elba2_ChIPnexus_peak_49	25	82	0.766355	chr2L:2155608-2155766	CG15382	promoter-TSS	-66	10.1	insv_CCAATTGG
Elba2_ChIPnexus_peak_699	23	55	0.705128	chr2R:3377431-3377522	wech	promoter-TSS	-148	10.1
Elba2_ChIPnexus_peak_1320a	61	58	0.512605	chr3L:1352134-1352314	312	TTS	1108	10
Elba2_ChIPnexus_peak_1544	44	20	0.6875	chr3L:9697628-9697757	CG16711	promoter-TSS	261	10
Elba2_ChIPnexus_peak_1930	33	56	0.629213	chr3L:21060522-21060663	siz	promoter-TSS	-396	10
Elba2_ChIPnexus_peak_425	21	82	0.796117	chr2L:16049881-16050062	beat-Ia	promoter-TSS	6	10	insv_CCAATTGG
Elba2_ChIPnexus_peak_1478	163	117	0.582143	chr3L:7354240-7354448	Sec63	promoter-TSS	683	9.9	insv_CCAATTGG	insv_CCAATAAG
Elba2_ChIPnexus_peak_1825	4	25	0.862069	chr3L:18422986-18423055	CR46215	promoter-TSS	-665	9.9	insv_CCAATTGG
Elba2_ChIPnexus_peak_1892	55	34	0.617978	chr3L:20341504-20341582	eRF1	promoter-TSS	88	9.9
Elba2_ChIPnexus_peak_2427	18	117	0.866667	chr3R:12798064-12798165	Abd-B	promoter-TSS	-156	9.9		insv_CCAATAAG
Elba2_ChIPnexus_peak_2950	37	53	0.588889	chrX:381637-381783	CG18273	promoter-TSS	-96	9.9	insv_CCAATTGG
Elba2_ChIPnexus_peak_3066	103	140	0.576132	chrX:6595167-6595426	CG14441	intron	1755	9.9	insv_CCAATTGG
Elba2_ChIPnexus_peak_370	26	37	0.587302	chr2L:13158032-13158141	Pk34A	promoter-TSS	-724	9.9		insv_CCAATAAG
Elba2_ChIPnexus_peak_1171	45	123	0.732143	chr2R:18588398-18588629	robo1	promoter-TSS	-38	9.8
Elba2_ChIPnexus_peak_131	68	65	0.511278	chr2L:5550897-5551083	CG14014	promoter-TSS	-155	9.8
Elba2_ChIPnexus_peak_1509	87	107	0.551546	chr3L:8712544-8712747	SrpRbeta	TTS	680	9.8		insv_CCAATAAG
Elba2_ChIPnexus_peak_672	58	22	0.725	chr2R:2758792-2758868	coro	intron	1393	9.8	insv_CCAATTGG
Elba2_ChIPnexus_peak_1870	100	12	0.892857	chr3L:19887781-19887875	CR32218	TTS	1663	9.7
Elba2_ChIPnexus_peak_2155	82	83	0.50303	chr3R:4183571-4183664	stck	promoter-TSS	-433	9.7	insv_CCAATTGG
Elba2_ChIPnexus_peak_2294	45	65	0.590909	chr3R:8452432-8452619	Vha55	intron	898	9.7
Elba2_ChIPnexus_peak_235	16	94	0.854545	chr2L:8542077-8542193	Sema1a	promoter-TSS	-12	9.7
Elba2_ChIPnexus_peak_2569	31	13	0.704545	chr3R:17486126-17486227	E2f1	promoter-TSS	-22	9.7
Elba2_ChIPnexus_peak_3179a	73	138	0.654028	chrX:11233589-11233790	Kap3	promoter-TSS	-68	9.7	insv_CCAATTGG	insv_CCAATAAG
Elba2_ChIPnexus_peak_719	24	20	0.545455	chr2R:3859417-3859555	CG8726	promoter-TSS	22	9.7	insv_CCAATTGG
Elba2_ChIPnexus_peak_1711	145	44	0.767196	chr3L:14941146-14941249	CR45978	Intergenic	-1787	9.6
Elba2_ChIPnexus_peak_1797	53	8	0.868852	chr3L:17016839-17016971	a10	promoter-TSS	-64	9.6
Elba2_ChIPnexus_peak_1799	25	17	0.595238	chr3L:17034200-17034284	scaf6	3'UTR	1432	9.6
Elba2_ChIPnexus_peak_2855	101	8	0.926606	chr4:678853-678983	gw	exon	1691	9.6	insv_CCAATTGG	insv_CCAATAAG
Elba2_ChIPnexus_peak_3079	13	42	0.763636	chrX:7090745-7090835	CG9650	5'UTR	728	9.6	insv_CCAATTGG
Elba2_ChIPnexus_peak_3231	35	107	0.753521	chrX:13519213-13519310	NFAT	promoter-TSS	483	9.6
Elba2_ChIPnexus_peak_582	69	19	0.784091	chr2L:21665183-21665306	CR46066	promoter-TSS	-605	9.6
Elba2_ChIPnexus_peak_73	10	87	0.896907	chr2L:3372626-3372737	CG34394	TTS	691	9.6	insv_CCAATTGG
Elba2_ChIPnexus_peak_764b	55	42	0.56701	chr2R:5295520-5295683	wun	intron	1396	9.6
Elba2_ChIPnexus_peak_1017	60	75	0.555556	chr2R:12672251-12672374	CG5522	5'UTR	1136	9.5
Elba2_ChIPnexus_peak_1740	34	37	0.521127	chr3L:15559436-15559538	dop	TTS	374	9.5	insv_CCAATTGG
Elba2_ChIPnexus_peak_2196	41	27	0.602941	chr3R:5226001-5226106	CG34117	promoter-TSS	-278	9.5		insv_CCAATAAG
Elba2_ChIPnexus_peak_2621	46	149	0.764103	chr3R:19748571-19748753	sba	promoter-TSS	33	9.5	insv_CCAATTGG
Elba2_ChIPnexus_peak_2988	33	20	0.622642	chrX:1816968-1817104	Ocrl	promoter-TSS	22	9.5
Elba2_ChIPnexus_peak_325	34	13	0.723404	chr2L:11211689-11211796	ab	promoter-TSS	-55	9.5
Elba2_ChIPnexus_peak_3278	83	38	0.68595	chrX:15764896-15765003	CG16952	intron	733	9.5
Elba2_ChIPnexus_peak_505	27	32	0.542373	chr2L:19190068-19190213	drl	promoter-TSS	-202	9.5	insv_CCAATTGG
Elba2_ChIPnexus_peak_766	11	35	0.76087	chr2R:5334339-5334462	Camta	intron	849	9.5	insv_CCAATTGG
Elba2_ChIPnexus_peak_1833	10	8	0.555556	chr3L:18814272-18814324	HipHop	promoter-TSS	25	9.4
Elba2_ChIPnexus_peak_1961	40	34	0.540541	chr3L:21934080-21934298	DNApol-eta	exon	723	9.4		insv_CCAATAAG
Elba2_ChIPnexus_peak_2701a	129	128	0.501946	chr3R:22738332-22738570	Ets97D	exon	157	9.4	insv_CCAATTGG
Elba2_ChIPnexus_peak_316	80	9	0.898876	chr2L:10990439-10990589	CG16833	exon	1113	9.4	insv_CCAATTGG
Elba2_ChIPnexus_peak_815	23	42	0.646154	chr2R:7120458-7120558	metro	promoter-TSS	-487	9.4	insv_CCAATTGG
Elba2_ChIPnexus_peak_1339	16	23	0.589744	chr3L:1857137-1857279	CG12024	promoter-TSS	43	9.3
Elba2_ChIPnexus_peak_2021	43	23	0.651515	chr3R:207215-207378	Cont	TTS	268	9.3	insv_CCAATTGG
Elba2_ChIPnexus_peak_27	64	52	0.551724	chr2L:867647-867806	aru	TTS	287	9.3
Elba2_ChIPnexus_peak_1041	24	21	0.533333	chr2R:13571884-13571935	CG42561	promoter-TSS	-451	9.2	insv_CCAATTGG
Elba2_ChIPnexus_peak_1601	75	42	0.641026	chr3L:11690034-11690156	CG11652	promoter-TSS	-32	9.2	insv_CCAATTGG
Elba2_ChIPnexus_peak_2760b	63	88	0.582781	chr3R:25444189-25444455	CG1907	promoter-TSS	-465	9.2	insv_CCAATTGG
Elba2_ChIPnexus_peak_2798	28	31	0.525424	chr3R:27230631-27230724	PNPase	promoter-TSS	-215	9.2		insv_CCAATAAG
Elba2_ChIPnexus_peak_3022	131	47	0.735955	chrX:3672730-3672889	Tlk	intron	-1367	9.2
Elba2_ChIPnexus_peak_3128	94	68	0.580247	chrX:8801478-8801642	rdgA	5'UTR	459	9.2
Elba2_ChIPnexus_peak_1028	67	117	0.63587	chr2R:13300404-13300646	Prosalpha5	TTS	181	9.1
Elba2_ChIPnexus_peak_1613	87	100	0.534759	chr3L:12117187-12117370	yps	intron	972	9.1		insv_CCAATAAG
Elba2_ChIPnexus_peak_2020	20	24	0.545455	chr3R:201451-201515	CR44922	non-coding	677	9.1		insv_CCAATAAG
Elba2_ChIPnexus_peak_2137	30	60	0.666667	chr3R:3834910-3835053	CG11052	promoter-TSS	-20	9.1
Elba2_ChIPnexus_peak_2152	62	24	0.72093	chr3R:4114858-4114998	CG11671	TTS	1330	9.1	insv_CCAATTGG
Elba2_ChIPnexus_peak_3044b	139	118	0.540856	chrX:4941113-4941477	ovo	intron	-1011	9.1
Elba2_ChIPnexus_peak_3063	50	70	0.583333	chrX:6556232-6556401	Ctr1A	promoter-TSS	636	9.1		insv_CCAATAAG
Elba2_ChIPnexus_peak_3084	20	70	0.777778	chrX:7180773-7180855	CG2059	promoter-TSS	130	9.1	insv_CCAATTGG
Elba2_ChIPnexus_peak_3312	142	5	0.965986	chrX:16504884-16504945	mbt	TTS	196	9.1
Elba2_ChIPnexus_peak_377	35	53	0.602273	chr2L:13219379-13219464	CG9426	promoter-TSS	502	9.1
Elba2_ChIPnexus_peak_722	20	50	0.714286	chr2R:3916052-3916133	CR43724	TTS	846	9.1
Elba2_ChIPnexus_peak_1039b	55	102	0.649682	chr2R:13469449-13469643	Dcr-2	promoter-TSS	-516	9		insv_CCAATAAG
Elba2_ChIPnexus_peak_1132	33	30	0.52381	chr2R:16884824-16884925	CG10543	intron	728	9	insv_CCAATTGG
Elba2_ChIPnexus_peak_1389	28	8	0.777778	chr3L:3806013-3806089	ntc	promoter-TSS	408	9
Elba2_ChIPnexus_peak_1806	11	30	0.731707	chr3L:17439823-17439885	CG18265	5'UTR	205	9
Elba2_ChIPnexus_peak_2051	37	18	0.672727	chr3R:777547-777634	Ubc6	intron	814	9	insv_CCAATTGG
Elba2_ChIPnexus_peak_2482b	60	84	0.583333	chr3R:14748993-14749115	Xrp1	promoter-TSS	-738	9
Elba2_ChIPnexus_peak_2065	67	17	0.797619	chr3R:1297381-1297493	Snr1	intron	789	8.9
Elba2_ChIPnexus_peak_213	54	77	0.587786	chr2L:7828430-7828556	mts	intron	700	8.9
Elba2_ChIPnexus_peak_2203	81	79	0.50625	chr3R:5384936-5385046	AP-1mu	promoter-TSS	256	8.9	insv_CCAATTGG
Elba2_ChIPnexus_peak_2450	101	63	0.615854	chr3R:13621386-13621520	pasi1	TTS	656	8.9	insv_CCAATTGG	insv_CCAATAAG
Elba2_ChIPnexus_peak_3388	48	27	0.64	chrX:19491631-19491757	RpS10b	promoter-TSS	-370	8.9		insv_CCAATAAG
Elba2_ChIPnexus_peak_678	45	101	0.691781	chr2R:2879872-2879999	Tsp42Ea	promoter-TSS	-246	8.9	insv_CCAATTGG
Elba2_ChIPnexus_peak_1150a	140	158	0.530201	chr2R:17390041-17390259	MESK2	promoter-TSS	548	8.8	insv_CCAATTGG
Elba2_ChIPnexus_peak_1586	49	34	0.590361	chr3L:11209305-11209370	CG42671	intron	458	8.8
Elba2_ChIPnexus_peak_1868	23	14	0.621622	chr3L:19810852-19810918	Fibp	promoter-TSS	5	8.8	insv_CCAATTGG
Elba2_ChIPnexus_peak_271	30	25	0.545455	chr2L:9954075-9954183	CG13126	promoter-TSS	52	8.8
Elba2_ChIPnexus_peak_2744a	139	66	0.678049	chr3R:24864845-24865005	Pkc98E	promoter-TSS	47	8.8		insv_CCAATAAG
Elba2_ChIPnexus_peak_2744b	139	66	0.678049	chr3R:24864845-24865005	Pkc98E	promoter-TSS	47	8.8		insv_CCAATAAG
Elba2_ChIPnexus_peak_420a	146	113	0.563707	chr2L:15746096-15746289	CR44974	promoter-TSS	-65	8.8
Elba2_ChIPnexus_peak_103	46	45	0.505495	chr2L:4811455-4811587	CR45297	TTS	424	8.7		insv_CCAATAAG
Elba2_ChIPnexus_peak_1320b	61	58	0.512605	chr3L:1352134-1352314	312	TTS	1108	8.7
Elba2_ChIPnexus_peak_187	19	18	0.513514	chr2L:6913247-6913328	Wee1	intron	851	8.7
Elba2_ChIPnexus_peak_1963	37	39	0.513158	chr3L:22060867-22060947	CG14561	TTS	1900	8.7
Elba2_ChIPnexus_peak_2088	50	48	0.510204	chr3R:2162128-2162255	Osi19	intron	1107	8.7
Elba2_ChIPnexus_peak_2276	64	25	0.719101	chr3R:7836498-7836661	GCC185	promoter-TSS	85	8.7	insv_CCAATTGG
Elba2_ChIPnexus_peak_2635	14	62	0.815789	chr3R:20098199-20098340	Orct2	promoter-TSS	-482	8.7
Elba2_ChIPnexus_peak_2849a	102	78	0.566667	chr4:591132-591347	ND-49	exon	177	8.7	insv_CCAATTGG
Elba2_ChIPnexus_peak_389	58	35	0.623656	chr2L:13835111-13835171	mRpS23	promoter-TSS	-69	8.7	insv_CCAATTGG
Elba2_ChIPnexus_peak_1114	61	68	0.527132	chr2R:16445364-16445545	lms	intron	1072	8.6	insv_CCAATTGG
Elba2_ChIPnexus_peak_2220	24	33	0.578947	chr3R:5873951-5874015	CG12811	promoter-TSS	536	8.6	insv_CCAATTGG
Elba2_ChIPnexus_peak_2716	41	82	0.666667	chr3R:23461465-23461605	CG5611	promoter-TSS	247	8.6		insv_CCAATAAG
Elba2_ChIPnexus_peak_277	58	107	0.648485	chr2L:10009514-10009648	Trp1	promoter-TSS	200	8.6	insv_CCAATTGG
Elba2_ChIPnexus_peak_1058	33	37	0.528571	chr2R:14314264-14314351	CG12263	TTS	381	8.5	insv_CCAATTGG
Elba2_ChIPnexus_peak_1767	49	48	0.505155	chr3L:16296633-16296701	CG13044	promoter-TSS	-389	8.5	insv_CCAATTGG
Elba2_ChIPnexus_peak_3129	25	7	0.78125	chrX:8802432-8802490	rdgA	intron	1360	8.5	insv_CCAATTGG
Elba2_ChIPnexus_peak_506	19	29	0.604167	chr2L:19190367-19190430	drl	promoter-TSS	56	8.5
Elba2_ChIPnexus_peak_870	38	5	0.883721	chr2R:8416590-8416664	fra	promoter-TSS	69	8.5
Elba2_ChIPnexus_peak_92	31	27	0.534483	chr2L:4370134-4370254	CR45363	intron	1109	8.5
Elba2_ChIPnexus_peak_2024	48	41	0.539326	chr3R:225358-225483	CG9853	promoter-TSS	311	8.4		insv_CCAATAAG
Elba2_ChIPnexus_peak_2370	15	59	0.797297	chr3R:11193338-11193445	CG34404	promoter-TSS	-4	8.4
Elba2_ChIPnexus_peak_2681	84	129	0.605634	chr3R:21855519-21855584	E(spl)m5-HLH	promoter-TSS	-94	8.4
Elba2_ChIPnexus_peak_2738	42	74	0.637931	chr3R:24670169-24670273	Apc	promoter-TSS	249	8.4	insv_CCAATTGG
Elba2_ChIPnexus_peak_2869	66	20	0.767442	chr4:978186-978316	4E-T	exon	545	8.4
Elba2_ChIPnexus_peak_3102	62	54	0.534483	chrX:7782547-7782622	CG10932	TTS	234	8.4	insv_CCAATTGG
Elba2_ChIPnexus_peak_1935	31	13	0.704545	chr3L:21261066-21261165	CG9391	promoter-TSS	-50	8.3		insv_CCAATAAG
Elba2_ChIPnexus_peak_3393	16	72	0.818182	chrX:19588973-19589082	CG14229	promoter-TSS	64	8.3	insv_CCAATTGG
Elba2_ChIPnexus_peak_1202	25	25	0.5	chr2R:19543442-19543489	Pde8	Intergenic	-1625	8.2
Elba2_ChIPnexus_peak_1383	54	23	0.701299	chr3L:3626005-3626122	dar1	promoter-TSS	-289	8.2		insv_CCAATAAG
Elba2_ChIPnexus_peak_1809	13	83	0.864583	chr3L:17522837-17522943	Edc3	promoter-TSS	71	8.2		insv_CCAATAAG
Elba2_ChIPnexus_peak_2544	11	25	0.694444	chr3R:16982723-16982849	SNF4Agamma	intron	702	8.2	insv_CCAATTGG
Elba2_ChIPnexus_peak_3232	15	63	0.807692	chrX:13519986-13520055	NFAT	intron	1242	8.2
Elba2_ChIPnexus_peak_361b	80	115	0.589744	chr2L:12586780-12586994	nub	promoter-TSS	-738	8.2	insv_CCAATTGG	insv_CCAATAAG
Elba2_ChIPnexus_peak_1642	40	35	0.533333	chr3L:12727166-12727244	SmD1	promoter-TSS	506	8.1		insv_CCAATAAG
Elba2_ChIPnexus_peak_3050	7	8	0.533333	chrX:5216591-5216654	Rnp4F	promoter-TSS	-100	8.1	insv_CCAATTGG
Elba2_ChIPnexus_peak_3167	73	43	0.62931	chrX:10824733-10824819	Myo10A	promoter-TSS	-97	8.1
Elba2_ChIPnexus_peak_673	66	7	0.90411	chr2R:2760348-2760404	coro	promoter-TSS	-153	8.1	insv_CCAATTGG
Elba2_ChIPnexus_peak_1794	10	39	0.795918	chr3L:16858807-16858906	Lmpt	TTS	461	8	insv_CCAATTGG
Elba2_ChIPnexus_peak_2676	42	34	0.552632	chr3R:21826756-21826848	CR45037	promoter-TSS	-121	8
Elba2_ChIPnexus_peak_3241	67	107	0.614943	chrX:13649877-13650019	Pdcd4	promoter-TSS	-509	8	insv_CCAATTGG
Elba2_ChIPnexus_peak_504	101	7	0.935185	chr2L:19181679-19181818	CG17568	promoter-TSS	-46	8		insv_CCAATAAG
Elba2_ChIPnexus_peak_968	32	54	0.627907	chr2R:11198473-11198578	CG8152	promoter-TSS	114	8
Elba2_ChIPnexus_peak_1476	21	28	0.571429	chr3L:7340829-7340886	Srp19	promoter-TSS	277	7.9
Elba2_ChIPnexus_peak_2534	13	16	0.551724	chr3R:16774932-16774993	Atpalpha	intron	460	7.9	insv_CCAATTGG
Elba2_ChIPnexus_peak_327	48	23	0.676056	chr2L:11269021-11269189	cmet	promoter-TSS	-103	7.9
Elba2_ChIPnexus_peak_3346	91	41	0.689394	chrX:17592069-17592193	chas	TTS	632	7.9	insv_CCAATTGG
Elba2_ChIPnexus_peak_388	59	54	0.522124	chr2L:13820064-13820195	b	TTS	-1119	7.9		insv_CCAATAAG
Elba2_ChIPnexus_peak_1369	38	12	0.76	chr3L:3148277-3148388	Usp5	promoter-TSS	26	7.8		insv_CCAATAAG
Elba2_ChIPnexus_peak_1396	11	12	0.521739	chr3L:3902054-3902136	Ubi-p63E	promoter-TSS	-45	7.8
Elba2_ChIPnexus_peak_1468	48	30	0.615385	chr3L:6951144-6951223	CG10075	promoter-TSS	25	7.8
Elba2_ChIPnexus_peak_154	73	152	0.675556	chr2L:6098814-6099030	CG9175	promoter-TSS	44	7.8
Elba2_ChIPnexus_peak_1657a	85	80	0.515152	chr3L:13426529-13426680	CG10713	intron	1725	7.8	insv_CCAATTGG
Elba2_ChIPnexus_peak_2430	17	24	0.585366	chr3R:12817919-12818012	CR45221	promoter-TSS	265	7.8	insv_CCAATTGG
Elba2_ChIPnexus_peak_2596b	20	19	0.512821	chr3R:18492489-18492627	wake	promoter-TSS	75	7.8	insv_CCAATTGG
Elba2_ChIPnexus_peak_308	73	12	0.858824	chr2L:10506404-10506523	CR44224	promoter-TSS	162	7.8	insv_CCAATTGG
Elba2_ChIPnexus_peak_309b	64	70	0.522388	chr2L:10647787-10648049	CG17097	exon	1503	7.8
Elba2_ChIPnexus_peak_1119	25	21	0.543478	chr2R:16506162-16506300	CG9945	promoter-TSS	97	7.7	insv_CCAATTGG
Elba2_ChIPnexus_peak_1688	15	106	0.876033	chr3L:14184623-14184786	nuf	intron	731	7.7	insv_CCAATTGG
Elba2_ChIPnexus_peak_1857	24	34	0.586207	chr3L:19579535-19579689	CG9330	promoter-TSS	259	7.7
Elba2_ChIPnexus_peak_2168	13	50	0.793651	chr3R:4541868-4541984	CG8116	promoter-TSS	-39	7.7
Elba2_ChIPnexus_peak_2378	42	79	0.652893	chr3R:11799369-11799605	Hel89B	promoter-TSS	467	7.7
Elba2_ChIPnexus_peak_2482a	60	84	0.583333	chr3R:14748993-14749115	Xrp1	promoter-TSS	-738	7.7
Elba2_ChIPnexus_peak_2720	28	14	0.666667	chr3R:23532437-23532544	CG12428	promoter-TSS	-17	7.7
Elba2_ChIPnexus_peak_2746	45	93	0.673913	chr3R:24866034-24866127	Pkc98E	intron	528	7.7	insv_CCAATTGG
Elba2_ChIPnexus_peak_3106	102	57	0.641509	chrX:7838319-7838518	l(1)G0193	5'UTR	300	7.7		insv_CCAATAAG
Elba2_ChIPnexus_peak_3150	16	12	0.571429	chrX:10218531-10218605	alpha-Man-Ia	5'UTR	1423	7.7
Elba2_ChIPnexus_peak_60	43	41	0.511905	chr2L:2856825-2856891	CG2991	promoter-TSS	-306	7.7		insv_CCAATAAG
Elba2_ChIPnexus_peak_997	36	67	0.650485	chr2R:12047433-12047527	CG10734	intron	-1181	7.7		insv_CCAATAAG
Elba2_ChIPnexus_peak_1067	29	19	0.604167	chr2R:14575642-14575772	Sik3	promoter-TSS	70	7.6
Elba2_ChIPnexus_peak_1131	43	71	0.622807	chr2R:16883583-16883743	CG10543	promoter-TSS	-62	7.6	insv_CCAATTGG
Elba2_ChIPnexus_peak_2074	31	30	0.508197	chr3R:1397322-1397418	CRMP	intron	540	7.6
Elba2_ChIPnexus_peak_2860	26	53	0.670886	chr4:827542-827731	Sox102F	intron	337	7.6
Elba2_ChIPnexus_peak_2965	52	47	0.525253	chrX:1028105-1028204	CG3655	intron	775	7.6
Elba2_ChIPnexus_peak_3240	21	7	0.75	chrX:13638597-13638674	Grip91	promoter-TSS	81	7.6	insv_CCAATTGG
Elba2_ChIPnexus_peak_338	51	32	0.614458	chr2L:11809051-11809146	crol	promoter-TSS	-126	7.6	insv_CCAATTGG
Elba2_ChIPnexus_peak_438	64	72	0.529412	chr2L:16352450-16352598	chif	promoter-TSS	104	7.6
Elba2_ChIPnexus_peak_742	39	30	0.565217	chr2R:4778987-4779041	CG8272	promoter-TSS	-108	7.6	insv_CCAATTGG
Elba2_ChIPnexus_peak_1181	9	24	0.727273	chr2R:19092209-19092324	CG34371	promoter-TSS	-770	7.5		insv_CCAATAAG
Elba2_ChIPnexus_peak_1395	8	6	0.571429	chr3L:3884343-3884397	CR43917	TTS	431	7.5	insv_CCAATTGG
Elba2_ChIPnexus_peak_1397	23	32	0.581818	chr3L:3902528-3902640	Ubi-p63E	promoter-TSS	54	7.5
Elba2_ChIPnexus_peak_1459	19	18	0.513514	chr3L:6735022-6735095	dikar	5'UTR	785	7.5		insv_CCAATAAG
Elba2_ChIPnexus_peak_1585	21	115	0.845588	chr3L:11209035-11209119	CG42671	5'UTR	198	7.5	insv_CCAATTGG
Elba2_ChIPnexus_peak_3120a	178	194	0.521505	chrX:8165527-8165799	Corp	promoter-TSS	-221	7.5	insv_CCAATTGG
Elba2_ChIPnexus_peak_3131	31	47	0.602564	chrX:9004325-9004405	AP-1gamma	promoter-TSS	-310	7.5	insv_CCAATTGG
Elba2_ChIPnexus_peak_1056	8	15	0.652174	chr2R:14300009-14300067	Dp1	promoter-TSS	-315	7.4
Elba2_ChIPnexus_peak_1088	38	161	0.809045	chr2R:15343908-15344034	par-1	TTS	296	7.4
Elba2_ChIPnexus_peak_1175	4	10	0.714286	chr2R:18770615-18770665	EMC8-9	promoter-TSS	-427	7.4	insv_CCAATTGG
Elba2_ChIPnexus_peak_1412	31	14	0.688889	chr3L:4259232-4259282	CG15011	promoter-TSS	-105	7.4	insv_CCAATTGG
Elba2_ChIPnexus_peak_1650	34	31	0.523077	chr3L:13030486-13030552	SRm160	TTS	598	7.4
Elba2_ChIPnexus_peak_1788a	64	141	0.687805	chr3L:16759163-16759372	Nrt	promoter-TSS	95	7.4
Elba2_ChIPnexus_peak_2603	58	25	0.698795	chr3R:18967939-18968027	hh	promoter-TSS	-355	7.4	insv_CCAATTGG
Elba2_ChIPnexus_peak_2849c	102	78	0.566667	chr4:591132-591347	ND-49	exon	177	7.4	insv_CCAATTGG
Elba2_ChIPnexus_peak_725	38	18	0.678571	chr2R:3974072-3974111	sut2	promoter-TSS	-810	7.4
Elba2_ChIPnexus_peak_948	17	14	0.548387	chr2R:10643419-10643553	CG10151	promoter-TSS	115	7.4
Elba2_ChIPnexus_peak_1803	49	90	0.647482	chr3L:17400697-17400873	blot	intron	-1164	7.3	insv_CCAATTGG
Elba2_ChIPnexus_peak_1879	23	12	0.657143	chr3L:19996068-19996125	CG7668	TTS	260	7.3
Elba2_ChIPnexus_peak_2539	19	9	0.678571	chr3R:16933400-16933474	Sec15	promoter-TSS	257	7.3
Elba2_ChIPnexus_peak_2769	112	46	0.708861	chr3R:25600687-25600817	CR46110	promoter-TSS	21	7.3	insv_CCAATTGG	insv_CCAATAAG
Elba2_ChIPnexus_peak_3024	13	38	0.745098	chrX:3766889-3767013	CG2930	promoter-TSS	505	7.3		insv_CCAATAAG
Elba2_ChIPnexus_peak_455	35	5	0.875	chr2L:16817588-16817645	mdy	intron	508	7.3
Elba2_ChIPnexus_peak_546	46	16	0.741935	chr2L:20656105-20656229	brun	promoter-TSS	11	7.3
Elba2_ChIPnexus_peak_668	7	46	0.867925	chr2R:2603342-2603451	CG3409	promoter-TSS	1	7.3	insv_CCAATTGG
Elba2_ChIPnexus_peak_79	38	22	0.633333	chr2L:3769569-3769662	CR43704	TTS	839	7.3
Elba2_ChIPnexus_peak_883	16	39	0.709091	chr2R:8824541-8824701	Sans	promoter-TSS	225	7.3
Elba2_ChIPnexus_peak_2199	38	64	0.627451	chr3R:5282010-5282078	GstZ1	TTS	224	7.2	insv_CCAATTGG
Elba2_ChIPnexus_peak_2305	10	20	0.666667	chr3R:8882466-8882532	sim	promoter-TSS	-978	7.2	insv_CCAATTGG
Elba2_ChIPnexus_peak_2651	49	64	0.566372	chr3R:20743922-20744063	CG11168	promoter-TSS	164	7.2	insv_CCAATTGG
Elba2_ChIPnexus_peak_2737	39	85	0.685484	chr3R:24669979-24670034	Apc	promoter-TSS	464	7.2
Elba2_ChIPnexus_peak_3286	31	16	0.659574	chrX:15887147-15887210	exd	intron	209	7.2	insv_CCAATTGG
Elba2_ChIPnexus_peak_33b	36	16	0.692308	chr2L:1158076-1158219	capt	promoter-TSS	115	7.2	insv_CCAATTGG
Elba2_ChIPnexus_peak_436	17	21	0.552632	chr2L:16327018-16327099	CG4278	promoter-TSS	-11	7.2		insv_CCAATAAG
Elba2_ChIPnexus_peak_486	28	26	0.518519	chr2L:18703795-18703851	CG10343	promoter-TSS	350	7.2
Elba2_ChIPnexus_peak_64	60	50	0.545455	chr2L:2887119-2887233	lilli	intron	-1108	7.2
Elba2_ChIPnexus_peak_2662	16	24	0.6	chr3R:21072526-21072583	RpS27	promoter-TSS	640	7.1	insv_CCAATTGG
Elba2_ChIPnexus_peak_2752	114	55	0.674556	chr3R:25054858-25055028	Usp1	promoter-TSS	60	7.1		insv_CCAATAAG
Elba2_ChIPnexus_peak_3019	19	89	0.824074	chrX:3614919-3615018	Tlk	intron	928	7.1	insv_CCAATTGG
Elba2_ChIPnexus_peak_566	26	57	0.686747	chr2L:21169471-21169585	Acon	promoter-TSS	877	7.1	insv_CCAATTGG
Elba2_ChIPnexus_peak_569	36	75	0.675676	chr2L:21237657-21237791	Hr39	promoter-TSS	474	7.1
Elba2_ChIPnexus_peak_820	53	31	0.630952	chr2R:7195342-7195431	CG7745	promoter-TSS	2	7.1
Elba2_ChIPnexus_peak_1533a	74	99	0.572254	chr3L:9440315-9440591	CG3529	TTS	489	7
Elba2_ChIPnexus_peak_1701	46	20	0.69697	chr3L:14611685-14611825	shd	intron	-1175	7		insv_CCAATAAG
Elba2_ChIPnexus_peak_1838	51	17	0.75	chr3L:18860882-18860924	Dysb	promoter-TSS	32	7
Elba2_ChIPnexus_peak_3397a	313	271	0.535959	chrX:19760230-19760437	Hers	promoter-TSS	106	7	insv_CCAATTGG
Elba2_ChIPnexus_peak_571	13	16	0.551724	chr2L:21238510-21238550	mir-9374	TTS	229	7
Elba2_ChIPnexus_peak_1549	21	19	0.525	chr3L:9858911-9858985	CG8108	intron	1209	6.9		insv_CCAATAAG
Elba2_ChIPnexus_peak_2249	18	91	0.834862	chr3R:6680107-6680209	CG6567	promoter-TSS	15	6.9
Elba2_ChIPnexus_peak_3324	57	38	0.6	chrX:16842540-16842695	CG13000	promoter-TSS	-113	6.9
Elba2_ChIPnexus_peak_1138	54	11	0.830769	chr2R:16978473-16978543	Rbpn-5	promoter-TSS	1	6.8	insv_CCAATTGG
Elba2_ChIPnexus_peak_1188	57	16	0.780822	chr2R:19244712-19244823	CG3500	promoter-TSS	147	6.8
Elba2_ChIPnexus_peak_1314	84	110	0.56701	chr3L:1303020-1303226	CG9149	promoter-TSS	179	6.8	insv_CCAATTGG
Elba2_ChIPnexus_peak_1461	74	38	0.660714	chr3L:6757666-6757871	CG32392	Intergenic	-1422	6.8
Elba2_ChIPnexus_peak_1535	20	40	0.666667	chr3L:9456234-9456364	CG44838	promoter-TSS	-119	6.8
Elba2_ChIPnexus_peak_2328	53	51	0.509615	chr3R:9934259-9934429	CG12402	promoter-TSS	-301	6.8
Elba2_ChIPnexus_peak_2330	74	15	0.831461	chr3R:9948298-9948405	twf	promoter-TSS	-25	6.8
Elba2_ChIPnexus_peak_2437	49	8	0.859649	chr3R:12958108-12958172	CG4053	promoter-TSS	-220	6.8	insv_CCAATTGG
Elba2_ChIPnexus_peak_2592	36	18	0.666667	chr3R:18313276-18313341	Pfdn5	TTS	385	6.8	insv_CCAATTGG
Elba2_ChIPnexus_peak_2607	19	12	0.612903	chr3R:19106842-19106889	Cdc16	promoter-TSS	-58	6.8
Elba2_ChIPnexus_peak_2659	31	54	0.635294	chr3R:20901510-20901642	CG11920	exon	977	6.8
Elba2_ChIPnexus_peak_2694	12	12	0.5	chr3R:22550867-22550931	CG6420	promoter-TSS	39	6.8
Elba2_ChIPnexus_peak_281b	57	48	0.542857	chr2L:10226145-10226320	CG5708	intron	576	6.8
Elba2_ChIPnexus_peak_300	46	47	0.505376	chr2L:10396211-10396378	Mdh1	promoter-TSS	-19	6.8	insv_CCAATTGG
Elba2_ChIPnexus_peak_3103	35	42	0.545455	chrX:7782750-7782850	CG10932	promoter-TSS	18	6.8
Elba2_ChIPnexus_peak_361a	80	115	0.589744	chr2L:12586780-12586994	nub	promoter-TSS	-738	6.8	insv_CCAATTGG	insv_CCAATAAG
Elba2_ChIPnexus_peak_590	62	15	0.805195	chr2L:21866367-21866502	CR44918	promoter-TSS	-143	6.8
Elba2_ChIPnexus_peak_799	4	19	0.826087	chr2R:6615611-6615663	Rab3	TTS	1071	6.8	insv_CCAATTGG
Elba2_ChIPnexus_peak_849	26	64	0.711111	chr2R:7921419-7921548	CG8321	promoter-TSS	32	6.8
Elba2_ChIPnexus_peak_135	65	9	0.878378	chr2L:5800063-5800127	CG9171	promoter-TSS	78	6.7
Elba2_ChIPnexus_peak_1479	49	40	0.550562	chr3L:7357941-7358039	CR45835	TTS	-1292	6.7		insv_CCAATAAG
Elba2_ChIPnexus_peak_1674	91	66	0.579618	chr3L:13995573-13995710	upSET	promoter-TSS	414	6.7		insv_CCAATAAG
Elba2_ChIPnexus_peak_1835	55	105	0.65625	chr3L:18815908-18816086	Cat	TTS	293	6.7
Elba2_ChIPnexus_peak_2214	20	24	0.545455	chr3R:5589559-5589685	CG8478	promoter-TSS	146	6.7	insv_CCAATTGG
Elba2_ChIPnexus_peak_2972	21	52	0.712329	chrX:1247888-1248041	CG12773	promoter-TSS	50	6.7		insv_CCAATAAG
Elba2_ChIPnexus_peak_522	25	25	0.5	chr2L:19816808-19816897	snRNA:U5:38ABb	TTS	438	6.7
Elba2_ChIPnexus_peak_648	13	14	0.518519	chr2R:1903824-1903915	Act42A	promoter-TSS	-675	6.7	insv_CCAATTGG
Elba2_ChIPnexus_peak_1413	10	52	0.83871	chr3L:4283574-4283692	srw	promoter-TSS	-155	6.6
Elba2_ChIPnexus_peak_1419	11	9	0.55	chr3L:4825068-4825116	Dhc64C	promoter-TSS	595	6.6		insv_CCAATAAG
Elba2_ChIPnexus_peak_1770	14	10	0.583333	chr3L:16374399-16374453	CG4753	promoter-TSS	-145	6.6		insv_CCAATAAG
Elba2_ChIPnexus_peak_2582	21	46	0.686567	chr3R:18182342-18182464	Sar1	promoter-TSS	-4	6.6		insv_CCAATAAG
Elba2_ChIPnexus_peak_393	24	17	0.585366	chr2L:13893482-13893641	CenG1A	promoter-TSS	-641	6.6
Elba2_ChIPnexus_peak_421	31	32	0.507937	chr2L:15763552-15763798	CG3793	promoter-TSS	-545	6.6	insv_CCAATTGG
Elba2_ChIPnexus_peak_48	25	11	0.694444	chr2L:2009806-2009901	CG4238	promoter-TSS	-6	6.6
Elba2_ChIPnexus_peak_480	22	15	0.594595	chr2L:18604969-18605059	CG10413	promoter-TSS	8	6.6		insv_CCAATAAG
Elba2_ChIPnexus_peak_1762	47	44	0.516484	chr3L:16042403-16042467	CR43951	promoter-TSS	100	6.5
Elba2_ChIPnexus_peak_1798	36	79	0.686957	chr3L:17028411-17028636	beg	promoter-TSS	-245	6.5	insv_CCAATTGG
Elba2_ChIPnexus_peak_2941	31	26	0.54386	chrX:172540-172614	ewg	intron	1090	6.5	insv_CCAATTGG
Elba2_ChIPnexus_peak_695a	53	75	0.585938	chr2R:3361183-3361347	Aldh-III	exon	370	6.5	insv_CCAATTGG
Elba2_ChIPnexus_peak_1851	14	40	0.740741	chr3L:19287966-19288101	fal	non-coding	166	6.4	insv_CCAATTGG
Elba2_ChIPnexus_peak_1945	26	23	0.530612	chr3L:21490276-21490467	Hr78	promoter-TSS	-88	6.4		insv_CCAATAAG
Elba2_ChIPnexus_peak_3172	55	66	0.545455	chrX:11017677-11017880	CG11122	5'UTR	981	6.4
Elba2_ChIPnexus_peak_3176	6	42	0.875	chrX:11048730-11048776	Dlic	promoter-TSS	299	6.4
Elba2_ChIPnexus_peak_591a	57	48	0.542857	chr2L:21899353-21899595	CG11629	Intergenic	-1185	6.4
Elba2_ChIPnexus_peak_62	59	17	0.776316	chr2L:2857353-2857402	CG2991	TTS	213	6.4	insv_CCAATTGG
Elba2_ChIPnexus_peak_696	25	7	0.78125	chr2R:3365118-3365156	Aldh-III	promoter-TSS	-470	6.4	insv_CCAATTGG
Elba2_ChIPnexus_peak_775	28	25	0.528302	chr2R:5579890-5579937	Uba1	exon	920	6.4
Elba2_ChIPnexus_peak_947	24	26	0.52	chr2R:10638150-10638263	AttB	TTS	1478	6.4	insv_CCAATTGG
Elba2_ChIPnexus_peak_1038	8	15	0.652174	chr2R:13469005-13469052	Dcr-2	promoter-TSS	2	6.3
Elba2_ChIPnexus_peak_1087	92	60	0.605263	chr2R:15343641-15343798	par-1	promoter-TSS	44	6.3
Elba2_ChIPnexus_peak_1217	51	35	0.593023	chr2R:19859823-19859944	mr	promoter-TSS	-71	6.3
Elba2_ChIPnexus_peak_1483	32	21	0.603774	chr3L:7937970-7938042	CG43880	TTS	1416	6.3	insv_CCAATTGG
Elba2_ChIPnexus_peak_1871	64	76	0.542857	chr3L:19901331-19901424	CR43889	intron	-1088	6.3	insv_CCAATTGG
Elba2_ChIPnexus_peak_2079	7	70	0.909091	chr3R:1432566-1432643	asl	promoter-TSS	-339	6.3
Elba2_ChIPnexus_peak_2119	34	23	0.596491	chr3R:2949242-2949340	Alh	promoter-TSS	169	6.3		insv_CCAATAAG
Elba2_ChIPnexus_peak_2204	24	9	0.727273	chr3R:5385202-5385300	AP-1mu	promoter-TSS	-4	6.3
Elba2_ChIPnexus_peak_2596a	20	19	0.512821	chr3R:18492489-18492627	wake	promoter-TSS	75	6.3	insv_CCAATTGG
Elba2_ChIPnexus_peak_304	22	34	0.607143	chr2L:10430881-10430979	Bug22	promoter-TSS	-12	6.3
Elba2_ChIPnexus_peak_1096	36	30	0.545455	chr2R:15556362-15556457	hrg	5'UTR	164	6.2
Elba2_ChIPnexus_peak_1869	22	21	0.511628	chr3L:19865168-19865266	Usp32	intron	978	6.2	insv_CCAATTGG
Elba2_ChIPnexus_peak_2120	34	23	0.596491	chr3R:2953980-2954025	CR42875	promoter-TSS	193	6.2
Elba2_ChIPnexus_peak_2429b	13	16	0.551724	chr3R:12817534-12817685	CG3678	promoter-TSS	-9	6.2
Elba2_ChIPnexus_peak_2680b	64	131	0.671795	chr3R:21849042-21849332	E(spl)m4-BFM	TTS	1114	6.2	insv_CCAATTGG
Elba2_ChIPnexus_peak_2760a	63	88	0.582781	chr3R:25444189-25444455	CG1907	promoter-TSS	-465	6.2	insv_CCAATTGG
Elba2_ChIPnexus_peak_484	15	7	0.681818	chr2L:18693904-18693986	CG10383	intron	1481	6.2
Elba2_ChIPnexus_peak_555	22	6	0.785714	chr2L:20822863-20822914	CG9331	promoter-TSS	60	6.2	insv_CCAATTGG
Elba2_ChIPnexus_peak_1025	62	39	0.613861	chr2R:13149287-13149384	CR45997	promoter-TSS	-509	6.1
Elba2_ChIPnexus_peak_1336	5	15	0.75	chr3L:1796059-1796111	Cdc37	promoter-TSS	693	6.1
Elba2_ChIPnexus_peak_1704	21	35	0.625	chr3L:14752298-14752391	Trl	intron	-1282	6.1
Elba2_ChIPnexus_peak_1766	21	25	0.543478	chr3L:16137077-16137219	CG32152	promoter-TSS	-12	6.1
Elba2_ChIPnexus_peak_1898	46	45	0.505495	chr3L:20466123-20466261	CG32428	promoter-TSS	280	6.1
Elba2_ChIPnexus_peak_2028	3	40	0.930233	chr3R:263270-263322	CG14650	promoter-TSS	187	6.1	insv_CCAATTGG
Elba2_ChIPnexus_peak_2122	22	42	0.65625	chr3R:2988142-2988239	sas	promoter-TSS	-340	6.1	insv_CCAATTGG
Elba2_ChIPnexus_peak_2154a	175	135	0.564516	chr3R:4160687-4161010	Poxm	Intergenic	-1334	6.1	insv_CCAATTGG
Elba2_ChIPnexus_peak_2761a	54	68	0.557377	chr3R:25517017-25517177	dmrt99B	Intergenic	-1216	6.1	insv_CCAATTGG
Elba2_ChIPnexus_peak_3192	17	48	0.738462	chrX:11613897-11613949	Tango10	promoter-TSS	-355	6.1
Elba2_ChIPnexus_peak_3219	49	12	0.803279	chrX:13005997-13006127	CG43313	5'UTR	433	6.1
Elba2_ChIPnexus_peak_541	15	5	0.75	chr2L:20429583-20429674	CG31688	intron	603	6.1	insv_CCAATTGG
Elba2_ChIPnexus_peak_7	27	12	0.692308	chr2L:207251-207360	CG11617	promoter-TSS	-8	6.1
Elba2_ChIPnexus_peak_790	17	19	0.527778	chr2R:6305848-6305911	Prx2540-2	promoter-TSS	-344	6.1	insv_CCAATTGG
Elba2_ChIPnexus_peak_979	86	67	0.562092	chr2R:11563482-11563677	fus	promoter-TSS	-121	6.1	insv_CCAATTGG
Elba2_ChIPnexus_peak_1204	38	22	0.633333	chr2R:19633015-19633114	egl	promoter-TSS	-357	6	insv_CCAATTGG
Elba2_ChIPnexus_peak_1233	11	28	0.717949	chr2R:20232610-20232706	bs	intron	1433	6
Elba2_ChIPnexus_peak_15	59	114	0.65896	chr2L:430892-431084	ex	promoter-TSS	-239	6
Elba2_ChIPnexus_peak_2090	14	8	0.636364	chr3R:2177177-2177237	Pak	TTS	589	6	insv_CCAATTGG
Elba2_ChIPnexus_peak_218a	90	53	0.629371	chr2L:8084963-8085134	Bsg	intron	1628	6		insv_CCAATAAG
Elba2_ChIPnexus_peak_227a	104	94	0.525253	chr2L:8362770-8362988	CG7627	promoter-TSS	-410	6
Elba2_ChIPnexus_peak_227b	104	94	0.525253	chr2L:8362770-8362988	CG7627	promoter-TSS	-410	6
Elba2_ChIPnexus_peak_2326	43	88	0.671756	chr3R:9863170-9863313	CG9922	Intergenic	-1121	6	insv_CCAATTGG
Elba2_ChIPnexus_peak_2448	40	52	0.565217	chr3R:13510977-13511036	CG31360	promoter-TSS	187	6	insv_CCAATTGG
Elba2_ChIPnexus_peak_2460	39	19	0.672414	chr3R:13989792-13989835	CG7218	promoter-TSS	306	6
Elba2_ChIPnexus_peak_2992	15	32	0.680851	chrX:2115720-2115851	Vinc	intron	596	6
Elba2_ChIPnexus_peak_302	55	3	0.948276	chr2L:10419560-10419602	RfC3	TTS	391	6
Elba2_ChIPnexus_peak_303	14	9	0.608696	chr2L:10428271-10428371	CG5188	promoter-TSS	-508	6
Elba2_ChIPnexus_peak_3076a	69	88	0.56051	chrX:6943351-6943561	nullo	promoter-TSS	-53	6
Elba2_ChIPnexus_peak_3384	25	12	0.675676	chrX:19391920-19392019	Pfrx	promoter-TSS	-437	6		insv_CCAATAAG
Elba2_ChIPnexus_peak_375	27	52	0.658228	chr2L:13203099-13203281	CG16972	promoter-TSS	105	6
Elba2_ChIPnexus_peak_759	10	13	0.565217	chr2R:5094810-5094957	VhaAC45	promoter-TSS	-183	6	insv_CCAATTGG
Elba2_ChIPnexus_peak_82	12	12	0.5	chr2L:3867545-3867602	Cep97	promoter-TSS	-124	6		insv_CCAATAAG
Elba2_ChIPnexus_peak_867	11	24	0.685714	chr2R:8281857-8281942	CG30048	promoter-TSS	-513	6
Elba2_ChIPnexus_peak_1229	19	15	0.558824	chr2R:20085324-20085468	CG3356	promoter-TSS	49	5.9
Elba2_ChIPnexus_peak_1348	3	19	0.863636	chr3L:2379003-2379091	CG45186	5'UTR	220	5.9	insv_CCAATTGG
Elba2_ChIPnexus_peak_159	40	6	0.869565	chr2L:6337844-6337915	Pez	promoter-TSS	547	5.9
Elba2_ChIPnexus_peak_1922	18	4	0.818182	chr3L:20942684-20942755	fng	promoter-TSS	-107	5.9	insv_CCAATTGG
Elba2_ChIPnexus_peak_207	62	94	0.602564	chr2L:7543639-7543743	RapGAP1	intron	736	5.9
Elba2_ChIPnexus_peak_2489	43	80	0.650407	chr3R:15052331-15052414	vib	promoter-TSS	1	5.9
Elba2_ChIPnexus_peak_2771	12	22	0.647059	chr3R:25632887-25632961	ca	promoter-TSS	-36	5.9
Elba2_ChIPnexus_peak_2808	25	36	0.590164	chr3R:27603857-27603940	faf	5'UTR	758	5.9
Elba2_ChIPnexus_peak_3152	11	6	0.647059	chrX:10280255-10280309	flw	promoter-TSS	289	5.9
Elba2_ChIPnexus_peak_3237	7	15	0.681818	chrX:13629854-13629892	g	promoter-TSS	-151	5.9	insv_CCAATTGG
Elba2_ChIPnexus_peak_3299	36	97	0.729323	chrX:16213761-16213849	Cyp1	intron	598	5.9	insv_CCAATTGG
Elba2_ChIPnexus_peak_662	13	11	0.541667	chr2R:2501123-2501193	jing	promoter-TSS	-115	5.9
Elba2_ChIPnexus_peak_869	34	55	0.617978	chr2R:8324719-8324909	Dyb	promoter-TSS	-36	5.9
Elba2_ChIPnexus_peak_1016	70	108	0.606742	chr2R:12671209-12671337	CG5522	promoter-TSS	97	5.8		insv_CCAATAAG
Elba2_ChIPnexus_peak_1575	15	18	0.545455	chr3L:11066384-11066424	Pfdn2	TTS	1084	5.8
Elba2_ChIPnexus_peak_2058	17	3	0.85	chr3R:1057281-1057337	Kat60	promoter-TSS	622	5.8
Elba2_ChIPnexus_peak_2123	7	13	0.65	chr3R:2989299-2989384	CR45909	promoter-TSS	-683	5.8	insv_CCAATTGG
Elba2_ChIPnexus_peak_2295	14	99	0.876106	chr3R:8452832-8452896	Vha55	promoter-TSS	559	5.8
Elba2_ChIPnexus_peak_2296	11	14	0.56	chr3R:8453032-8453084	Vha55	promoter-TSS	365	5.8
Elba2_ChIPnexus_peak_2616	26	11	0.702703	chr3R:19559004-19559149	Hmgcr	promoter-TSS	30	5.8	insv_CCAATTGG
Elba2_ChIPnexus_peak_269	22	37	0.627119	chr2L:9914801-9914956	yip2	promoter-TSS	-375	5.8
Elba2_ChIPnexus_peak_3168	19	45	0.703125	chrX:10825419-10825549	Myo10A	intron	514	5.8
Elba2_ChIPnexus_peak_353a	72	52	0.580645	chr2L:12172982-12173130	crok	promoter-TSS	75	5.8
Elba2_ChIPnexus_peak_949	7	28	0.8	chr2R:10656437-10656523	Spred	TTS	448	5.8
Elba2_ChIPnexus_peak_1678	13	20	0.606061	chr3L:14030049-14030150	Hsc70Cb	promoter-TSS	-20	5.7		insv_CCAATAAG
Elba2_ChIPnexus_peak_1724	8	19	0.703704	chr3L:15156067-15156183	CG7011	TTS	603	5.7		insv_CCAATAAG
Elba2_ChIPnexus_peak_193	48	52	0.52	chr2L:7056374-7056471	Mnn1	TTS	121	5.7	insv_CCAATTGG
Elba2_ChIPnexus_peak_3040	19	36	0.654545	chrX:4581149-4581240	Pp2C1	promoter-TSS	-258	5.7
Elba2_ChIPnexus_peak_3257	40	65	0.619048	chrX:15347311-15347457	CG11655	promoter-TSS	-120	5.7
Elba2_ChIPnexus_peak_3357	73	29	0.715686	chrX:17978976-17979099	CG7536	promoter-TSS	403	5.7
Elba2_ChIPnexus_peak_1043	49	34	0.590361	chr2R:13612800-13612900	Snx16	TTS	1502	5.6
Elba2_ChIPnexus_peak_1579	19	8	0.703704	chr3L:11103057-11103183	CG7638	promoter-TSS	330	5.6	insv_CCAATTGG
Elba2_ChIPnexus_peak_1739a	99	112	0.530806	chr3L:15556696-15556958	SCCRO	promoter-TSS	300	5.6
Elba2_ChIPnexus_peak_2062	26	11	0.702703	chr3R:1193582-1193635	Cerk	promoter-TSS	420	5.6	insv_CCAATTGG
Elba2_ChIPnexus_peak_2542	4	23	0.851852	chr3R:16966414-16966466	SNF4Agamma	promoter-TSS	-21	5.6
Elba2_ChIPnexus_peak_2634	8	24	0.75	chr3R:20084086-20084249	jar	exon	1043	5.6
Elba2_ChIPnexus_peak_281a	57	48	0.542857	chr2L:10226145-10226320	CG5708	intron	576	5.6
Elba2_ChIPnexus_peak_59	35	26	0.57377	chr2L:2740126-2740280	Hrs	promoter-TSS	161	5.6		insv_CCAATAAG
Elba2_ChIPnexus_peak_644	23	37	0.616667	chr2R:1857004-1857103	CR44127	exon	-1802	5.6	insv_CCAATTGG
Elba2_ChIPnexus_peak_735	33	13	0.717391	chr2R:4487483-4487637	CG8735	promoter-TSS	-93	5.6	insv_CCAATTGG
Elba2_ChIPnexus_peak_1178	50	27	0.649351	chr2R:18932249-18932532	twi	intron	-1241	5.5		insv_CCAATAAG
Elba2_ChIPnexus_peak_134	25	24	0.510204	chr2L:5799630-5799727	CG9171	TTS	495	5.5
Elba2_ChIPnexus_peak_1635	14	17	0.548387	chr3L:12602353-12602438	caup	promoter-TSS	-336	5.5	insv_CCAATTGG
Elba2_ChIPnexus_peak_2398	18	22	0.55	chr3R:12328308-12328424	CG42342	promoter-TSS	-126	5.5	insv_CCAATTGG
Elba2_ChIPnexus_peak_3100	29	69	0.704082	chrX:7600269-7600387	CHES-1-like	intron	-1332	5.5	insv_CCAATTGG
Elba2_ChIPnexus_peak_1355	14	8	0.636364	chr3L:2586999-2587054	RpL8	promoter-TSS	-430	5.4	insv_CCAATTGG
Elba2_ChIPnexus_peak_1473	5	27	0.84375	chr3L:7315038-7315082	RhoGEF4	TTS	1187	5.4		insv_CCAATAAG
Elba2_ChIPnexus_peak_2331	7	6	0.538462	chr3R:9950883-9950928	140up	promoter-TSS	365	5.4		insv_CCAATAAG
Elba2_ChIPnexus_peak_2421	28	18	0.608696	chr3R:12724256-12724349	iab-8	TTS	1252	5.4	insv_CCAATTGG
Elba2_ChIPnexus_peak_2556	42	65	0.607477	chr3R:17307341-17307473	Fancm	promoter-TSS	-640	5.4
Elba2_ChIPnexus_peak_2791	7	17	0.708333	chr3R:26885647-26885726	dco	intron	1246	5.4	insv_CCAATTGG
Elba2_ChIPnexus_peak_3235	11	25	0.694444	chrX:13612252-13612343	CG9940	promoter-TSS	21	5.4	insv_CCAATTGG
Elba2_ChIPnexus_peak_336	24	34	0.586207	chr2L:11808052-11808124	crol	5'UTR	884	5.4
Elba2_ChIPnexus_peak_47	4	7	0.636364	chr2L:2009489-2009529	CG4238	promoter-TSS	-350	5.4
Elba2_ChIPnexus_peak_740	8	33	0.804878	chr2R:4611779-4611848	gcl	promoter-TSS	50	5.4
Elba2_ChIPnexus_peak_868	20	9	0.689655	chr2R:8312988-8313090	CG8525	promoter-TSS	51	5.4
Elba2_ChIPnexus_peak_973b	150	82	0.646552	chr2R:11266107-11266423	dup	intron	1854	5.4
Elba2_ChIPnexus_peak_107	19	10	0.655172	chr2L:4883575-4883648	CG3008	promoter-TSS	313	5.3	insv_CCAATTGG
Elba2_ChIPnexus_peak_118	15	23	0.605263	chr2L:5092676-5092833	pgant5	intron	838	5.3		insv_CCAATAAG
Elba2_ChIPnexus_peak_1421	22	20	0.52381	chr3L:5125077-5125174	CG15212	TTS	480	5.3		insv_CCAATAAG
Elba2_ChIPnexus_peak_1719	20	16	0.555556	chr3L:15009067-15009181	Reck	3'UTR	-1962	5.3
Elba2_ChIPnexus_peak_1916	32	24	0.571429	chr3L:20804438-20804551	HIPP1	exon	1725	5.3		insv_CCAATAAG
Elba2_ChIPnexus_peak_2047	72	28	0.72	chr3R:637529-637600	Hus1-like	5'UTR	254	5.3
Elba2_ChIPnexus_peak_2138	75	95	0.558824	chr3R:3838900-3839083	CG10435	promoter-TSS	-68	5.3
Elba2_ChIPnexus_peak_2162	26	51	0.662338	chr3R:4485346-4485449	bel	intron	747	5.3
Elba2_ChIPnexus_peak_2367	73	21	0.776596	chr3R:11171331-11171448	Surf4	promoter-TSS	509	5.3		insv_CCAATAAG
Elba2_ChIPnexus_peak_2538	16	7	0.695652	chr3R:16922257-16922347	RhoGAP93B	TTS	1247	5.3
Elba2_ChIPnexus_peak_2541	115	21	0.845588	chr3R:16959338-16959449	CG7009	promoter-TSS	210	5.3
Elba2_ChIPnexus_peak_2628	24	29	0.54717	chr3R:19979344-19979436	CG6178	exon	1321	5.3		insv_CCAATAAG
Elba2_ChIPnexus_peak_3347	18	29	0.617021	chrX:17596701-17596800	CG8188	promoter-TSS	60	5.3	insv_CCAATTGG
Elba2_ChIPnexus_peak_69	28	41	0.594203	chr2L:3159162-3159257	Mad	promoter-TSS	434	5.3
Elba2_ChIPnexus_peak_695b	53	75	0.585938	chr2R:3361183-3361347	Aldh-III	exon	370	5.3	insv_CCAATTGG
Elba2_ChIPnexus_peak_724	39	18	0.684211	chr2R:3953400-3953458	CG12769	promoter-TSS	-370	5.3
Elba2_ChIPnexus_peak_1095	11	29	0.725	chr2R:15556049-15556103	hrg	intron	497	5.2
Elba2_ChIPnexus_peak_1376	41	29	0.585714	chr3L:3336978-3337089	kst	promoter-TSS	-70	5.2		insv_CCAATAAG
Elba2_ChIPnexus_peak_1598	17	24	0.585366	chr3L:11677446-11677547	Sugb	TTS	416	5.2	insv_CCAATTGG
Elba2_ChIPnexus_peak_2085	5	16	0.761905	chr3R:1657078-1657165	CG1208	promoter-TSS	-240	5.2	insv_CCAATTGG
Elba2_ChIPnexus_peak_2170	30	23	0.566038	chr3R:4573019-4573110	CG9801	promoter-TSS	333	5.2
Elba2_ChIPnexus_peak_2238	21	6	0.777778	chr3R:6238522-6238644	Irp-1B	promoter-TSS	8	5.2		insv_CCAATAAG
Elba2_ChIPnexus_peak_2404	5	13	0.722222	chr3R:12466080-12466140	nonA-l	TTS	183	5.2		insv_CCAATAAG
Elba2_ChIPnexus_peak_2471	61	89	0.593333	chr3R:14222579-14222785	Vha100-2	promoter-TSS	-32	5.2
Elba2_ChIPnexus_peak_2509	43	53	0.552083	chr3R:15833454-15833540	Hs6st	intron	737	5.2		insv_CCAATAAG
Elba2_ChIPnexus_peak_2677	74	98	0.569767	chr3R:21827906-21828050	CR45037	non-coding	1055	5.2
Elba2_ChIPnexus_peak_272	65	58	0.528455	chr2L:9963651-9963774	CG5850	promoter-TSS	43	5.2	insv_CCAATTGG
Elba2_ChIPnexus_peak_3149	22	7	0.758621	chrX:10218148-10218210	alpha-Man-Ia	exon	1812	5.2	insv_CCAATTGG
Elba2_ChIPnexus_peak_3208	28	11	0.717949	chrX:12527395-12527501	Tomosyn	promoter-TSS	-134	5.2
Elba2_ChIPnexus_peak_3209	20	48	0.705882	chrX:12552537-12552683	Tis11	promoter-TSS	-838	5.2
Elba2_ChIPnexus_peak_3316	4	33	0.891892	chrX:16549798-16549881	r	promoter-TSS	-285	5.2	insv_CCAATTGG
Elba2_ChIPnexus_peak_3366	12	45	0.789474	chrX:18541419-18541519	Rip11	promoter-TSS	131	5.2
Elba2_ChIPnexus_peak_37	3	9	0.75	chr2L:1651080-1651149	chinmo	promoter-TSS	-144	5.2
Elba2_ChIPnexus_peak_523	2	6	0.75	chr2L:19817175-19817213	snRNA:U5:38ABb	TTS	780	5.2
Elba2_ChIPnexus_peak_640	12	17	0.586207	chr2R:1640572-1640665	l(2)09851	Intergenic	-1404	5.2		insv_CCAATAAG
Elba2_ChIPnexus_peak_726	11	27	0.710526	chr2R:3986718-3986805	CG11210	promoter-TSS	572	5.2	insv_CCAATTGG
Elba2_ChIPnexus_peak_1039a	55	102	0.649682	chr2R:13469449-13469643	Dcr-2	promoter-TSS	-516	5.1		insv_CCAATAAG
Elba2_ChIPnexus_peak_1212	19	11	0.633333	chr2R:19827899-19827988	Taldo	promoter-TSS	10	5.1
Elba2_ChIPnexus_peak_2221a	162	87	0.650602	chr3R:5874418-5874567	CG12811	promoter-TSS	27	5.1	insv_CCAATTGG	insv_CCAATAAG
Elba2_ChIPnexus_peak_2550	4	26	0.866667	chr3R:17120712-17120783	SIFaR	Intergenic	-1027	5.1
Elba2_ChIPnexus_peak_2602	2	15	0.882353	chr3R:18886998-18887066	sav	promoter-TSS	-6	5.1	insv_CCAATTGG
Elba2_ChIPnexus_peak_3268	26	18	0.590909	chrX:15640566-15640751	Tcp-1zeta	promoter-TSS	-23	5.1
Elba2_ChIPnexus_peak_3273	90	53	0.629371	chrX:15710956-15711028	sd	intron	-1192	5.1
Elba2_ChIPnexus_peak_3362	17	8	0.68	chrX:18410448-18410540	HisRS	intron	1033	5.1	insv_CCAATTGG
Elba2_ChIPnexus_peak_649	36	34	0.514286	chr2R:1923541-1923765	SCAP	TTS	240	5.1
Elba2_ChIPnexus_peak_1189	17	16	0.515152	chr2R:19264266-19264378	Golgin245	intron	246	5
Elba2_ChIPnexus_peak_1245	27	75	0.735294	chr2R:20791405-20791564	RpL41	promoter-TSS	-26	5
Elba2_ChIPnexus_peak_1256	52	19	0.732394	chr2RHet:200135-200278	rl	intron	1517	5
Elba2_ChIPnexus_peak_1273	28	9	0.756757	chr3L:131779-131875	Pdk1	promoter-TSS	15	5		insv_CCAATAAG
Elba2_ChIPnexus_peak_1512	7	2	0.777778	chr3L:8907148-8907186	CR43970	intron	-1166	5	insv_CCAATTGG
Elba2_ChIPnexus_peak_153	36	33	0.521739	chr2L:6091203-6091398	Kr-h1	promoter-TSS	-112	5
Elba2_ChIPnexus_peak_1543	18	7	0.72	chr3L:9672100-9672158	fry	promoter-TSS	74	5
Elba2_ChIPnexus_peak_1657b	85	80	0.515152	chr3L:13426529-13426680	CG10713	intron	1725	5	insv_CCAATTGG
Elba2_ChIPnexus_peak_1789	42	19	0.688525	chr3L:16759542-16759636	Nrt	5'UTR	417	5
Elba2_ChIPnexus_peak_201	2	17	0.894737	chr2L:7328381-7328439	CR45304	TTS	1109	5	insv_CCAATTGG
Elba2_ChIPnexus_peak_2701b	129	128	0.501946	chr3R:22738332-22738570	Ets97D	exon	157	5	insv_CCAATTGG
Elba2_ChIPnexus_peak_3119	6	7	0.538462	chrX:8165394-8165432	Corp	promoter-TSS	29	5
Elba2_ChIPnexus_peak_3224	20	26	0.565217	chrX:13178756-13178888	HDAC4	promoter-TSS	843	5
Elba2_ChIPnexus_peak_3280	19	56	0.746667	chrX:15786247-15786331	shi	promoter-TSS	56	5
Elba2_ChIPnexus_peak_3281	28	66	0.702128	chrX:15803213-15803339	CycD	5'UTR	433	5
Elba2_ChIPnexus_peak_479	46	57	0.553398	chr2L:18598265-18598347	amos	Intergenic	-1385	5	insv_CCAATTGG
Elba2_ChIPnexus_peak_776	12	92	0.884615	chr2R:5580814-5580897	Uba1	promoter-TSS	-22	5
Elba2_ChIPnexus_peak_880	10	16	0.615385	chr2R:8759903-8759979	CR43469	promoter-TSS	-320	5	insv_CCAATTGG
Elba2_ChIPnexus_peak_1051	62	31	0.666667	chr2R:14042965-14043139	lolal	intron	832	4.9
Elba2_ChIPnexus_peak_1230	1	40	0.97561	chr2R:20162554-20162595	nvy	promoter-TSS	-683	4.9	insv_CCAATTGG
Elba2_ChIPnexus_peak_167	21	61	0.743902	chr2L:6557262-6557364	IFT52	promoter-TSS	189	4.9		insv_CCAATAAG
Elba2_ChIPnexus_peak_2429a	13	16	0.551724	chr3R:12817534-12817685	CG3678	promoter-TSS	-9	4.9
Elba2_ChIPnexus_peak_2608	6	3	0.666667	chr3R:19114468-19114508	CG17083	promoter-TSS	-715	4.9
Elba2_ChIPnexus_peak_2643	10	10	0.5	chr3R:20639997-20640035	CG34150	promoter-TSS	32	4.9
Elba2_ChIPnexus_peak_2849b	102	78	0.566667	chr4:591132-591347	ND-49	exon	177	4.9	insv_CCAATTGG
Elba2_ChIPnexus_peak_294	23	35	0.603448	chr2L:10313773-10313843	Usp14	promoter-TSS	562	4.9
Elba2_ChIPnexus_peak_2989	93	81	0.534483	chrX:1988230-1988570	csw	TTS	133	4.9		insv_CCAATAAG
Elba2_ChIPnexus_peak_3042	18	26	0.590909	chrX:4812694-4812732	CG6903	promoter-TSS	-50	4.9		insv_CCAATAAG
Elba2_ChIPnexus_peak_652	38	85	0.691057	chr2R:1973206-1973379	Ars2	promoter-TSS	-162	4.9
Elba2_ChIPnexus_peak_763	9	42	0.823529	chr2R:5179706-5179837	Drep2	promoter-TSS	409	4.9
Elba2_ChIPnexus_peak_1108	34	10	0.772727	chr2R:16173292-16173373	CG16868	exon	1267	4.8	insv_CCAATTGG
Elba2_ChIPnexus_peak_1500	108	8	0.931034	chr3L:8418799-8418837	Cbl	exon	764	4.8
Elba2_ChIPnexus_peak_161	18	18	0.5	chr2L:6343561-6343694	Cpr	promoter-TSS	-72	4.8
Elba2_ChIPnexus_peak_2416	28	31	0.525424	chr3R:12682894-12683097	mir-iab-8	promoter-TSS	-931	4.8
Elba2_ChIPnexus_peak_2417	71	7	0.910256	chr3R:12683575-12683681	mir-iab-8	intron	-1564	4.8
Elba2_ChIPnexus_peak_2497	3	20	0.869565	chr3R:15470141-15470196	Vha13	promoter-TSS	-60	4.8
Elba2_ChIPnexus_peak_2555	79	16	0.831579	chr3R:17259968-17260053	lbl	promoter-TSS	-155	4.8	insv_CCAATTGG
Elba2_ChIPnexus_peak_2691a	74	64	0.536232	chr3R:22362705-22362913	scrib	intron	737	4.8	insv_CCAATTGG
Elba2_ChIPnexus_peak_3058	55	157	0.740566	chrX:6149117-6149333	Rbcn-3A	promoter-TSS	295	4.8	insv_CCAATTGG
Elba2_ChIPnexus_peak_373	53	55	0.509259	chr2L:13191325-13191423	CG16974	promoter-TSS	605	4.8	insv_CCAATTGG
Elba2_ChIPnexus_peak_570	16	151	0.904192	chr2L:21238003-21238100	mir-9374	promoter-TSS	-250	4.8
Elba2_ChIPnexus_peak_900	8	17	0.68	chr2R:9337636-9337720	cnn	promoter-TSS	302	4.8		insv_CCAATAAG
Elba2_ChIPnexus_peak_1338	10	17	0.62963	chr3L:1803053-1803098	CG42676	promoter-TSS	-32	4.7
Elba2_ChIPnexus_peak_1533b	74	99	0.572254	chr3L:9440315-9440591	CG3529	TTS	489	4.7
Elba2_ChIPnexus_peak_1771	35	18	0.660377	chr3L:16401200-16401319	fax	promoter-TSS	4	4.7
Elba2_ChIPnexus_peak_208	37	55	0.597826	chr2L:7543874-7544063	RapGAP1	intron	459	4.7
Elba2_ChIPnexus_peak_236	23	18	0.560976	chr2L:8543728-8543766	Sema1a	intron	417	4.7
Elba2_ChIPnexus_peak_2650	99	10	0.908257	chr3R:20743806-20743862	CG11168	promoter-TSS	6	4.7	insv_CCAATTGG
Elba2_ChIPnexus_peak_275	22	68	0.755556	chr2L:10002514-10002586	SoYb	5'UTR	186	4.7
Elba2_ChIPnexus_peak_3113	69	69	0.5	chrX:8009890-8010030	Gclc	5'UTR	220	4.7	insv_CCAATTGG
Elba2_ChIPnexus_peak_3151	29	24	0.54717	chrX:10259014-10259083	l(1)G0289	intron	1258	4.7	insv_CCAATTGG
Elba2_ChIPnexus_peak_354	42	4	0.913043	chr2L:12175233-12175283	bru1	promoter-TSS	254	4.7
Elba2_ChIPnexus_peak_374	17	21	0.552632	chr2L:13193060-13193117	Edem2	exon	887	4.7		insv_CCAATAAG
Elba2_ChIPnexus_peak_83	22	31	0.584906	chr2L:3867922-3867995	Cep97	TTS	261	4.7
Elba2_ChIPnexus_peak_1035	40	75	0.652174	chr2R:13455947-13456119	Ns2	promoter-TSS	-72	4.6
Elba2_ChIPnexus_peak_1049	56	60	0.517241	chr2R:13709711-13709882	grh	intron	-1274	4.6
Elba2_ChIPnexus_peak_1324	4	8	0.666667	chr3L:1516734-1516776	cue	promoter-TSS	516	4.6
Elba2_ChIPnexus_peak_1576	8	31	0.794872	chr3L:11085997-11086063	JIL-1	TTS	263	4.6
Elba2_ChIPnexus_peak_1623	15	7	0.681818	chr3L:12380301-12380403	Ncc69	intron	577	4.6	insv_CCAATTGG	insv_CCAATAAG
Elba2_ChIPnexus_peak_1666	15	14	0.517241	chr3L:13830848-13830923	CG43184	promoter-TSS	29	4.6
Elba2_ChIPnexus_peak_2160	39	22	0.639344	chr3R:4389245-4389362	CR44291	promoter-TSS	217	4.6		insv_CCAATAAG
Elba2_ChIPnexus_peak_2325	26	46	0.638889	chr3R:9857610-9857731	rdx	promoter-TSS	109	4.6
Elba2_ChIPnexus_peak_285	17	48	0.738462	chr2L:10250454-10250541	bsk	promoter-TSS	4	4.6
Elba2_ChIPnexus_peak_457	7	7	0.5	chr2L:16859438-16859476	CG31809	promoter-TSS	-743	4.6
Elba2_ChIPnexus_peak_682	29	11	0.725	chr2R:2948848-2948944	pgant3	TTS	341	4.6		insv_CCAATAAG
Elba2_ChIPnexus_peak_1600	36	11	0.765957	chr3L:11684426-11684490	Pallidin	promoter-TSS	41	4.5		insv_CCAATAAG
Elba2_ChIPnexus_peak_1602	3	74	0.961039	chr3L:11782279-11782333	Pi3K68D	intron	807	4.5
Elba2_ChIPnexus_peak_1811	27	30	0.526316	chr3L:17661184-17661305	snmRNA:641	TTS	586	4.5
Elba2_ChIPnexus_peak_1844	10	39	0.795918	chr3L:19056252-19056356	CG6812	promoter-TSS	39	4.5
Elba2_ChIPnexus_peak_1845	33	30	0.52381	chr3L:19056413-19056475	CG6812	promoter-TSS	179	4.5
Elba2_ChIPnexus_peak_2431	35	11	0.76087	chr3R:12821712-12821781	CG17556	promoter-TSS	47	4.5
Elba2_ChIPnexus_peak_2463	225	47	0.827206	chr3R:13998495-13998550	PP2A-B'	promoter-TSS	-44	4.5
Elba2_ChIPnexus_peak_2474	19	14	0.575758	chr3R:14371086-14371229	fru	5'UTR	151	4.5	insv_CCAATTGG
Elba2_ChIPnexus_peak_3153	81	40	0.669421	chrX:10280381-10280486	flw	promoter-TSS	440	4.5
Elba2_ChIPnexus_peak_335	51	16	0.761194	chr2L:11516688-11516827	Dlg5	promoter-TSS	324	4.5
Elba2_ChIPnexus_peak_38	20	28	0.583333	chr2L:1669734-1669852	chinmo	intron	1946	4.5
Elba2_ChIPnexus_peak_785	30	34	0.53125	chr2R:5987126-5987253	14-3-3zeta	promoter-TSS	7	4.5
Elba2_ChIPnexus_peak_823	64	38	0.627451	chr2R:7246604-7246658	CG12384	promoter-TSS	50	4.5
Elba2_ChIPnexus_peak_1522	27	62	0.696629	chr3L:9065493-9065600	CG4911	promoter-TSS	285	4.4		insv_CCAATAAG
Elba2_ChIPnexus_peak_1716	60	91	0.602649	chr3L:14965438-14965552	Brd	promoter-TSS	-272	4.4	insv_CCAATTGG
Elba2_ChIPnexus_peak_1739b	99	112	0.530806	chr3L:15556696-15556958	SCCRO	promoter-TSS	300	4.4
Elba2_ChIPnexus_peak_1932	41	23	0.640625	chr3L:21129209-21129323	CG10565	promoter-TSS	-114	4.4		insv_CCAATAAG
Elba2_ChIPnexus_peak_2228	12	73	0.858824	chr3R:6090648-6090713	CG43143	intron	652	4.4
Elba2_ChIPnexus_peak_2235	19	17	0.527778	chr3R:6203529-6203588	Rfx	5'UTR	232	4.4	insv_CCAATTGG
Elba2_ChIPnexus_peak_2551	18	22	0.55	chr3R:17174045-17174094	CG16791	intron	1254	4.4	insv_CCAATTGG
Elba2_ChIPnexus_peak_276	37	19	0.660714	chr2L:10004455-10004581	CR44873	non-coding	525	4.4
Elba2_ChIPnexus_peak_2812	35	26	0.57377	chr3R:27762185-27762318	heph	intron	863	4.4
Elba2_ChIPnexus_peak_3069	21	48	0.695652	chrX:6714839-6714965	Nf-YC	promoter-TSS	50	4.4
Elba2_ChIPnexus_peak_434	19	27	0.586957	chr2L:16309957-16309995	cni	promoter-TSS	750	4.4
Elba2_ChIPnexus_peak_768	53	18	0.746479	chr2R:5380931-5381046	Wnt2	promoter-TSS	-683	4.4
Elba2_ChIPnexus_peak_80	66	39	0.628571	chr2L:3771773-3771888	bowl	promoter-TSS	-90	4.4
Elba2_ChIPnexus_peak_857	35	27	0.564516	chr2R:8070045-8070136	CG13175	promoter-TSS	-54	4.4
Elba2_ChIPnexus_peak_1356	47	28	0.626667	chr3L:2587386-2587496	RpL8	promoter-TSS	-15	4.3
Elba2_ChIPnexus_peak_1537	14	14	0.5	chr3L:9457439-9457488	CG44838	exon	1045	4.3
Elba2_ChIPnexus_peak_1755	23	14	0.621622	chr3L:15809030-15809126	fwe	exon	432	4.3	insv_CCAATTGG
Elba2_ChIPnexus_peak_2271	19	59	0.75641	chr3R:7622713-7622828	Sbf	promoter-TSS	-100	4.3
Elba2_ChIPnexus_peak_2384b	108	105	0.507042	chr3R:11924324-11924472	Mhcl	promoter-TSS	85	4.3
Elba2_ChIPnexus_peak_2462	88	9	0.907216	chr3R:13996083-13996238	PP2A-B'	intron	-1036	4.3	insv_CCAATTGG
Elba2_ChIPnexus_peak_2585	29	47	0.618421	chr3R:18215610-18215759	CG7059	promoter-TSS	-18	4.3		insv_CCAATAAG
Elba2_ChIPnexus_peak_2625	48	10	0.827586	chr3R:19884511-19884562	SMC1	intron	527	4.3
Elba2_ChIPnexus_peak_2664	16	73	0.820225	chr3R:21297862-21297911	Fur1	intron	894	4.3
Elba2_ChIPnexus_peak_2809	8	9	0.529412	chr3R:27620455-27620493	Acf	promoter-TSS	771	4.3
Elba2_ChIPnexus_peak_3124	106	70	0.602273	chrX:8455903-8456022	Trf4-1	intron	234	4.3
Elba2_ChIPnexus_peak_756	17	15	0.53125	chr2R:5032709-5032758	CG30344	promoter-TSS	-32	4.3
Elba2_ChIPnexus_peak_783	0	33	1	chr2R:5920378-5920416	CG1407	promoter-TSS	1	4.3
Elba2_ChIPnexus_peak_833	30	38	0.558824	chr2R:7527960-7528112	CG9005	TTS	410	4.3
Elba2_ChIPnexus_peak_834	29	11	0.725	chr2R:7528409-7528514	CG9005	promoter-TSS	-15	4.3
Elba2_ChIPnexus_peak_1022	24	46	0.657143	chr2R:12846190-12846394	CG6665	TTS	1322	4.2		insv_CCAATAAG
Elba2_ChIPnexus_peak_13	11	15	0.576923	chr2L:306220-306266	Plc21C	5'UTR	308	4.2
Elba2_ChIPnexus_peak_1530	77	19	0.802083	chr3L:9395613-9395726	eIF-4E	promoter-TSS	-109	4.2
Elba2_ChIPnexus_peak_1644	22	19	0.536585	chr3L:12799032-12799166	Sap130	promoter-TSS	97	4.2	insv_CCAATTGG
Elba2_ChIPnexus_peak_1710	68	7	0.906667	chr3L:14796381-14796475	gnu	promoter-TSS	32	4.2
Elba2_ChIPnexus_peak_1924	51	50	0.50495	chr3L:21018734-21018870	skd	intron	502	4.2
Elba2_ChIPnexus_peak_223	28	15	0.651163	chr2L:8300294-8300371	Btk29A	intron	414	4.2
Elba2_ChIPnexus_peak_2422	15	100	0.869565	chr3R:12724649-12724715	iab-8	intron	872	4.2
Elba2_ChIPnexus_peak_2543	11	17	0.607143	chr3R:16966792-16966912	SNF4Agamma	TTS	391	4.2		insv_CCAATAAG
Elba2_ChIPnexus_peak_68	13	10	0.565217	chr2L:3158700-3158738	Mad	intron	924	4.2	insv_CCAATTGG
Elba2_ChIPnexus_peak_791	22	120	0.84507	chr2R:6325481-6325555	Galphao	promoter-TSS	28	4.2
Elba2_ChIPnexus_peak_918	29	36	0.553846	chr2R:9827838-9827916	shot	intron	1738	4.2
Elba2_ChIPnexus_peak_1384	11	14	0.56	chr3L:3626360-3626398	dar1	promoter-TSS	27	4.1
Elba2_ChIPnexus_peak_1431	3	22	0.88	chr3L:5600653-5600784	Eaf6	TTS	682	4.1
Elba2_ChIPnexus_peak_1782	8	37	0.822222	chr3L:16666357-16666414	zetaCOP	promoter-TSS	252	4.1
Elba2_ChIPnexus_peak_2066	2	14	0.875	chr3R:1299688-1299726	CG45100	promoter-TSS	615	4.1	insv_CCAATTGG
Elba2_ChIPnexus_peak_214	9	10	0.526316	chr2L:7829263-7829314	mts	intron	1495	4.1	insv_CCAATTGG
Elba2_ChIPnexus_peak_2275	4	6	0.6	chr3R:7823939-7823982	Ect3	intron	-1040	4.1
Elba2_ChIPnexus_peak_2279	2	19	0.904762	chr3R:8070109-8070184	CR45582	promoter-TSS	-565	4.1
Elba2_ChIPnexus_peak_2280	30	10	0.75	chr3R:8070241-8070293	CR45582	promoter-TSS	-444	4.1
Elba2_ChIPnexus_peak_2559	17	61	0.782051	chr3R:17325372-17325431	CR44032	promoter-TSS	-274	4.1
Elba2_ChIPnexus_peak_2591	10	7	0.588235	chr3R:18312917-18312978	Pfdn5	promoter-TSS	24	4.1
Elba2_ChIPnexus_peak_2768	93	52	0.641379	chr3R:25600365-25600511	CR46110	non-coding	335	4.1
Elba2_ChIPnexus_peak_3054	37	2	0.948718	chrX:5592091-5592157	CG4096	promoter-TSS	-466	4.1
Elba2_ChIPnexus_peak_3155	9	5	0.642857	chrX:10369203-10369241	CG2889	promoter-TSS	473	4.1		insv_CCAATAAG
Elba2_ChIPnexus_peak_3161	44	47	0.516484	chrX:10700835-10700968	Imp	promoter-TSS	-12	4.1
Elba2_ChIPnexus_peak_3227	96	2	0.979592	chrX:13265589-13265634	CG1640	intron	583	4.1
Elba2_ChIPnexus_peak_929	51	23	0.689189	chr2R:10040009-10040164	Rcd1	promoter-TSS	127	4.1
Elba2_ChIPnexus_peak_1169	11	9	0.55	chr2R:18401476-18401568	px	promoter-TSS	82	4
Elba2_ChIPnexus_peak_1272	8	15	0.652174	chr3L:131401-131439	CR45805	promoter-TSS	151	4
Elba2_ChIPnexus_peak_1487	40	29	0.57971	chr3L:8108713-8108835	Arp3	promoter-TSS	228	4	insv_CCAATTGG
Elba2_ChIPnexus_peak_1490	10	20	0.666667	chr3L:8130903-8131009	mus301	promoter-TSS	48	4
Elba2_ChIPnexus_peak_1649	11	38	0.77551	chr3L:13028368-13028406	SRm160	intron	-1534	4	insv_CCAATTGG
Elba2_ChIPnexus_peak_2067	40	12	0.769231	chr3R:1300658-1300725	Hcs	promoter-TSS	70	4
Elba2_ChIPnexus_peak_2750	3	7	0.7	chr3R:24973870-24973908	CG11882	promoter-TSS	5	4
Elba2_ChIPnexus_peak_2767	15	12	0.555556	chr3R:25599681-25599727	CR46110	TTS	1069	4		insv_CCAATAAG
Elba2_ChIPnexus_peak_2942	16	30	0.652174	chrX:172794-172853	ewg	promoter-TSS	844	4
Elba2_ChIPnexus_peak_975	5	11	0.6875	chr2R:11418113-11418153	Khc-73	intron	1631	4
Elba2_ChIPnexus_peak_1153	16	21	0.567568	chr2R:17533159-17533269	CG10082	promoter-TSS	-468	3.9
Elba2_ChIPnexus_peak_1279	1	30	0.967742	chr3L:178749-178850	Vdup1	promoter-TSS	-164	3.9		insv_CCAATAAG
Elba2_ChIPnexus_peak_1605	48	51	0.515152	chr3L:11813014-11813128	CG5946	promoter-TSS	-15	3.9
Elba2_ChIPnexus_peak_1677	15	14	0.517241	chr3L:14024577-14024637	CG6650	promoter-TSS	57	3.9	insv_CCAATTGG
Elba2_ChIPnexus_peak_1872	27	33	0.55	chr3L:19902967-19903056	Mi-2	promoter-TSS	304	3.9	insv_CCAATTGG
Elba2_ChIPnexus_peak_2131	32	10	0.761905	chr3R:3732888-3732930	Taf7	promoter-TSS	-146	3.9	insv_CCAATTGG
Elba2_ChIPnexus_peak_2335	3	7	0.7	chr3R:10134874-10134912	RpII15	promoter-TSS	82	3.9
Elba2_ChIPnexus_peak_2359	4	10	0.714286	chr3R:11018899-11018983	mir-3644	promoter-TSS	-862	3.9	insv_CCAATTGG
Elba2_ChIPnexus_peak_2399	14	32	0.695652	chr3R:12352113-12352261	CR46030	TTS	951	3.9
Elba2_ChIPnexus_peak_2864	9	13	0.590909	chr4:871799-871863	CR45123	promoter-TSS	31	3.9
Elba2_ChIPnexus_peak_2951	0	41	1	chrX:381909-381993	CG3156	promoter-TSS	40	3.9
Elba2_ChIPnexus_peak_641	23	17	0.575	chr2R:1640733-1640826	l(2)09851	Intergenic	-1243	3.9		insv_CCAATAAG
Elba2_ChIPnexus_peak_106	36	8	0.818182	chr2L:4883340-4883417	CG3008	promoter-TSS	80	3.8
Elba2_ChIPnexus_peak_112	23	71	0.755319	chr2L:4997069-4997143	Rtnl1	intron	275	3.8	insv_CCAATTGG
Elba2_ChIPnexus_peak_1122	41	47	0.534091	chr2R:16531570-16531685	DMAP1	promoter-TSS	86	3.8
Elba2_ChIPnexus_peak_1210	15	23	0.605263	chr2R:19795622-19795725	kcc	promoter-TSS	-1	3.8	insv_CCAATTGG
Elba2_ChIPnexus_peak_1214	3	6	0.666667	chr2R:19844647-19844685	CG16787	promoter-TSS	262	3.8
Elba2_ChIPnexus_peak_1682	15	31	0.673913	chr3L:14124917-14125034	Sox21b	promoter-TSS	-551	3.8	insv_CCAATTGG
Elba2_ChIPnexus_peak_2073	2	14	0.875	chr3R:1396830-1396868	CRMP	promoter-TSS	19	3.8
Elba2_ChIPnexus_peak_2319	45	54	0.545455	chr3R:9637357-9637403	tal-AA	Intergenic	-1451	3.8
Elba2_ChIPnexus_peak_2348	17	6	0.73913	chr3R:10523086-10523124	Meltrin	promoter-TSS	-91	3.8
Elba2_ChIPnexus_peak_2642	87	10	0.896907	chr3R:20639104-20639226	lili	promoter-TSS	569	3.8
Elba2_ChIPnexus_peak_3180	13	9	0.590909	chrX:11243977-11244058	CG11752	promoter-TSS	-14	3.8		insv_CCAATAAG
Elba2_ChIPnexus_peak_3267	16	36	0.692308	chrX:15640272-15640343	CG8944	promoter-TSS	-43	3.8
Elba2_ChIPnexus_peak_3298	38	27	0.584615	chrX:16213151-16213195	Cyp1	intron	1230	3.8	insv_CCAATTGG
Elba2_ChIPnexus_peak_824	1	32	0.969697	chr2R:7256024-7256094	CG13204	exon	268	3.8
Elba2_ChIPnexus_peak_906	18	44	0.709677	chr2R:9459247-9459307	CG42807	exon	772	3.8		insv_CCAATAAG
Elba2_ChIPnexus_peak_1162	16	25	0.609756	chr2R:18011578-18011651	mei-S332	TTS	1197	3.7
Elba2_ChIPnexus_peak_1211	34	20	0.62963	chr2R:19812051-19812189	CG2812	promoter-TSS	-639	3.7
Elba2_ChIPnexus_peak_1237	7	5	0.583333	chr2R:20497264-20497302	Adck	TTS	-1943	3.7
Elba2_ChIPnexus_peak_1246	43	4	0.914894	chr2R:20791649-20791687	NaCP60E	promoter-TSS	28	3.7	insv_CCAATTGG
Elba2_ChIPnexus_peak_1319	11	9	0.55	chr3L:1335778-1335837	CG2211	promoter-TSS	-448	3.7
Elba2_ChIPnexus_peak_1326	2	4	0.666667	chr3L:1578255-1578293	CG13917	intron	1575	3.7
Elba2_ChIPnexus_peak_1527	2	15	0.882353	chr3L:9351479-9351537	UGP	promoter-TSS	-525	3.7
Elba2_ChIPnexus_peak_1550	25	10	0.714286	chr3L:9890638-9890693	CG6707	promoter-TSS	-819	3.7		insv_CCAATAAG
Elba2_ChIPnexus_peak_2089	11	7	0.611111	chr3R:2171846-2171884	CG18048	promoter-TSS	32	3.7
Elba2_ChIPnexus_peak_2216	10	16	0.615385	chr3R:5634673-5634817	FBXO11	TTS	345	3.7
Elba2_ChIPnexus_peak_2347	29	4	0.878788	chr3R:10522958-10523026	Meltrin	promoter-TSS	22	3.7
Elba2_ChIPnexus_peak_2392	38	30	0.558824	chr3R:12174929-12175090	CG14879	promoter-TSS	-61	3.7
Elba2_ChIPnexus_peak_2403	0	30	1	chr3R:12465938-12465982	nonA-l	promoter-TSS	33	3.7
Elba2_ChIPnexus_peak_246	9	15	0.625	chr2L:8943173-8943222	CG9515	promoter-TSS	60	3.7
Elba2_ChIPnexus_peak_2515	4	3	0.571429	chr3R:16134590-16134644	CG42668	promoter-TSS	-449	3.7	insv_CCAATTGG
Elba2_ChIPnexus_peak_2680a	64	131	0.671795	chr3R:21849042-21849332	E(spl)m4-BFM	TTS	1114	3.7	insv_CCAATTGG
Elba2_ChIPnexus_peak_3238	22	86	0.796296	chrX:13632088-13632180	CG11134	promoter-TSS	-38	3.7	insv_CCAATTGG
Elba2_ChIPnexus_peak_711	18	130	0.878378	chr2R:3584043-3584179	LRR	intron	-1225	3.7	insv_CCAATTGG
Elba2_ChIPnexus_peak_835	6	26	0.8125	chr2R:7538557-7538681	CG9003	promoter-TSS	502	3.7
Elba2_ChIPnexus_peak_1318	3	25	0.892857	chr3L:1335408-1335461	CG2211	promoter-TSS	-75	3.6
Elba2_ChIPnexus_peak_18	6	67	0.917808	chr2L:452972-453060	crq	promoter-TSS	8	3.6
Elba2_ChIPnexus_peak_1878	19	56	0.746667	chr3L:19995788-19995837	CG7668	promoter-TSS	-24	3.6
Elba2_ChIPnexus_peak_2673	5	5	0.5	chr3R:21808499-21808537	Nf1	promoter-TSS	-217	3.6
Elba2_ChIPnexus_peak_2780	6	10	0.625	chr3R:26073887-26073925	CG34299	Intergenic	-1399	3.6
Elba2_ChIPnexus_peak_3038	51	1	0.980769	chrX:4511289-4511379	peb	promoter-TSS	-263	3.6
Elba2_ChIPnexus_peak_3198	25	20	0.555556	chrX:11922394-11922602	Usp7	5'UTR	567	3.6
Elba2_ChIPnexus_peak_920	14	0	1	chr2R:9848887-9848925	Cp1	promoter-TSS	220	3.6
Elba2_ChIPnexus_peak_972	63	30	0.677419	chr2R:11211138-11211223	Arf51F	intron	872	3.6
Elba2_ChIPnexus_peak_1130	12	23	0.657143	chr2R:16883368-16883440	CG10543	promoter-TSS	-321	3.5
Elba2_ChIPnexus_peak_1317	18	4	0.818182	chr3L:1334510-1334548	CG2211	promoter-TSS	47	3.5
Elba2_ChIPnexus_peak_1337	10	21	0.677419	chr3L:1802772-1802820	JTBR	promoter-TSS	60	3.5
Elba2_ChIPnexus_peak_1499	13	5	0.722222	chr3L:8404896-8404934	Exo70	promoter-TSS	-36	3.5
Elba2_ChIPnexus_peak_19	12	24	0.666667	chr2L:479029-479096	cbt	5'UTR	626	3.5	insv_CCAATTGG
Elba2_ChIPnexus_peak_2027	10	12	0.545455	chr3R:263092-263164	CG14650	promoter-TSS	19	3.5
Elba2_ChIPnexus_peak_2211	92	112	0.54902	chr3R:5536071-5536190	trbd	promoter-TSS	629	3.5		insv_CCAATAAG
Elba2_ChIPnexus_peak_2212	10	6	0.625	chr3R:5537081-5537119	dmt	promoter-TSS	236	3.5
Elba2_ChIPnexus_peak_2306	24	10	0.705882	chr3R:8883883-8883921	sim	5'UTR	425	3.5	insv_CCAATTGG
Elba2_ChIPnexus_peak_2418	4	2	0.666667	chr3R:12683999-12684037	mir-iab-8	intron	-1954	3.5		insv_CCAATAAG
Elba2_ChIPnexus_peak_937	6	8	0.571429	chr2R:10190312-10190369	tej	promoter-TSS	-482	3.5
Elba2_ChIPnexus_peak_970	11	45	0.803571	chr2R:11210503-11210576	Arf51F	promoter-TSS	231	3.5
Elba2_ChIPnexus_peak_971	14	28	0.666667	chr2R:11210904-11210967	Arf51F	intron	627	3.5
Elba2_ChIPnexus_peak_1443	3	26	0.896552	chr3L:5873407-5873462	CG13287	Intergenic	-1970	3.4
Elba2_ChIPnexus_peak_1948	65	13	0.833333	chr3L:21523276-21523360	Arv1	promoter-TSS	-885	3.4		insv_CCAATAAG
Elba2_ChIPnexus_peak_1970	6	18	0.75	chr3L:22766146-22766184	SPoCk	promoter-TSS	-471	3.4
Elba2_ChIPnexus_peak_2495	11	9	0.55	chr3R:15290146-15290184	Dys	intron	910	3.4
Elba2_ChIPnexus_peak_2496	11	1	0.916667	chr3R:15469850-15469900	Vha13	promoter-TSS	233	3.4	insv_CCAATTGG
Elba2_ChIPnexus_peak_3251	14	56	0.8	chrX:14733815-14733853	Flo2	promoter-TSS	-167	3.4
Elba2_ChIPnexus_peak_3269b	131	103	0.559829	chrX:15656770-15656973	CG17209	promoter-TSS	-118	3.4	insv_CCAATTGG	insv_CCAATAAG
Elba2_ChIPnexus_peak_764a	55	42	0.56701	chr2R:5295520-5295683	wun	intron	1396	3.4
Elba2_ChIPnexus_peak_865	10	16	0.615385	chr2R:8238838-8238890	CG30047	promoter-TSS	-434	3.4		insv_CCAATAAG
Elba2_ChIPnexus_peak_866	27	10	0.72973	chr2R:8239095-8239135	CG30047	promoter-TSS	-183	3.4
Elba2_ChIPnexus_peak_961	10	30	0.75	chr2R:11035322-11035360	CG8089	promoter-TSS	-12	3.4	insv_CCAATTGG
Elba2_ChIPnexus_peak_1081	22	10	0.6875	chr2R:15180402-15180440	Tab2	promoter-TSS	387	3.3
Elba2_ChIPnexus_peak_1415a	45	82	0.645669	chr3L:4363583-4363798	Cip4	promoter-TSS	284	3.3
Elba2_ChIPnexus_peak_1562	8	23	0.741935	chr3L:10510314-10510375	Rbfox1	intron	1241	3.3
Elba2_ChIPnexus_peak_1715	11	3	0.785714	chr3L:14963622-14963660	Tom	TTS	1197	3.3
Elba2_ChIPnexus_peak_1793	22	7	0.758621	chr3L:16846773-16846818	sina	promoter-TSS	-56	3.3
Elba2_ChIPnexus_peak_2086	19	30	0.612245	chr3R:1681418-1681466	disp	promoter-TSS	591	3.3
Elba2_ChIPnexus_peak_2267	37	91	0.710938	chr3R:7585682-7585769	Lk6	promoter-TSS	76	3.3	insv_CCAATTGG
Elba2_ChIPnexus_peak_2770	9	29	0.763158	chr3R:25632480-25632542	ca	promoter-TSS	-22	3.3
Elba2_ChIPnexus_peak_3026	14	19	0.575758	chrX:4003306-4003356	cib	5'UTR	349	3.3	insv_CCAATTGG
Elba2_ChIPnexus_peak_3083	20	43	0.68254	chrX:7179052-7179115	CG1677	promoter-TSS	-173	3.3
Elba2_ChIPnexus_peak_3349	40	30	0.571429	chrX:17632011-17632122	CG42684	promoter-TSS	-380	3.3
Elba2_ChIPnexus_peak_675	29	25	0.537037	chr2R:2859093-2859136	mim	promoter-TSS	28	3.3
Elba2_ChIPnexus_peak_697	6	59	0.907692	chr2R:3376651-3376691	wech	promoter-TSS	-474	3.3
Elba2_ChIPnexus_peak_700	13	85	0.867347	chr2R:3378094-3378175	wech	promoter-TSS	-806	3.3
Elba2_ChIPnexus_peak_832	5	15	0.75	chr2R:7527705-7527743	CG9005	5'UTR	722	3.3
Elba2_ChIPnexus_peak_1219	12	24	0.666667	chr2R:19875514-19875570	Phm	promoter-TSS	436	3.2
Elba2_ChIPnexus_peak_1514	72	15	0.827586	chr3L:8947134-8947179	CG43783	promoter-TSS	216	3.2
Elba2_ChIPnexus_peak_2236	25	24	0.510204	chr3R:6203774-6203877	Rfx	promoter-TSS	-35	3.2	insv_CCAATTGG
Elba2_ChIPnexus_peak_2663	22	54	0.710526	chr3R:21297643-21297727	Fur1	intron	1095	3.2
Elba2_ChIPnexus_peak_2784	10	21	0.677419	chr3R:26214809-26214898	Fer2LCH	promoter-TSS	-8	3.2
Elba2_ChIPnexus_peak_2788	6	8	0.571429	chr3R:26631831-26631869	wts	promoter-TSS	491	3.2
Elba2_ChIPnexus_peak_2800	5	12	0.705882	chr3R:27406836-27406874	rod	promoter-TSS	182	3.2
Elba2_ChIPnexus_peak_3344	32	68	0.68	chrX:17529971-17530041	CG8289	promoter-TSS	71	3.2
Elba2_ChIPnexus_peak_694	35	17	0.673077	chr2R:3360831-3360919	Aldh-III	intron	760	3.2	insv_CCAATTGG
Elba2_ChIPnexus_peak_856	61	26	0.701149	chr2R:8069852-8069940	CG13175	promoter-TSS	-248	3.2
Elba2_ChIPnexus_peak_950	14	20	0.588235	chr2R:10656801-10656927	Spred	promoter-TSS	64	3.2
Elba2_ChIPnexus_peak_1097	32	31	0.507937	chr2R:15557355-15557449	hrg	promoter-TSS	-65	3.1
Elba2_ChIPnexus_peak_1603	3	27	0.9	chr3L:11782433-11782471	Pi3K68D	TTS	661	3.1
Elba2_ChIPnexus_peak_2187	25	106	0.80916	chr3R:5061927-5062081	pum	intron	743	3.1		insv_CCAATAAG
Elba2_ChIPnexus_peak_2195	16	17	0.515152	chr3R:5225712-5225799	CG34117	promoter-TSS	20	3.1
Elba2_ChIPnexus_peak_2545	4	31	0.885714	chr3R:16988686-16988724	CG5810	promoter-TSS	-795	3.1
Elba2_ChIPnexus_peak_2993	8	2	0.8	chrX:2116070-2116117	Vinc	intron	288	3.1
Elba2_ChIPnexus_peak_3000	5	10	0.666667	chrX:2337930-2337997	tko	promoter-TSS	46	3.1
Elba2_ChIPnexus_peak_3190	9	4	0.692308	chrX:11597324-11597372	CG2444	TTS	1710	3.1
Elba2_ChIPnexus_peak_435	21	66	0.758621	chr2L:16310430-16310468	cni	promoter-TSS	277	3.1
Elba2_ChIPnexus_peak_61	19	47	0.712121	chr2L:2857108-2857174	CG2991	promoter-TSS	-23	3.1
Elba2_ChIPnexus_peak_1134	2	13	0.866667	chr2R:16899449-16899487	CG9346	promoter-TSS	-7	3
Elba2_ChIPnexus_peak_1342	39	11	0.78	chr3L:1963090-1963223	CR45827	promoter-TSS	13	3
Elba2_ChIPnexus_peak_1400	8	15	0.652174	chr3L:4023815-4023890	CG11594	TTS	1417	3	insv_CCAATTGG
Elba2_ChIPnexus_peak_1925	72	38	0.654545	chr3L:21027806-21027891	siz	promoter-TSS	213	3
Elba2_ChIPnexus_peak_2023	26	15	0.634146	chr3R:223580-223651	CG9855	promoter-TSS	-18	3
Elba2_ChIPnexus_peak_2197	4	7	0.636364	chr3R:5254310-5254348	ps	promoter-TSS	46	3
Elba2_ChIPnexus_peak_2278	15	16	0.516129	chr3R:8069836-8069937	CR45582	promoter-TSS	-825	3		insv_CCAATAAG
Elba2_ChIPnexus_peak_2317	9	23	0.71875	chr3R:9541589-9541627	CG34383	intron	679	3
Elba2_ChIPnexus_peak_2984	13	19	0.59375	chrX:1751579-1751635	CG14812	TTS	1397	3
Elba2_ChIPnexus_peak_3230	43	18	0.704918	chrX:13510286-13510426	tth	promoter-TSS	80	3
Elba2_ChIPnexus_peak_3246	21	6	0.777778	chrX:14136944-14137106	mRNA-cap	promoter-TSS	-170	3		insv_CCAATAAG
Elba2_ChIPnexus_peak_878	10	8	0.555556	chr2R:8643897-8643935	Taz	promoter-TSS	3	3
Elba2_ChIPnexus_peak_1133	22	9	0.709677	chr2R:16896992-16897078	CG30291	promoter-TSS	46	2.9
Elba2_ChIPnexus_peak_1294	15	54	0.782609	chr3L:539940-540047	klar	promoter-TSS	621	2.9	insv_CCAATTGG
Elba2_ChIPnexus_peak_1347	15	2	0.882353	chr3L:2378531-2378569	CG45186	promoter-TSS	-277	2.9	insv_CCAATTGG
Elba2_ChIPnexus_peak_1489	14	55	0.797101	chr3L:8121767-8121862	CdsA	promoter-TSS	660	2.9	insv_CCAATTGG
Elba2_ChIPnexus_peak_1877	15	1	0.9375	chr3L:19984933-19984971	CG7646	promoter-TSS	-35	2.9
Elba2_ChIPnexus_peak_2246	2	56	0.965517	chr3R:6589319-6589357	CR45016	exon	-1819	2.9
Elba2_ChIPnexus_peak_2270	1	24	0.96	chr3R:7622298-7622336	Sbf	TTS	353	2.9
Elba2_ChIPnexus_peak_2273	20	16	0.555556	chr3R:7795644-7795752	GC2	intron	-1718	2.9		insv_CCAATAAG
Elba2_ChIPnexus_peak_2461	4	13	0.764706	chr3R:13994778-13994816	PP2A-B'	5'UTR	297	2.9	insv_CCAATTGG
Elba2_ChIPnexus_peak_2753	4	8	0.666667	chr3R:25055352-25055406	Usp1	intron	496	2.9
Elba2_ChIPnexus_peak_2874	8	8	0.5	chr4:1071711-1071789	CaMKII	5'UTR	254	2.9
Elba2_ChIPnexus_peak_3018	5	52	0.912281	chrX:3614755-3614859	Tlk	intron	767	2.9	insv_CCAATTGG
Elba2_ChIPnexus_peak_3138	15	26	0.634146	chrX:9176604-9176693	c11.1	intron	502	2.9	insv_CCAATTGG
Elba2_ChIPnexus_peak_3154	13	12	0.52	chrX:10368943-10368984	CG2889	promoter-TSS	214	2.9
Elba2_ChIPnexus_peak_45	8	9	0.529412	chr2L:1969837-1969879	erm	intron	504	2.9	insv_CCAATTGG
Elba2_ChIPnexus_peak_650	15	1	0.9375	chr2R:1928926-1928966	CG14591	promoter-TSS	-794	2.9
Elba2_ChIPnexus_peak_70	6	10	0.625	chr2L:3159607-3159651	Mad	promoter-TSS	14	2.9
Elba2_ChIPnexus_peak_810	9	8	0.529412	chr2R:6994115-6994153	luna	5'UTR	187	2.9
Elba2_ChIPnexus_peak_1004	13	3	0.8125	chr2R:12209423-12209461	CG30096	promoter-TSS	187	2.8
Elba2_ChIPnexus_peak_1005	19	59	0.75641	chr2R:12209539-12209675	CG30096	promoter-TSS	22	2.8
Elba2_ChIPnexus_peak_1057	8	6	0.571429	chr2R:14313907-14313967	CG12263	promoter-TSS	11	2.8
Elba2_ChIPnexus_peak_1206	60	18	0.769231	chr2R:19634148-19634188	egl	promoter-TSS	184	2.8	insv_CCAATTGG
Elba2_ChIPnexus_peak_2521	5	4	0.555556	chr3R:16382832-16382870	att-ORFA	promoter-TSS	525	2.8
Elba2_ChIPnexus_peak_2817	22	35	0.614035	chr3R:27894328-27894366	Map205	promoter-TSS	-184	2.8
Elba2_ChIPnexus_peak_293	7	30	0.810811	chr2L:10311710-10311795	l(2)SH0834	promoter-TSS	347	2.8		insv_CCAATAAG
Elba2_ChIPnexus_peak_3055	15	10	0.6	chrX:5659654-5659692	CG42699	TTS	1087	2.8		insv_CCAATAAG
Elba2_ChIPnexus_peak_3274	7	29	0.805556	chrX:15711109-15711147	sd	intron	-1056	2.8
Elba2_ChIPnexus_peak_407	83	42	0.664	chr2L:15057791-15057909	ck	promoter-TSS	12	2.8
Elba2_ChIPnexus_peak_921	8	14	0.636364	chr2R:9878103-9878156	RN-tre	promoter-TSS	83	2.8
Elba2_ChIPnexus_peak_977	33	10	0.767442	chr2R:11430071-11430188	eIF2B-gamma	promoter-TSS	-37	2.8
Elba2_ChIPnexus_peak_1037	5	31	0.861111	chr2R:13468850-13468906	Dcr-2	TTS	152	2.7
Elba2_ChIPnexus_peak_1149	20	11	0.645161	chr2R:17389610-17389656	MESK2	promoter-TSS	31	2.7
Elba2_ChIPnexus_peak_1580	70	9	0.886076	chr3L:11113122-11113211	FoxK	promoter-TSS	345	2.7
Elba2_ChIPnexus_peak_2557	16	10	0.615385	chr3R:17307743-17307781	Fancm	promoter-TSS	-285	2.7
Elba2_ChIPnexus_peak_3327	5	4	0.555556	chrX:17002181-17002219	CG5004	intron	585	2.7
Elba2_ChIPnexus_peak_3328	6	6	0.5	chrX:17002295-17002373	CG5004	intron	719	2.7
Elba2_ChIPnexus_peak_3364	7	5	0.583333	chrX:18540069-18540107	Rip11	intron	1512	2.7
Elba2_ChIPnexus_peak_935	24	1	0.96	chr2R:10126884-10126960	CG8485	promoter-TSS	3	2.7
Elba2_ChIPnexus_peak_976	28	8	0.777778	chr2R:11428848-11428886	CG8187	promoter-TSS	1	2.7
Elba2_ChIPnexus_peak_1003	21	22	0.511628	chr2R:12159501-12159550	Khc	promoter-TSS	-49	2.6
Elba2_ChIPnexus_peak_1215	13	20	0.606061	chr2R:19844886-19844977	CG16787	promoter-TSS	-3	2.6
Elba2_ChIPnexus_peak_1772	27	8	0.771429	chr3L:16410289-16410357	GluRS-m	promoter-TSS	-46	2.6
Elba2_ChIPnexus_peak_2333	5	10	0.666667	chr3R:10134057-10134095	su(Hw)	promoter-TSS	235	2.6
Elba2_ChIPnexus_peak_2334	1	4	0.8	chr3R:10134764-10134802	RpII15	promoter-TSS	-28	2.6
Elba2_ChIPnexus_peak_2445	5	19	0.791667	chr3R:13431320-13431433	sll	promoter-TSS	-452	2.6
Elba2_ChIPnexus_peak_2446	33	17	0.66	chr3R:13431548-13431617	sll	promoter-TSS	-246	2.6	insv_CCAATTGG
Elba2_ChIPnexus_peak_3068	18	21	0.538462	chrX:6696492-6696680	C3G	intron	1040	2.6	insv_CCAATTGG
Elba2_ChIPnexus_peak_319	2	9	0.818182	chr2L:11099939-11099985	Ge-1	intron	926	2.6	insv_CCAATTGG
Elba2_ChIPnexus_peak_320	39	62	0.613861	chr2L:11100053-11100200	Ge-1	TTS	762	2.6		insv_CCAATAAG
Elba2_ChIPnexus_peak_3245	24	15	0.615385	chrX:13890047-13890182	ben	promoter-TSS	-264	2.6
Elba2_ChIPnexus_peak_418	12	10	0.545455	chr2L:15499063-15499158	lace	promoter-TSS	-17	2.6	insv_CCAATTGG
Elba2_ChIPnexus_peak_448	16	31	0.659574	chr2L:16720593-16720655	Cyt-c-p	TTS	692	2.6
Elba2_ChIPnexus_peak_770	37	13	0.74	chr2R:5465490-5465596	Not1	promoter-TSS	-28	2.6
Elba2_ChIPnexus_peak_1712	52	23	0.693333	chr3L:14943157-14943208	CR45978	non-coding	198	2.5
Elba2_ChIPnexus_peak_2069	41	56	0.57732	chr3R:1343219-1343433	Itp-r83A	5'UTR	487	2.5
Elba2_ChIPnexus_peak_2171	17	5	0.772727	chr3R:4573329-4573390	CG9801	promoter-TSS	38	2.5
Elba2_ChIPnexus_peak_2255	10	4	0.714286	chr3R:7045722-7045810	CG6689	promoter-TSS	20	2.5
Elba2_ChIPnexus_peak_2507	9	1	0.9	chr3R:15751032-15751070	CG4462	promoter-TSS	42	2.5		insv_CCAATAAG
Elba2_ChIPnexus_peak_2617	8	10	0.555556	chr3R:19643720-19643823	CG33111	intron	770	2.5		insv_CCAATAAG
Elba2_ChIPnexus_peak_3080	11	40	0.784314	chrX:7091193-7091293	CG9650	5'UTR	1181	2.5	insv_CCAATTGG
Elba2_ChIPnexus_peak_3361	10	3	0.769231	chrX:18410230-18410274	HisRS	5'UTR	791	2.5
Elba2_ChIPnexus_peak_371	3	2	0.6	chr2L:13164796-13164834	DnaJ-H	promoter-TSS	203	2.5
Elba2_ChIPnexus_peak_372	16	8	0.666667	chr2L:13164892-13165056	DnaJ-H	promoter-TSS	44	2.5
Elba2_ChIPnexus_peak_816	6	4	0.6	chr2R:7167193-7167255	Vhl	promoter-TSS	-6	2.5
Elba2_ChIPnexus_peak_899	37	5	0.880952	chr2R:9337458-9337512	cnn	promoter-TSS	495	2.5
Elba2_ChIPnexus_peak_1208	31	48	0.607595	chr2R:19777805-19777899	DCP1	promoter-TSS	-53	2.4
Elba2_ChIPnexus_peak_1231	18	24	0.571429	chr2R:20162830-20162939	nvy	promoter-TSS	-373	2.4
Elba2_ChIPnexus_peak_1323	21	11	0.65625	chr3L:1496518-1496654	CG12084	promoter-TSS	57	2.4
Elba2_ChIPnexus_peak_1370	3	20	0.869565	chr3L:3148662-3148700	BtbVII	promoter-TSS	-19	2.4
Elba2_ChIPnexus_peak_1895	7	4	0.636364	chr3L:20368992-20369046	Ide	promoter-TSS	-23	2.4
Elba2_ChIPnexus_peak_2071	5	10	0.666667	chr3R:1389593-1389658	Pi4KIIalpha	promoter-TSS	-251	2.4	insv_CCAATTGG
Elba2_ChIPnexus_peak_2361	25	87	0.776786	chr3R:11050930-11051089	CG31344	promoter-TSS	42	2.4
Elba2_ChIPnexus_peak_2704	15	37	0.711538	chr3R:22976335-22976421	CG6051	5'UTR	413	2.4
Elba2_ChIPnexus_peak_315	10	26	0.722222	chr2L:10976781-10976865	SCAR	promoter-TSS	51	2.4
Elba2_ChIPnexus_peak_41	15	20	0.571429	chr2L:1886403-1886442	Wdr62	intron	1800	2.4
Elba2_ChIPnexus_peak_779	7	10	0.588235	chr2R:5730044-5730082	Vamp7	promoter-TSS	-56	2.4		insv_CCAATAAG
Elba2_ChIPnexus_peak_896	8	10	0.555556	chr2R:9085850-9085900	Kdm4B	promoter-TSS	-33	2.4
Elba2_ChIPnexus_peak_1072	17	32	0.653061	chr2R:14699728-14699799	CG15096	promoter-TSS	-798	2.3
Elba2_ChIPnexus_peak_1094	6	18	0.75	chr2R:15518146-15518200	sm	promoter-TSS	-28	2.3
Elba2_ChIPnexus_peak_1388	5	2	0.714286	chr3L:3795849-3795887	CG32264	promoter-TSS	-918	2.3
Elba2_ChIPnexus_peak_1437	9	8	0.529412	chr3L:5772677-5772728	Myt1	promoter-TSS	-11	2.3
Elba2_ChIPnexus_peak_1561	14	28	0.666667	chr3L:10509796-10509920	Rbfox1	intron	755	2.3
Elba2_ChIPnexus_peak_171	20	23	0.534884	chr2L:6648581-6648683	CG31635	promoter-TSS	482	2.3
Elba2_ChIPnexus_peak_1856	38	3	0.926829	chr3L:19579335-19579411	CG9330	promoter-TSS	20	2.3
Elba2_ChIPnexus_peak_2150	11	4	0.733333	chr3R:4102637-4102675	ato	Intergenic	-1118	2.3
Elba2_ChIPnexus_peak_2151	5	17	0.772727	chr3R:4103030-4103073	ato	promoter-TSS	-723	2.3
Elba2_ChIPnexus_peak_2229	12	27	0.692308	chr3R:6090952-6091088	CG43143	intron	992	2.3
Elba2_ChIPnexus_peak_2263	38	31	0.550725	chr3R:7454265-7454396	CG14712	promoter-TSS	-151	2.3		insv_CCAATAAG
Elba2_ChIPnexus_peak_233	9	21	0.7	chr2L:8517403-8517547	Uba4	promoter-TSS	64	2.3
Elba2_ChIPnexus_peak_2440	9	20	0.689655	chr3R:13216995-13217080	Brf	promoter-TSS	22	2.3
Elba2_ChIPnexus_peak_2481	33	49	0.597561	chr3R:14748432-14748579	Xrp1	intron	-1287	2.3	insv_CCAATTGG
Elba2_ChIPnexus_peak_2674	52	2	0.962963	chr3R:21808604-21808642	Nf1	promoter-TSS	-112	2.3
Elba2_ChIPnexus_peak_2732	2	6	0.75	chr3R:24467422-24467460	CG14062	3'UTR	1172	2.3	insv_CCAATTGG
Elba2_ChIPnexus_peak_3173	34	51	0.6	chrX:11018626-11018782	CG11122	promoter-TSS	55	2.3
Elba2_ChIPnexus_peak_3203	23	21	0.522727	chrX:12476818-12476955	CG11138	5'UTR	340	2.3
Elba2_ChIPnexus_peak_3343	6	36	0.857143	chrX:17484572-17484670	CG12992	exon	416	2.3
Elba2_ChIPnexus_peak_350	44	15	0.745763	chr2L:12096688-12096726	Mt2	promoter-TSS	157	2.3	insv_CCAATTGG
Elba2_ChIPnexus_peak_500	39	21	0.65	chr2L:19133487-19133566	l(2)37Cg	promoter-TSS	-43	2.3	insv_CCAATTGG
Elba2_ChIPnexus_peak_1577	6	20	0.769231	chr3L:11089779-11089823	CG33947	promoter-TSS	205	2.2
Elba2_ChIPnexus_peak_1689	30	7	0.810811	chr3L:14267908-14267946	fz	5'UTR	484	2.2
Elba2_ChIPnexus_peak_1954	11	24	0.685714	chr3L:21700284-21700344	CG32447	promoter-TSS	-849	2.2
Elba2_ChIPnexus_peak_2046	10	4	0.714286	chr3R:637419-637457	CG1129	5'UTR	272	2.2
Elba2_ChIPnexus_peak_2188	7	26	0.787879	chr3R:5063364-5063402	pum	promoter-TSS	21	2.2
Elba2_ChIPnexus_peak_2343	17	29	0.630435	chr3R:10485313-10485399	Hexim	TTS	196	2.2		insv_CCAATAAG
Elba2_ChIPnexus_peak_2739	57	28	0.670588	chr3R:24670897-24671053	spg	promoter-TSS	-17	2.2
Elba2_ChIPnexus_peak_2799	14	51	0.784615	chr3R:27404417-27404464	pygo	exon	1981	2.2	insv_CCAATTGG
Elba2_ChIPnexus_peak_3127	9	6	0.6	chrX:8801056-8801113	rdgA	promoter-TSS	-17	2.2	insv_CCAATTGG
Elba2_ChIPnexus_peak_638	12	37	0.755102	chr2R:1613680-1613718	ap	5'UTR	638	2.2
Elba2_ChIPnexus_peak_798	2	10	0.833333	chr2R:6532747-6532785	Git	promoter-TSS	166	2.2
Elba2_ChIPnexus_peak_1197	19	34	0.641509	chr2R:19468295-19468357	apt	promoter-TSS	-287	2.1
Elba2_ChIPnexus_peak_1375	4	21	0.84	chr3L:3336867-3336905	kst	promoter-TSS	26	2.1
Elba2_ChIPnexus_peak_1754	18	17	0.514286	chr3L:15808866-15808941	fwe	intron	607	2.1
Elba2_ChIPnexus_peak_192	14	64	0.820513	chr2L:7056279-7056317	Mnn1	promoter-TSS	-3	2.1
Elba2_ChIPnexus_peak_1971	5	14	0.736842	chr3L:22766539-22766577	SPoCk	promoter-TSS	-78	2.1
Elba2_ChIPnexus_peak_2483	24	13	0.648649	chr3R:14749612-14749674	Xrp1	promoter-TSS	-149	2.1
Elba2_ChIPnexus_peak_2624	11	21	0.65625	chr3R:19883407-19883445	Hsp68	promoter-TSS	-394	2.1
Elba2_ChIPnexus_peak_287	11	8	0.578947	chr2L:10264457-10264495	REPTOR-BP	promoter-TSS	351	2.1
Elba2_ChIPnexus_peak_1332	9	28	0.756757	chr3L:1665011-1665102	CG7971	promoter-TSS	8	2
Elba2_ChIPnexus_peak_1777	7	3	0.7	chr3L:16487877-16487915	CG42514	intron	472	2
Elba2_ChIPnexus_peak_2247	22	19	0.536585	chr3R:6593565-6593603	TfIIFbeta	promoter-TSS	-58	2
Elba2_ChIPnexus_peak_2329	26	53	0.670886	chr3R:9948076-9948152	Abi	promoter-TSS	28	2
Elba2_ChIPnexus_peak_843	12	5	0.705882	chr2R:7644160-7644229	ths	promoter-TSS	-128	2

## Sheet: Elba3
PeakID	fw	rv	orientation.index	coord	Gene.Name	genomic_region	Distance.to.TSS	Peak.Score	insv_CCAATTGG	insv_CCAATAAG
Elba3_ChIPnexus_peak_4627	653	626	0.510555	chr2R:14864961-14865279	CG18605	TTS	101	72.7
Elba3_ChIPnexus_peak_4421	452	566	0.555992	chr2R:13356621-13356887	Tes	promoter-TSS	-72	72		insv_CCAATAAG
Elba3_ChIPnexus_peak_10663a	342	546	0.614865	chr3R:16898796-16899199	r-l	promoter-TSS	44	69.3	insv_CCAATTGG	insv_CCAATAAG
Elba3_ChIPnexus_peak_6561b	884	639	0.580433	chr3L:8991072-8991548	CG5087	promoter-TSS	26	67.4	insv_CCAATTGG
Elba3_ChIPnexus_peak_14426a	1038	1197	0.53557	chrX:19760041-19760758	Hers	promoter-TSS	172	65.5	insv_CCAATTGG
Elba3_ChIPnexus_peak_6255	942	1195	0.559195	chr3L:6182147-6182347	D19A	promoter-TSS	-24	65
Elba3_ChIPnexus_peak_2233b	650	512	0.55938	chr2L:18986947-18987371	Swip-1	promoter-TSS	121	64.1		insv_CCAATAAG
Elba3_ChIPnexus_peak_13146	1207	1413	0.539313	chrX:8008959-8009199	Gclc	intron	1101	64		insv_CCAATAAG
Elba3_ChIPnexus_peak_14534b	444	406	0.522353	chrX:21476705-21477066	GCS2alpha	promoter-TSS	-594	64
Elba3_ChIPnexus_peak_9264b	778	633	0.551382	chr3R:5281989-5282469	GstZ1	promoter-TSS	39	64	insv_CCAATTGG
Elba3_ChIPnexus_peak_14229a	542	756	0.582435	chrX:17780068-17780470	mnb	TTS	986	63.2	insv_CCAATTGG
Elba3_ChIPnexus_peak_11130	365	355	0.506944	chr3R:20369652-20369951	CG5789	promoter-TSS	-165	62.8	insv_CCAATTGG
Elba3_ChIPnexus_peak_9856	453	727	0.616102	chr3R:10123815-10124190	CG12207	promoter-TSS	55	62.7
Elba3_ChIPnexus_peak_3183a	704	713	0.503176	chr2R:4501995-4502303	Cirl	promoter-TSS	-78	62.2
Elba3_ChIPnexus_peak_9556c	1019	1096	0.518203	chr3R:7519836-7520259	Fer3	promoter-TSS	-14	62		insv_CCAATAAG
Elba3_ChIPnexus_peak_6078c	431	688	0.614835	chr3L:4193912-4194515	CG43367	promoter-TSS	220	61.4	insv_CCAATTGG
Elba3_ChIPnexus_peak_11432c	693	690	0.501085	chr3R:23089585-23090113	woc	promoter-TSS	-72	61.1
Elba3_ChIPnexus_peak_781	248	355	0.588723	chr2L:6677521-6677730	Nse1	promoter-TSS	0	61.1
Elba3_ChIPnexus_peak_2447a	512	563	0.523721	chr2L:20656074-20656483	brun	promoter-TSS	-100	60.9
Elba3_ChIPnexus_peak_13500	1170	2555	0.685906	chrX:11347238-11347547	Evi5	intron	979	60.7
Elba3_ChIPnexus_peak_11072a	919	1008	0.523093	chr3R:19988468-19988980	mRpS24	promoter-TSS	543	60	insv_CCAATTGG	insv_CCAATAAG
Elba3_ChIPnexus_peak_6787	692	743	0.51777	chr3L:11091145-11091395	CG6272	promoter-TSS	16	59.9
Elba3_ChIPnexus_peak_11301	1038	1076	0.508988	chr3R:21709614-21709985	SppL	intron	1503	59.5
Elba3_ChIPnexus_peak_2255a	567	420	0.574468	chr2L:19114277-19114662	CG10561	promoter-TSS	68	59.5	insv_CCAATTGG
Elba3_ChIPnexus_peak_4210b	413	439	0.515258	chr2R:11735541-11735781	tun	promoter-TSS	-423	59.5		insv_CCAATAAG
Elba3_ChIPnexus_peak_8588	1309	1208	0.520064	chr3R:565071-565516	tacc	promoter-TSS	-24	59.4
Elba3_ChIPnexus_peak_13860	425	343	0.553385	chrX:15365987-15366281	Grip128	promoter-TSS	18	58.5
Elba3_ChIPnexus_peak_14215d	2022	1483	0.57689	chrX:17720761-17721648	Socs16D	TTS	349	58.3	insv_CCAATTGG
Elba3_ChIPnexus_peak_3269	830	871	0.512052	chr2R:5025282-5025568	alc	promoter-TSS	13	58	insv_CCAATTGG
Elba3_ChIPnexus_peak_13906a	884	797	0.525877	chrX:15656687-15657140	CG17209	promoter-TSS	-76	57.8	insv_CCAATTGG	insv_CCAATAAG
Elba3_ChIPnexus_peak_3535	342	230	0.597902	chr2R:7059791-7060100	CG13229	promoter-TSS	-234	57.8	insv_CCAATTGG
Elba3_ChIPnexus_peak_7969e	1438	1142	0.557364	chr3L:20342555-20343093	eRF1	intron	787	57.8	insv_CCAATTGG
Elba3_ChIPnexus_peak_7874b	1289	878	0.594832	chr3L:19799893-19800438	CG14104	promoter-TSS	134	57.7		insv_CCAATAAG
Elba3_ChIPnexus_peak_4919	627	493	0.559821	chr2R:17181173-17181591	RpL29	promoter-TSS	109	57.4	insv_CCAATTGG
Elba3_ChIPnexus_peak_7201	637	699	0.523204	chr3L:14441469-14441775	bbg	promoter-TSS	51	57.4
Elba3_ChIPnexus_peak_4884	251	369	0.595161	chr2R:16978394-16978638	Rbpn-5	promoter-TSS	-7	57.2	insv_CCAATTGG
Elba3_ChIPnexus_peak_11298	481	445	0.519438	chr3R:21676816-21677074	CG14545	promoter-TSS	68	57.1
Elba3_ChIPnexus_peak_2258b	569	502	0.531279	chr2L:19127139-19127482	l(2)37Cd	promoter-TSS	50	57.1
Elba3_ChIPnexus_peak_10492a	634	624	0.503975	chr3R:15051955-15052478	vib	promoter-TSS	64	56.9	insv_CCAATTGG
Elba3_ChIPnexus_peak_9911a	1030	880	0.539267	chr3R:10522595-10523193	Meltrin	TTS	120	56.9	insv_CCAATTGG
Elba3_ChIPnexus_peak_4556d	950	904	0.512406	chr2R:14245028-14245686	sbb	promoter-TSS	-556	56.5
Elba3_ChIPnexus_peak_9948b	967	855	0.530735	chr3R:10920251-10920822	CG6966	intron	817	56.5	insv_CCAATTGG
Elba3_ChIPnexus_peak_575b	1408	1197	0.540499	chr2L:5009236-5009916	Rtnl1	TTS	144	56.3
Elba3_ChIPnexus_peak_4858	548	617	0.529614	chr2R:16839028-16839398	CG33704	TTS	1606	55.9
Elba3_ChIPnexus_peak_6571b	904	987	0.521946	chr3L:9118684-9118949	bol	promoter-TSS	-403	55.7
Elba3_ChIPnexus_peak_1312a	1236	1393	0.529859	chr2L:10291345-10292129	CG5604	TTS	628	55.6	insv_CCAATTGG	insv_CCAATAAG
Elba3_ChIPnexus_peak_5276a	823	780	0.513412	chr2R:19985516-19986241	gek	promoter-TSS	281	55.1	insv_CCAATTGG
Elba3_ChIPnexus_peak_9836	404	344	0.540107	chr3R:9883085-9883414	foxo	promoter-TSS	-392	55	insv_CCAATTGG
Elba3_ChIPnexus_peak_3919c	555	543	0.505464	chr2R:9480049-9480407	CG6191	promoter-TSS	616	54.4	insv_CCAATTGG
Elba3_ChIPnexus_peak_12951	670	554	0.547386	chrX:6572626-6573008	ND-ASHI	promoter-TSS	334	54.1	insv_CCAATTGG
Elba3_ChIPnexus_peak_4923a	315	280	0.529412	chr2R:17190481-17190750	CG42672	intron	1168	54.1		insv_CCAATAAG
Elba3_ChIPnexus_peak_6989b	545	573	0.512522	chr3L:12687570-12687960	mirr	intron	1026	54	insv_CCAATTGG
Elba3_ChIPnexus_peak_4241	538	371	0.591859	chr2R:11904445-11904748	CG8397	promoter-TSS	63	53.8
Elba3_ChIPnexus_peak_11596c	1009	1031	0.505392	chr3R:25040538-25041170	mir-279	promoter-TSS	-453	53.7		insv_CCAATAAG
Elba3_ChIPnexus_peak_7997b	683	943	0.579951	chr3L:20466122-20466550	CG32428	promoter-TSS	136	53.4		insv_CCAATAAG
Elba3_ChIPnexus_peak_1362	360	461	0.56151	chr2L:10440130-10440369	Nse4	exon	809	53.3	insv_CCAATTGG
Elba3_ChIPnexus_peak_10089	273	328	0.545757	chr3R:11977000-11977188	Fer2	promoter-TSS	-60	53.2	insv_CCAATTGG	insv_CCAATAAG
Elba3_ChIPnexus_peak_3114b	2290	2645	0.535968	chr2R:3876424-3877467	ACC	promoter-TSS	274	53.2	insv_CCAATTGG
Elba3_ChIPnexus_peak_5631a	538	602	0.52807	chr3L:709849-710349	CkIIalpha-i3	TTS	243	52.9		insv_CCAATAAG
Elba3_ChIPnexus_peak_6685	553	437	0.558586	chr3L:9961829-9962147	Dronc	promoter-TSS	409	52.9	insv_CCAATTGG	insv_CCAATAAG
Elba3_ChIPnexus_peak_9203b	586	696	0.542902	chr3R:4864467-4864963	hyx	promoter-TSS	233	52.9	insv_CCAATTGG
Elba3_ChIPnexus_peak_7222	317	422	0.571042	chr3L:14611438-14611883	shd	intron	-1270	52.7		insv_CCAATAAG
Elba3_ChIPnexus_peak_700	847	691	0.550715	chr2L:6062890-6063233	CG13994	promoter-TSS	72	52.5
Elba3_ChIPnexus_peak_8095a	707	875	0.553097	chr3L:21028280-21028747	siz	intron	878	52.5	insv_CCAATTGG
Elba3_ChIPnexus_peak_14220	563	576	0.505707	chrX:17743754-17744172	CG15814	promoter-TSS	-82	52.3
Elba3_ChIPnexus_peak_4692	655	382	0.63163	chr2R:15392574-15392945	CR44472	promoter-TSS	79	52.2		insv_CCAATAAG
Elba3_ChIPnexus_peak_13364b	580	659	0.531881	chrX:10106043-10106506	CG15309	promoter-TSS	133	51.9	insv_CCAATTGG
Elba3_ChIPnexus_peak_14070b	928	716	0.564477	chrX:16549726-16550233	r	promoter-TSS	-145	51.9	insv_CCAATTGG
Elba3_ChIPnexus_peak_3513	433	410	0.513642	chr2R:6741529-6741760	CG30015	promoter-TSS	11	51.9		insv_CCAATAAG
Elba3_ChIPnexus_peak_9365d	1508	1574	0.510707	chr3R:5873917-5874634	CG12811	promoter-TSS	244	51.7	insv_CCAATTGG	insv_CCAATAAG
Elba3_ChIPnexus_peak_9839c	767	694	0.524983	chr3R:9933974-9934478	CG12402	promoter-TSS	-183	51.6
Elba3_ChIPnexus_peak_13137d	759	806	0.515016	chrX:7955517-7955961	mys	promoter-TSS	61	51.5	insv_CCAATTGG	insv_CCAATAAG
Elba3_ChIPnexus_peak_10848b	645	586	0.523964	chr3R:18215389-18216175	CG7059	promoter-TSS	80	51.4		insv_CCAATAAG
Elba3_ChIPnexus_peak_3551	465	601	0.56379	chr2R:7120351-7120599	metro	promoter-TSS	-454	51.4	insv_CCAATTGG
Elba3_ChIPnexus_peak_3835b	706	728	0.507671	chr2R:9020007-9020792	Cap-G	promoter-TSS	-248	51.1
Elba3_ChIPnexus_peak_3693	244	235	0.509395	chr2R:8077708-8077863	Cyp6g2	promoter-TSS	97	51	insv_CCAATTGG
Elba3_ChIPnexus_peak_3681	641	641	0.5	chr2R:8039456-8039902	CG8407	promoter-TSS	-897	50.9		insv_CCAATAAG
Elba3_ChIPnexus_peak_5299b	604	841	0.582007	chr2R:20232364-20232764	bs	intron	1339	50.9
Elba3_ChIPnexus_peak_7510	528	502	0.512621	chr3L:16412694-16412929	CG33158	promoter-TSS	114	50.9
Elba3_ChIPnexus_peak_3492	589	516	0.533032	chr2R:6670288-6670516	CR44299	promoter-TSS	2	50.7	insv_CCAATTGG
Elba3_ChIPnexus_peak_10942a	1034	1280	0.553155	chr3R:19104523-19105182	orb	5'UTR	1726	50.6	insv_CCAATTGG
Elba3_ChIPnexus_peak_6556b	655	507	0.563683	chr3L:8971876-8972151	CG5644	intron	967	50.6
Elba3_ChIPnexus_peak_7633	360	481	0.571938	chr3L:17469242-17469561	CG34250	promoter-TSS	79	50.5	insv_CCAATTGG
Elba3_ChIPnexus_peak_3853	512	482	0.515091	chr2R:9114123-9114373	Dp	exon	1421	50.3	insv_CCAATTGG
Elba3_ChIPnexus_peak_4475c	312	441	0.585657	chr2R:13620500-13621142	CG34195	promoter-TSS	78	50.3
Elba3_ChIPnexus_peak_13177d	970	1099	0.531174	chrX:8165276-8165817	Corp	promoter-TSS	-104	50.2	insv_CCAATTGG
Elba3_ChIPnexus_peak_1559b	557	730	0.567211	chr2L:12172892-12173183	crok	promoter-TSS	56	50.2
Elba3_ChIPnexus_peak_238	271	410	0.602056	chr2L:1980692-1980884	CG15356	promoter-TSS	-33	50.2
Elba3_ChIPnexus_peak_4733d	557	515	0.51959	chr2R:15713701-15714235	Toll-7	promoter-TSS	-115	50.2
Elba3_ChIPnexus_peak_5934	403	376	0.51733	chr3L:3159948-3160165	CG15812	promoter-TSS	-51	50.2
Elba3_ChIPnexus_peak_8897c	906	903	0.500829	chr3R:2674355-2674815	Scr	promoter-TSS	-358	50.2
Elba3_ChIPnexus_peak_1921c	395	501	0.559152	chr2L:16049711-16050052	beat-Ia	promoter-TSS	-84	50.1	insv_CCAATTGG
Elba3_ChIPnexus_peak_4953b	1281	1267	0.502747	chr2R:17389566-17390331	MESK2	promoter-TSS	346	50.1	insv_CCAATTGG
Elba3_ChIPnexus_peak_7542a	890	930	0.510989	chr3L:16640767-16641182	Abl	promoter-TSS	8	50.1
Elba3_ChIPnexus_peak_5767	308	224	0.578947	chr3L:1647617-1647810	Bro	promoter-TSS	-156	50
Elba3_ChIPnexus_peak_3215	587	487	0.546555	chr2R:4787599-4787829	ana2	promoter-TSS	2	49.8	insv_CCAATTGG
Elba3_ChIPnexus_peak_11587	270	316	0.539249	chr3R:24963571-24964118	CG14512	promoter-TSS	451	49.7		insv_CCAATAAG
Elba3_ChIPnexus_peak_10486	506	407	0.554217	chr3R:14990557-14990794	sqz	intron	742	49.2		insv_CCAATAAG
Elba3_ChIPnexus_peak_6110c	573	476	0.546235	chr3L:4363457-4363815	Cip4	promoter-TSS	338	49.2
Elba3_ChIPnexus_peak_4898a	848	673	0.557528	chr2R:17046299-17047063	CG30389	intron	-1159	49.1	insv_CCAATTGG
Elba3_ChIPnexus_peak_12484b	293	280	0.511344	chrX:1767868-1768213	Vps26	promoter-TSS	154	49
Elba3_ChIPnexus_peak_13418c	393	499	0.559417	chrX:10679903-10680508	sesB	intron	735	49		insv_CCAATAAG
Elba3_ChIPnexus_peak_8826	252	174	0.591549	chr3R:2162107-2162294	Osi19	intron	1116	49
Elba3_ChIPnexus_peak_9903	1638	1582	0.508696	chr3R:10481788-10482276	l(3)L1231	promoter-TSS	-594	49
Elba3_ChIPnexus_peak_10799a	1071	1284	0.545223	chr3R:17680483-17680909	glec	intron	1292	48.8		insv_CCAATAAG
Elba3_ChIPnexus_peak_3827a	884	629	0.58427	chr2R:8884373-8884910	Su(z)2	promoter-TSS	13	48.7
Elba3_ChIPnexus_peak_5062	1086	1316	0.547877	chr2R:18290928-18291318	CR44760	promoter-TSS	-423	48.7	insv_CCAATTGG
Elba3_ChIPnexus_peak_8744	299	294	0.504216	chr3R:1432503-1432681	asl	promoter-TSS	-327	48.5
Elba3_ChIPnexus_peak_10198b	1301	1167	0.527147	chr3R:12655696-12656046	abd-A	promoter-TSS	-100	48.2
Elba3_ChIPnexus_peak_7167c	665	726	0.521927	chr3L:14184407-14184937	nuf	5'UTR	699	48	insv_CCAATTGG
Elba3_ChIPnexus_peak_9911b	1030	880	0.539267	chr3R:10522595-10523193	Meltrin	TTS	120	48	insv_CCAATTGG
Elba3_ChIPnexus_peak_13123	343	256	0.572621	chrX:7848003-7848369	CG15332	TTS	1837	47.8		insv_CCAATAAG
Elba3_ChIPnexus_peak_8149b	236	405	0.631825	chr3L:21438791-21439175	Syx7	promoter-TSS	49	47.8
Elba3_ChIPnexus_peak_12437	461	357	0.56357	chrX:1247798-1248118	CG12773	promoter-TSS	56	47.7		insv_CCAATAAG
Elba3_ChIPnexus_peak_1661b	143	200	0.58309	chr2L:13157864-13158161	Pk34A	promoter-TSS	-798	47.7		insv_CCAATAAG
Elba3_ChIPnexus_peak_11199c	791	619	0.560993	chr3R:20770892-20771550	Nmnat	promoter-TSS	189	47.4	insv_CCAATTGG
Elba3_ChIPnexus_peak_2937c	836	848	0.503563	chr2R:2519835-2520376	Vha16-1	promoter-TSS	-216	47.3	insv_CCAATTGG
Elba3_ChIPnexus_peak_6458a	438	472	0.518681	chr3L:8178821-8179143	ERR	promoter-TSS	-212	47.3	insv_CCAATTGG
Elba3_ChIPnexus_peak_13465d	1230	1506	0.550439	chrX:11048423-11049235	Dlic	promoter-TSS	375	47.2	insv_CCAATTGG
Elba3_ChIPnexus_peak_14394b	451	549	0.549	chrX:19561539-19561844	CR44512	promoter-TSS	88	47.2
Elba3_ChIPnexus_peak_4408c	893	657	0.576129	chr2R:13300146-13300662	Prosalpha5	promoter-TSS	60	47.2
Elba3_ChIPnexus_peak_11639c	852	958	0.529282	chr3R:25444052-25444876	CG1907	promoter-TSS	-323	47.1	insv_CCAATTGG
Elba3_ChIPnexus_peak_11363	261	324	0.553846	chr3R:22550735-22551028	CG6420	promoter-TSS	57	47
Elba3_ChIPnexus_peak_8233b	1139	1037	0.523438	chr3L:21836388-21836795	CG14563	Intergenic	-1105	47
Elba3_ChIPnexus_peak_389	177	357	0.668539	chr2L:3372586-3372796	CG34394	TTS	681	46.9	insv_CCAATTGG
Elba3_ChIPnexus_peak_4072b	553	629	0.532149	chr2R:10684063-10684557	kn	exon	222	46.9
Elba3_ChIPnexus_peak_13999	481	622	0.563917	chrX:16169235-16169572	kat80	promoter-TSS	547	46.8	insv_CCAATTGG
Elba3_ChIPnexus_peak_9677	316	416	0.568306	chr3R:8793980-8794232	CG14384	promoter-TSS	-672	46.6		insv_CCAATAAG
Elba3_ChIPnexus_peak_11471c	229	140	0.620596	chr3R:23532272-23532627	CG12428	promoter-TSS	24	46.5
Elba3_ChIPnexus_peak_8795b	291	380	0.566319	chr3R:1620363-1620638	CG10979	promoter-TSS	73	46.5
Elba3_ChIPnexus_peak_10222	396	285	0.581498	chr3R:12759156-12759432	Abd-B	5'UTR	670	46.4
Elba3_ChIPnexus_peak_14016	775	753	0.507199	chrX:16217003-16217374	CG9917	promoter-TSS	76	46.4	insv_CCAATTGG
Elba3_ChIPnexus_peak_3112	353	368	0.510402	chr2R:3859186-3859577	CG8726	promoter-TSS	127	46.4	insv_CCAATTGG
Elba3_ChIPnexus_peak_3114a	2290	2645	0.535968	chr2R:3876424-3877467	ACC	promoter-TSS	274	46.4	insv_CCAATTGG
Elba3_ChIPnexus_peak_6330	603	431	0.583172	chr3L:7129272-7129650	melt	intron	1845	46.4
Elba3_ChIPnexus_peak_9109c	704	896	0.56	chr3R:4160608-4161073	Poxm	Intergenic	-1326	46.4	insv_CCAATTGG
Elba3_ChIPnexus_peak_10566b	485	509	0.512072	chr3R:15833975-15834352	Hs6st	promoter-TSS	71	46.3
Elba3_ChIPnexus_peak_2318	315	289	0.521523	chr2L:19493443-19493656	swm	promoter-TSS	-19	46.3
Elba3_ChIPnexus_peak_523c	455	429	0.514706	chr2L:4614173-4614731	dpy	promoter-TSS	-152	46.2	insv_CCAATTGG
Elba3_ChIPnexus_peak_11648	412	452	0.523148	chr3R:25548457-25548942	Pcd	promoter-TSS	-186	46.1		insv_CCAATAAG
Elba3_ChIPnexus_peak_6491b	642	549	0.539043	chr3L:8434907-8435565	Unr	promoter-TSS	179	46.1
Elba3_ChIPnexus_peak_7795a	665	528	0.557418	chr3L:19056178-19056683	CG6812	promoter-TSS	165	46.1	insv_CCAATTGG
Elba3_ChIPnexus_peak_7594	167	147	0.531847	chr3L:17016825-17017029	a10	promoter-TSS	-86	46
Elba3_ChIPnexus_peak_12915b	260	282	0.520295	chrX:6185201-6185405	Rpt4	promoter-TSS	-25	45.8		insv_CCAATAAG
Elba3_ChIPnexus_peak_3444b	705	497	0.586522	chr2R:6325421-6325986	Galphao	promoter-TSS	-50	45.8		insv_CCAATAAG
Elba3_ChIPnexus_peak_7586	354	379	0.517053	chr3L:16858731-16859034	Lmpt	TTS	487	45.8	insv_CCAATTGG
Elba3_ChIPnexus_peak_10589b	425	345	0.551948	chr3R:16135281-16135834	CG42668	5'UTR	491	45.7	insv_CCAATTGG
Elba3_ChIPnexus_peak_2337	356	383	0.518268	chr2L:19583812-19584057	CG10262	promoter-TSS	56	45.7
Elba3_ChIPnexus_peak_6350a	640	589	0.520749	chr3L:7327859-7328431	CG43780	TTS	181	45.7
Elba3_ChIPnexus_peak_7876b	321	283	0.531457	chr3L:19810722-19810987	Fibp	promoter-TSS	36	45.7	insv_CCAATTGG
Elba3_ChIPnexus_peak_2842	333	251	0.570205	chr2R:1856968-1857142	CR44127	exon	-1804	45.6	insv_CCAATTGG
Elba3_ChIPnexus_peak_9483a	347	299	0.537152	chr3R:7040561-7040810	ZnT86D	promoter-TSS	-424	45.6		insv_CCAATAAG
Elba3_ChIPnexus_peak_2155a	379	440	0.537241	chr2L:18604867-18605358	CG10413	promoter-TSS	-90	45.5		insv_CCAATAAG
Elba3_ChIPnexus_peak_5791	321	345	0.518018	chr3L:1857088-1857378	CG12024	promoter-TSS	68	45.5
Elba3_ChIPnexus_peak_9151	572	501	0.533085	chr3R:4552485-4552768	CG8159	promoter-TSS	50	45.5
Elba3_ChIPnexus_peak_11069	516	410	0.557235	chr3R:19977944-19978192	CG6178	promoter-TSS	-1	45.4
Elba3_ChIPnexus_peak_4210a	413	439	0.515258	chr2R:11735541-11735781	tun	promoter-TSS	-423	45.4		insv_CCAATAAG
Elba3_ChIPnexus_peak_4445	804	793	0.503444	chr2R:13469279-13469659	Dcr-2	promoter-TSS	-439	45.4		insv_CCAATAAG
Elba3_ChIPnexus_peak_12841	416	401	0.50918	chrX:5565653-5565915	Rab18	promoter-TSS	61	45.3
Elba3_ChIPnexus_peak_12870d	1533	1205	0.559898	chrX:5773604-5774577	CG16721	promoter-TSS	188	45.3
Elba3_ChIPnexus_peak_693	437	367	0.543532	chr2L:6036722-6037072	mtm	promoter-TSS	20	45.3
Elba3_ChIPnexus_peak_8205b	441	558	0.558559	chr3L:21672637-21673295	Als2	promoter-TSS	-111	45.3
Elba3_ChIPnexus_peak_8725b	685	546	0.556458	chr3R:1372991-1373588	CG2519	TTS	208	45.3
Elba3_ChIPnexus_peak_2662a	563	518	0.520814	chr2L:22168141-22168758	Clamp	exon	694	45.1
Elba3_ChIPnexus_peak_8756	392	347	0.530447	chr3R:1474761-1475112	Sec23	promoter-TSS	149	45.1	insv_CCAATTGG
Elba3_ChIPnexus_peak_14008b	508	502	0.50297	chrX:16190913-16191341	CG3632	promoter-TSS	11	45	insv_CCAATTGG
Elba3_ChIPnexus_peak_13056	337	383	0.531944	chrX:7217593-7217870	Atg5	promoter-TSS	72	44.9
Elba3_ChIPnexus_peak_1963a	162	356	0.687259	chr2L:16326943-16327186	CG4278	promoter-TSS	-5	44.9		insv_CCAATAAG
Elba3_ChIPnexus_peak_13735c	497	628	0.558222	chrX:13518940-13519380	NFAT	promoter-TSS	382	44.8
Elba3_ChIPnexus_peak_6902a	892	1062	0.543501	chr3L:12117024-12117772	yps	intron	852	44.8		insv_CCAATAAG
Elba3_ChIPnexus_peak_12130	358	472	0.568675	chr4:998988-999532	fuss	promoter-TSS	-145	44.7		insv_CCAATAAG
Elba3_ChIPnexus_peak_13453b	505	391	0.563616	chrX:11017650-11018039	CG11122	5'UTR	915	44.7
Elba3_ChIPnexus_peak_14380	330	337	0.505247	chrX:19491574-19491859	RpS10b	promoter-TSS	-348	44.7		insv_CCAATAAG
Elba3_ChIPnexus_peak_9370c	784	561	0.5829	chr3R:5934975-5935417	Fmr1	promoter-TSS	134	44.7		insv_CCAATAAG
Elba3_ChIPnexus_peak_12033b	262	186	0.584821	chr4:445410-445750	CR43437	Intergenic	-1113	44.6	insv_CCAATTGG
Elba3_ChIPnexus_peak_7072	483	360	0.572954	chr3L:13404243-13404555	CG10222	TTS	1154	44.6
Elba3_ChIPnexus_peak_9993b	701	660	0.515062	chr3R:11171185-11171495	Surf4	promoter-TSS	558	44.6		insv_CCAATAAG
Elba3_ChIPnexus_peak_10684c	581	558	0.510097	chr3R:16966395-16967151	SNF4Agamma	TTS	312	44.5		insv_CCAATAAG
Elba3_ChIPnexus_peak_10686b	433	421	0.507026	chr3R:16982405-16982928	SNF4Agamma	intron	582	44.5	insv_CCAATTGG
Elba3_ChIPnexus_peak_13771	255	262	0.50677	chrX:13890000-13890195	ben	promoter-TSS	-281	44.5
Elba3_ChIPnexus_peak_6490b	354	410	0.536649	chr3L:8418799-8419101	Cbl	exon	896	44.4	insv_CCAATTGG
Elba3_ChIPnexus_peak_9018	696	527	0.569092	chr3R:3737353-3737695	Prat	promoter-TSS	-23	44.4
Elba3_ChIPnexus_peak_5709a	1021	797	0.561606	chr3L:1352088-1352459	312	TTS	1157	44.3
Elba3_ChIPnexus_peak_6031	48	74	0.606557	chr3L:3884320-3884448	CR43917	TTS	417	44.3	insv_CCAATTGG
Elba3_ChIPnexus_peak_3408e	1114	1111	0.500674	chr2R:5986978-5987674	14-3-3zeta	promoter-TSS	144	44.2	insv_CCAATTGG
Elba3_ChIPnexus_peak_4635	129	157	0.548951	chr2R:15051531-15051756	CG10737	promoter-TSS	-5	44.2
Elba3_ChIPnexus_peak_10452b	591	731	0.55295	chr3R:14748945-14749260	Xrp1	promoter-TSS	-690	44.1		insv_CCAATAAG
Elba3_ChIPnexus_peak_6609	380	362	0.512129	chr3L:9435866-9436033	CG33926	promoter-TSS	-383	44.1
Elba3_ChIPnexus_peak_6858	292	421	0.590463	chr3L:11782150-11782484	Pi3K68D	TTS	796	44.1
Elba3_ChIPnexus_peak_9098b	473	568	0.545629	chr3R:4114678-4115085	CG11671	TTS	1283	44.1	insv_CCAATTGG
Elba3_ChIPnexus_peak_4669	439	322	0.576873	chr2R:15301881-15302182	snoRNA:hts-a	promoter-TSS	-36	44
Elba3_ChIPnexus_peak_536a	728	921	0.55852	chr2L:4811378-4812027	CR45297	TTS	243	44		insv_CCAATAAG
Elba3_ChIPnexus_peak_7137	176	216	0.55102	chr3L:14042996-14043210	Neurl4	promoter-TSS	-111	44
Elba3_ChIPnexus_peak_10578c	686	823	0.545394	chr3R:16078846-16079271	cic	5'UTR	566	43.8		insv_CCAATAAG
Elba3_ChIPnexus_peak_12983	305	210	0.592233	chrX:6738314-6738540	CG4557	promoter-TSS	53	43.8	insv_CCAATTGG
Elba3_ChIPnexus_peak_3181a	457	346	0.569116	chr2R:4487400-4488031	rgr	promoter-TSS	-205	43.8	insv_CCAATTGG
Elba3_ChIPnexus_peak_9644	780	1029	0.568823	chr3R:8251899-8252290	NANS	promoter-TSS	-206	43.8		insv_CCAATAAG
Elba3_ChIPnexus_peak_7763c	1007	1119	0.526341	chr3L:18815610-18816367	Cat	TTS	284	43.7		insv_CCAATAAG
Elba3_ChIPnexus_peak_3760	226	193	0.539379	chr2R:8500636-8500874	Galphaq	intron	510	43.6
Elba3_ChIPnexus_peak_9277	186	176	0.513812	chr3R:5359463-5359657	by	promoter-TSS	-827	43.6	insv_CCAATTGG
Elba3_ChIPnexus_peak_11320b	1042	927	0.529203	chr3R:21849033-21849360	E(spl)m4-BFM	TTS	1105	43.5	insv_CCAATTGG
Elba3_ChIPnexus_peak_8236b	571	618	0.519765	chr3L:21873668-21873949	mub	intron	1131	43.5	insv_CCAATTGG
Elba3_ChIPnexus_peak_5160	267	382	0.588598	chr2R:19273244-19273560	CG30414	promoter-TSS	-411	43.4		insv_CCAATAAG
Elba3_ChIPnexus_peak_11377b	862	705	0.550096	chr3R:22693227-22693742	His2Av	promoter-TSS	833	43.3
Elba3_ChIPnexus_peak_13143a	352	395	0.528782	chrX:7994740-7995099	CG2258	promoter-TSS	568	43.3	insv_CCAATTGG	insv_CCAATAAG
Elba3_ChIPnexus_peak_7253b	386	460	0.543735	chr3L:14784348-14784680	CG9425	promoter-TSS	-23	43.3	insv_CCAATTGG	insv_CCAATAAG
Elba3_ChIPnexus_peak_6038	252	278	0.524528	chr3L:3909492-3909753	mge	promoter-TSS	-30	43.2	insv_CCAATTGG
Elba3_ChIPnexus_peak_8615b	503	471	0.516427	chr3R:678034-678394	opa	promoter-TSS	-321	43.2	insv_CCAATTGG
Elba3_ChIPnexus_peak_887a	717	841	0.539795	chr2L:7306744-7307232	wg	promoter-TSS	-171	43.2		insv_CCAATAAG
Elba3_ChIPnexus_peak_13477b	795	887	0.527348	chrX:11233524-11234015	CG34348	promoter-TSS	-137	43.1	insv_CCAATTGG	insv_CCAATAAG
Elba3_ChIPnexus_peak_712	418	638	0.604167	chr2L:6098679-6099113	CG9175	promoter-TSS	70	43.1	insv_CCAATTGG
Elba3_ChIPnexus_peak_12416a	507	469	0.519467	chrX:1028038-1028538	CG3655	5'UTR	641	43
Elba3_ChIPnexus_peak_165e	666	593	0.528991	chr2L:1157550-1158259	capt	promoter-TSS	358	43	insv_CCAATTGG
Elba3_ChIPnexus_peak_6531	505	483	0.511134	chr3L:8712490-8712836	SrpRbeta	TTS	662	42.8		insv_CCAATAAG
Elba3_ChIPnexus_peak_7448	321	220	0.593346	chr3L:16027565-16027900	CG42538	promoter-TSS	108	42.8
Elba3_ChIPnexus_peak_11636	288	290	0.50173	chr3R:25417328-25417664	alph	promoter-TSS	-57	42.7	insv_CCAATTGG
Elba3_ChIPnexus_peak_9509b	477	682	0.588438	chr3R:7179255-7179590	KP78b	promoter-TSS	-569	42.6		insv_CCAATAAG
Elba3_ChIPnexus_peak_7620a	388	309	0.556671	chr3L:17418205-17418659	Sec3	promoter-TSS	-115	42.5
Elba3_ChIPnexus_peak_13177c	970	1099	0.531174	chrX:8165276-8165817	Corp	promoter-TSS	-104	42.4	insv_CCAATTGG
Elba3_ChIPnexus_peak_4136b	313	418	0.571819	chr2R:11104816-11105373	mRpL41	promoter-TSS	28	42.4
Elba3_ChIPnexus_peak_4182b	939	673	0.582506	chr2R:11563277-11563762	fus	promoter-TSS	-61	42.4	insv_CCAATTGG
Elba3_ChIPnexus_peak_4832	157	294	0.651885	chr2R:16548434-16548654	CG13437	promoter-TSS	-546	42.4	insv_CCAATTGG
Elba3_ChIPnexus_peak_6486a	465	478	0.506893	chr3L:8404369-8404993	Oseg1	promoter-TSS	13	42.3	insv_CCAATTGG
Elba3_ChIPnexus_peak_9831b	432	456	0.513514	chr3R:9863072-9863422	CG9922	Intergenic	-1127	42.3	insv_CCAATTGG
Elba3_ChIPnexus_peak_13961b	494	469	0.51298	chrX:15835558-15835973	CG8924	intron	655	42.2
Elba3_ChIPnexus_peak_3671	583	648	0.526401	chr2R:7921337-7921772	CG8321	promoter-TSS	103	42.2
Elba3_ChIPnexus_peak_14398	360	374	0.509537	chrX:19588966-19589153	CG14229	promoter-TSS	32	42.1	insv_CCAATTGG
Elba3_ChIPnexus_peak_12904a	561	1017	0.644487	chrX:6149028-6149558	Rbcn-3A	promoter-TSS	227	42	insv_CCAATTGG
Elba3_ChIPnexus_peak_5709b	1021	797	0.561606	chr3L:1352088-1352459	312	TTS	1157	42
Elba3_ChIPnexus_peak_5929b	302	262	0.535461	chr3L:3148098-3148465	Usp5	promoter-TSS	77	42		insv_CCAATAAG
Elba3_ChIPnexus_peak_5120	442	366	0.54703	chr2R:18776206-18776559	Gmer	promoter-TSS	-2	41.8
Elba3_ChIPnexus_peak_9545	681	908	0.571429	chr3R:7474149-7474690	Csk	intron	-1721	41.8	insv_CCAATTGG
Elba3_ChIPnexus_peak_3339	409	320	0.561043	chr2R:5466058-5466546	CR46257	promoter-TSS	-108	41.7
Elba3_ChIPnexus_peak_4823	296	350	0.541796	chr2R:16506084-16506440	CG9945	promoter-TSS	128	41.7	insv_CCAATTGG
Elba3_ChIPnexus_peak_5676	199	200	0.501253	chr3L:1033529-1033693	CG9205	intron	-1086	41.7	insv_CCAATTGG
Elba3_ChIPnexus_peak_3104c	349	437	0.55598	chr2R:3827210-3827536	CG30379	promoter-TSS	-88	41.6	insv_CCAATTGG
Elba3_ChIPnexus_peak_4281	516	472	0.522267	chr2R:12068561-12068826	Lis-1	promoter-TSS	-61	41.6	insv_CCAATTGG
Elba3_ChIPnexus_peak_7246a	756	796	0.512887	chr3L:14768705-14769296	mop	TTS	229	41.6		insv_CCAATAAG
Elba3_ChIPnexus_peak_12515d	819	680	0.546364	chrX:1988073-1988690	csw	TTS	114	41.5		insv_CCAATAAG
Elba3_ChIPnexus_peak_13755b	383	443	0.53632	chrX:13649694-13650068	Pdcd4	promoter-TSS	-442	41.5	insv_CCAATTGG
Elba3_ChIPnexus_peak_2132	369	218	0.62862	chr2L:18441979-18442272	RpS26	TTS	1103	41.5	insv_CCAATTGG
Elba3_ChIPnexus_peak_8231a	738	624	0.54185	chr3L:21834064-21834552	P5CDh1	promoter-TSS	-10	41.5	insv_CCAATTGG	insv_CCAATAAG
Elba3_ChIPnexus_peak_13014b	465	429	0.520134	chrX:6943192-6943550	nullo	promoter-TSS	-138	41.4
Elba3_ChIPnexus_peak_2222	498	538	0.519305	chr2L:18949623-18949881	CG10428	exon	868	41.4
Elba3_ChIPnexus_peak_4157b	764	852	0.527228	chr2R:11266029-11266499	dup	intron	1855	41.4
Elba3_ChIPnexus_peak_641c	761	711	0.516984	chr2L:5550748-5551357	CG14014	promoter-TSS	-217	41.4
Elba3_ChIPnexus_peak_9466	257	287	0.527574	chr3R:6697962-6698180	Fdh	promoter-TSS	32	41.3	insv_CCAATTGG
Elba3_ChIPnexus_peak_1368	256	279	0.521495	chr2L:10488390-10488678	CG7456	promoter-TSS	88	41.2	insv_CCAATTGG
Elba3_ChIPnexus_peak_1681a	424	380	0.527363	chr2L:13219360-13219698	CG9426	promoter-TSS	394	41.2
Elba3_ChIPnexus_peak_4219	206	218	0.514151	chr2R:11803706-11803900	CR44373	non-coding	303	41.1
Elba3_ChIPnexus_peak_10881a	409	393	0.509975	chr3R:18452619-18452951	loco	promoter-TSS	-429	41
Elba3_ChIPnexus_peak_3357	552	474	0.538012	chr2R:5729232-5729511	Vamp7	promoter-TSS	636	41	insv_CCAATTGG
Elba3_ChIPnexus_peak_10364	207	359	0.634276	chr3R:13989751-13989915	CG7218	promoter-TSS	286	40.9
Elba3_ChIPnexus_peak_10412a	494	561	0.531754	chr3R:14222531-14223010	Vti1b	promoter-TSS	53	40.9
Elba3_ChIPnexus_peak_4580	290	300	0.508475	chr2R:14500390-14500698	CG10927	promoter-TSS	-51	40.9	insv_CCAATTGG
Elba3_ChIPnexus_peak_5543	248	313	0.557932	chr3L:268646-268846	miple1	intron	982	40.9
Elba3_ChIPnexus_peak_9117	390	556	0.587738	chr3R:4183414-4183794	stck	promoter-TSS	-446	40.9	insv_CCAATTGG
Elba3_ChIPnexus_peak_9296c	729	521	0.5832	chr3R:5417675-5418139	CG8312	5'UTR	256	40.9	insv_CCAATTGG	insv_CCAATAAG
Elba3_ChIPnexus_peak_5878b	288	379	0.568216	chr3L:2765610-2766315	Mrtf	intron	574	40.8	insv_CCAATTGG
Elba3_ChIPnexus_peak_10918	79	64	0.552448	chr3R:18886949-18887084	sav	promoter-TSS	10	40.7	insv_CCAATTGG
Elba3_ChIPnexus_peak_11601c	574	724	0.557781	chr3R:25054774-25055482	Usp1	5'UTR	245	40.6	insv_CCAATTGG	insv_CCAATAAG
Elba3_ChIPnexus_peak_1185b	490	525	0.517241	chr2L:9522816-9523210	Oatp30B	intron	1803	40.6	insv_CCAATTGG
Elba3_ChIPnexus_peak_6585b	449	483	0.51824	chr3L:9351427-9351706	UGP	promoter-TSS	469	40.6
Elba3_ChIPnexus_peak_10245b	347	292	0.543036	chr3R:12834362-12834642	CG8907	promoter-TSS	-50	40.5
Elba3_ChIPnexus_peak_2752a	477	285	0.625984	chr2R:675432-676212	CG12547	exon	325	40.5		insv_CCAATAAG
Elba3_ChIPnexus_peak_3685b	551	671	0.5491	chr2R:8060688-8060905	Oda	intron	973	40.5	insv_CCAATTGG
Elba3_ChIPnexus_peak_5268	556	589	0.51441	chr2R:19948994-19949353	RpL39	TTS	781	40.5
Elba3_ChIPnexus_peak_13466b	514	499	0.507404	chrX:11050058-11050315	Dlic	TTS	1732	40.4	insv_CCAATTGG	insv_CCAATAAG
Elba3_ChIPnexus_peak_9741b	796	764	0.510256	chr3R:9228769-9229133	CG33977	promoter-TSS	-178	40.4	insv_CCAATTGG
Elba3_ChIPnexus_peak_1252	402	372	0.51938	chr2L:9963591-9963802	CG5850	promoter-TSS	59	40.3	insv_CCAATTGG
Elba3_ChIPnexus_peak_1406c	800	587	0.576784	chr2L:10858447-10859213	Stam	promoter-TSS	294	40.3	insv_CCAATTGG	insv_CCAATAAG
Elba3_ChIPnexus_peak_7551a	906	812	0.527357	chr3L:16704091-16704886	CG43954	promoter-TSS	289	40.3
Elba3_ChIPnexus_peak_11561a	1437	1202	0.544524	chr3R:24864759-24865199	Pkc98E	promoter-TSS	101	40.2		insv_CCAATAAG
Elba3_ChIPnexus_peak_13137c	759	806	0.515016	chrX:7955517-7955961	mys	promoter-TSS	61	40.2	insv_CCAATTGG	insv_CCAATAAG
Elba3_ChIPnexus_peak_13696b	766	816	0.515803	chrX:13178696-13179081	HDAC4	promoter-TSS	777	40.2
Elba3_ChIPnexus_peak_2655d	777	697	0.527137	chr2L:22131276-22131776	CR43241	non-coding	305	40.2	insv_CCAATTGG
Elba3_ChIPnexus_peak_3047b	941	1205	0.56151	chr2R:3360822-3361425	Aldh-III	intron	512	40.2	insv_CCAATTGG
Elba3_ChIPnexus_peak_11020b	556	539	0.507763	chr3R:19748445-19748797	sba	promoter-TSS	74	40.1	insv_CCAATTGG
Elba3_ChIPnexus_peak_1006	644	451	0.588128	chr2L:8212699-8212954	CG8372	promoter-TSS	76	40	insv_CCAATTGG
Elba3_ChIPnexus_peak_1450b	284	236	0.546154	chr2L:11211564-11211919	ab	promoter-TSS	-56	40
Elba3_ChIPnexus_peak_367	361	377	0.51084	chr2L:3037402-3037664	CG17260	promoter-TSS	27	39.9	insv_CCAATTGG
Elba3_ChIPnexus_peak_5333b	324	416	0.562162	chr2R:20487130-20487604	ATPsynF	promoter-TSS	-23	39.9
Elba3_ChIPnexus_peak_6855b	680	540	0.557377	chr3L:11689616-11690226	CG11652	promoter-TSS	142	39.9	insv_CCAATTGG
Elba3_ChIPnexus_peak_737	305	292	0.510888	chr2L:6343540-6343735	Cpr	promoter-TSS	-62	39.9
Elba3_ChIPnexus_peak_7658b	626	638	0.504747	chr3L:17661463-17662158	snmRNA:641	promoter-TSS	20	39.9	insv_CCAATTGG
Elba3_ChIPnexus_peak_221	159	153	0.509615	chr2L:1730726-1730875	CG31937	TTS	913	39.8		insv_CCAATAAG
Elba3_ChIPnexus_peak_8162a	480	498	0.509202	chr3L:21490241-21490694	Hr78	promoter-TSS	127	39.8		insv_CCAATAAG
Elba3_ChIPnexus_peak_3557c	446	503	0.530032	chr2R:7166875-7167329	CG9067	promoter-TSS	86	39.7
Elba3_ChIPnexus_peak_4684d	976	1159	0.542857	chr2R:15343621-15344567	par-1	5'UTR	419	39.6
Elba3_ChIPnexus_peak_6267	168	348	0.674419	chr3L:6344188-6344457	Sfp65A	TTS	946	39.6	insv_CCAATTGG
Elba3_ChIPnexus_peak_1323	419	450	0.517837	chr2L:10315717-10315931	CG4972	exon	1032	39.5		insv_CCAATAAG
Elba3_ChIPnexus_peak_3886b	582	662	0.532154	chr2R:9382020-9382482	bbc	TTS	116	39.4
Elba3_ChIPnexus_peak_7748	229	230	0.501089	chr3L:18665450-18665651	Capr	intron	710	39.4
Elba3_ChIPnexus_peak_8185	581	363	0.615466	chr3L:21577774-21578097	TfAP-2	Intergenic	-1993	39.4
Elba3_ChIPnexus_peak_9247c	643	598	0.518131	chr3R:5225658-5226171	CG34117	promoter-TSS	-139	39.4		insv_CCAATAAG
Elba3_ChIPnexus_peak_1264d	436	509	0.538624	chr2L:10009303-10009700	Trp1	promoter-TSS	120	39.3	insv_CCAATTGG
Elba3_ChIPnexus_peak_1052	487	355	0.578385	chr2L:8398267-8398503	CG13386	promoter-TSS	-636	39.2	insv_CCAATTGG	insv_CCAATAAG
Elba3_ChIPnexus_peak_14125	257	250	0.506903	chrX:17042938-17043204	CG5010	promoter-TSS	7	39.2	insv_CCAATTGG
Elba3_ChIPnexus_peak_255	518	555	0.517241	chr2L:2155524-2156006	CG15382	promoter-TSS	12	39.2	insv_CCAATTGG
Elba3_ChIPnexus_peak_6976c	671	758	0.530441	chr3L:12602343-12602897	caup	promoter-TSS	-111	39.2	insv_CCAATTGG
Elba3_ChIPnexus_peak_158	215	335	0.609091	chr2L:1108051-1108435	mtRNApol	promoter-TSS	130	39.1	insv_CCAATTGG
Elba3_ChIPnexus_peak_6935	330	261	0.558376	chr3L:12410514-12410730	ArfGAP1	promoter-TSS	58	39.1
Elba3_ChIPnexus_peak_8110b	403	377	0.516667	chr3L:21129032-21129411	CG10565	promoter-TSS	-69	39		insv_CCAATAAG
Elba3_ChIPnexus_peak_13373a	441	447	0.503378	chrX:10218497-10218943	alpha-Man-Ia	intron	1271	38.9	insv_CCAATTGG
Elba3_ChIPnexus_peak_2621	374	340	0.52381	chr2L:21864280-21864491	CR44918	TTS	1906	38.9	insv_CCAATTGG
Elba3_ChIPnexus_peak_4264a	309	347	0.528963	chr2R:12012369-12012880	spin	TTS	138	38.9	insv_CCAATTGG
Elba3_ChIPnexus_peak_10329b	754	761	0.50231	chr3R:13621224-13622069	pasi1	TTS	849	38.8	insv_CCAATTGG	insv_CCAATAAG
Elba3_ChIPnexus_peak_4645	147	186	0.558559	chr2R:15142541-15142749	CG33453	Intergenic	-1912	38.8	insv_CCAATTGG
Elba3_ChIPnexus_peak_12391c	606	833	0.578874	chrX:652847-653699	CG5273	promoter-TSS	-354	38.7	insv_CCAATTGG
Elba3_ChIPnexus_peak_13073	258	251	0.506876	chrX:7501971-7502181	ct	Intergenic	-1105	38.6		insv_CCAATAAG
Elba3_ChIPnexus_peak_14258a	464	389	0.543962	chrX:18278961-18279370	betaCOP	5'UTR	110	38.6
Elba3_ChIPnexus_peak_14027b	232	320	0.57971	chrX:16268087-16268372	Fur2	intron	566	38.5	insv_CCAATTGG
Elba3_ChIPnexus_peak_6298a	314	329	0.511664	chr3L:6757625-6758025	CG32392	Intergenic	-1479	38.5
Elba3_ChIPnexus_peak_670d	1062	1088	0.506047	chr2L:5906993-5907753	bchs	intron	204	38.5
Elba3_ChIPnexus_peak_10519	300	423	0.585062	chr3R:15289015-15289292	Dys	promoter-TSS	-102	38.4		insv_CCAATAAG
Elba3_ChIPnexus_peak_3296d	711	645	0.524336	chr2R:5179298-5180286	Drep2	promoter-TSS	430	38.4
Elba3_ChIPnexus_peak_9305	225	187	0.546117	chr3R:5509057-5509344	CG9444	TTS	549	38.4
Elba3_ChIPnexus_peak_9463	236	282	0.544402	chr3R:6680090-6680277	CG6567	promoter-TSS	-10	38.4
Elba3_ChIPnexus_peak_6054a	532	383	0.581421	chr3L:4102304-4102841	CG14995	promoter-TSS	125	38.3
Elba3_ChIPnexus_peak_920b	554	500	0.525617	chr2L:7543580-7544192	RapGAP1	intron	541	38.3
Elba3_ChIPnexus_peak_13813	286	300	0.511945	chrX:14733727-14734113	Flo2	promoter-TSS	-81	38.2
Elba3_ChIPnexus_peak_3565	381	344	0.525517	chr2R:7190855-7191058	CG7741	promoter-TSS	-44	38.2
Elba3_ChIPnexus_peak_7012b	666	628	0.514683	chr3L:12799417-12799761	Sap130	TTS	303	38.2
Elba3_ChIPnexus_peak_7376a	375	410	0.522293	chr3L:15559407-15559728	dop	TTS	454	38.2	insv_CCAATTGG
Elba3_ChIPnexus_peak_10831	222	214	0.509174	chr3R:18037188-18037637	Gld2	promoter-TSS	-134	38.1		insv_CCAATAAG
Elba3_ChIPnexus_peak_1348	354	387	0.522267	chr2L:10396080-10396440	Mdh1	promoter-TSS	15	38.1	insv_CCAATTGG
Elba3_ChIPnexus_peak_2629b	502	616	0.550984	chr2L:21899280-21899647	CG11629	Intergenic	-1174	38.1
Elba3_ChIPnexus_peak_3076a	267	258	0.508571	chr2R:3541178-3541629	Rpt1	promoter-TSS	56	38
Elba3_ChIPnexus_peak_3212b	511	652	0.560619	chr2R:4781019-4781403	Sec31	promoter-TSS	93	38	insv_CCAATTGG
Elba3_ChIPnexus_peak_3931	182	175	0.509804	chr2R:9733758-9733977	CG30484	promoter-TSS	-31	38
Elba3_ChIPnexus_peak_4277b	487	676	0.581255	chr2R:12047337-12047704	CG10734	intron	-1221	38		insv_CCAATAAG
Elba3_ChIPnexus_peak_6812	915	810	0.530435	chr3L:11239397-11239782	CR44713	promoter-TSS	-464	38
Elba3_ChIPnexus_peak_8079	260	292	0.528986	chr3L:20942597-20942906	fng	promoter-TSS	-139	38	insv_CCAATTGG
Elba3_ChIPnexus_peak_13952c	540	645	0.544304	chrX:15786020-15786672	shi	promoter-TSS	113	37.9		insv_CCAATAAG
Elba3_ChIPnexus_peak_5097b	737	634	0.537564	chr2R:18588040-18588657	robo1	promoter-TSS	127	37.9
Elba3_ChIPnexus_peak_674b	266	223	0.543967	chr2L:5948817-5949018	CR44986	promoter-TSS	-520	37.9
Elba3_ChIPnexus_peak_9165b	529	602	0.532272	chr3R:4645190-4645527	CR43130	promoter-TSS	18	37.9
Elba3_ChIPnexus_peak_9682	259	244	0.514911	chr3R:8820830-8821091	yellow-f2	promoter-TSS	-91	37.9	insv_CCAATTGG
Elba3_ChIPnexus_peak_12979b	285	265	0.518182	chrX:6714777-6715086	Nf-YC	promoter-TSS	21	37.8
Elba3_ChIPnexus_peak_13666	276	330	0.544554	chrX:13005920-13006181	CG43313	5'UTR	445	37.8
Elba3_ChIPnexus_peak_2640b	282	226	0.555118	chr2L:22018827-22019388	tio	promoter-TSS	-101	37.8
Elba3_ChIPnexus_peak_10579b	608	617	0.503673	chr3R:16079475-16079889	cic	intron	1190	37.7	insv_CCAATTGG
Elba3_ChIPnexus_peak_2074d	759	831	0.522642	chr2L:17384662-17385180	CLIP-190	promoter-TSS	-94	37.7		insv_CCAATAAG
Elba3_ChIPnexus_peak_2299	90	103	0.533679	chr2L:19399456-19399587	CG17544	Intergenic	-1028	37.7		insv_CCAATAAG
Elba3_ChIPnexus_peak_5188d	1018	859	0.542355	chr2R:19519784-19520458	retn	promoter-TSS	-12	37.7
Elba3_ChIPnexus_peak_8429	146	97	0.600823	chr3LHet:599981-600134	MED21	TTS	1237	37.7
Elba3_ChIPnexus_peak_1095	125	173	0.580537	chr2L:8683368-8683529	CG9289	intron	928	37.6
Elba3_ChIPnexus_peak_11562b	1639	1609	0.504618	chr3R:24865539-24866188	Pkc98E	intron	311	37.6	insv_CCAATTGG	insv_CCAATAAG
Elba3_ChIPnexus_peak_1467	232	253	0.521649	chr2L:11358211-11358395	salr	promoter-TSS	-570	37.6
Elba3_ChIPnexus_peak_1746	249	187	0.571101	chr2L:13893421-13893621	CenG1A	promoter-TSS	-681	37.6
Elba3_ChIPnexus_peak_14028b	725	829	0.533462	chrX:16277707-16278329	CG9992	promoter-TSS	281	37.5	insv_CCAATTGG
Elba3_ChIPnexus_peak_2955a	270	260	0.509434	chr2R:2603302-2603730	CG3409	promoter-TSS	-119	37.5	insv_CCAATTGG
Elba3_ChIPnexus_peak_5290	73	115	0.611702	chr2R:20062308-20062550	Nop60B	promoter-TSS	29	37.5
Elba3_ChIPnexus_peak_5639	432	380	0.53202	chr3L:753824-754132	hng3	TTS	1511	37.5	insv_CCAATTGG
Elba3_ChIPnexus_peak_6518	205	209	0.504831	chr3L:8624550-8624824	Zasp66	TTS	1344	37.5		insv_CCAATAAG
Elba3_ChIPnexus_peak_6003a	563	717	0.560156	chr3L:3625990-3626415	dar1	promoter-TSS	-150	37.4		insv_CCAATAAG
Elba3_ChIPnexus_peak_2273a	441	385	0.533898	chr2L:19181610-19181876	CG17568	promoter-TSS	-41	37.3		insv_CCAATAAG
Elba3_ChIPnexus_peak_10638b	215	373	0.634354	chr3R:16649746-16650060	CG17272	promoter-TSS	58	37.2
Elba3_ChIPnexus_peak_1831	345	292	0.541601	chr2L:15056519-15056677	ck	intron	1264	37.2
Elba3_ChIPnexus_peak_3253a	262	234	0.528226	chr2R:4980284-4980651	CG8080	promoter-TSS	-69	37.1
Elba3_ChIPnexus_peak_7738a	619	436	0.58673	chr3L:18611183-18611485	CG13380	promoter-TSS	-291	37.1
Elba3_ChIPnexus_peak_8238	315	290	0.520661	chr3L:21934042-21934270	DNApol-eta	exon	756	37.1		insv_CCAATAAG
Elba3_ChIPnexus_peak_11539	745	688	0.519888	chr3R:24671161-24671375	spg	promoter-TSS	246	37	insv_CCAATTGG
Elba3_ChIPnexus_peak_4600	529	447	0.542008	chr2R:14576515-14576792	Sik3	TTS	526	37	insv_CCAATTGG
Elba3_ChIPnexus_peak_6391a	334	288	0.536977	chr3L:7647436-7647920	CG7492	TTS	174	37
Elba3_ChIPnexus_peak_7053c	402	562	0.582988	chr3L:13220750-13221299	caps	promoter-TSS	-768	37	insv_CCAATTGG	insv_CCAATAAG
Elba3_ChIPnexus_peak_12094	295	316	0.517185	chr4:827545-827741	Sox102F	intron	330	36.8
Elba3_ChIPnexus_peak_7544c	262	289	0.524501	chr3L:16654524-16654956	Baldspot	promoter-TSS	-25	36.8	insv_CCAATTGG
Elba3_ChIPnexus_peak_9326	274	218	0.556911	chr3R:5589490-5589699	CG8478	promoter-TSS	118	36.8	insv_CCAATTGG
Elba3_ChIPnexus_peak_5204	841	693	0.54824	chr2R:19633308-19633744	egl	promoter-TSS	-819	36.7		insv_CCAATAAG
Elba3_ChIPnexus_peak_11320a	1042	927	0.529203	chr3R:21849033-21849360	E(spl)m4-BFM	TTS	1105	36.6	insv_CCAATTGG
Elba3_ChIPnexus_peak_1421a	683	800	0.539447	chr2L:11003744-11004223	RpL9	promoter-TSS	170	36.6
Elba3_ChIPnexus_peak_1250b	288	319	0.525535	chr2L:9953997-9954277	CG13126	promoter-TSS	44	36.5
Elba3_ChIPnexus_peak_2274a	505	606	0.545455	chr2L:19190089-19190510	drl	promoter-TSS	-43	36.5	insv_CCAATTGG
Elba3_ChIPnexus_peak_7279	245	315	0.5625	chr3L:15009006-15009246	Reck	3'UTR	-1964	36.5
Elba3_ChIPnexus_peak_12674	866	638	0.575798	chrX:3672711-3672950	Tlk	intron	-1346	36.4
Elba3_ChIPnexus_peak_13859	130	162	0.554795	chrX:15356686-15356895	CG6299	promoter-TSS	35	36.4	insv_CCAATTGG
Elba3_ChIPnexus_peak_11713b	409	450	0.523865	chr3R:25883810-25884094	sima	promoter-TSS	-81	36.2	insv_CCAATTGG
Elba3_ChIPnexus_peak_4562	199	176	0.530667	chr2R:14314204-14314474	CG12263	TTS	413	36.1	insv_CCAATTGG
Elba3_ChIPnexus_peak_6928b	299	377	0.557692	chr3L:12330158-12330438	CR45444	promoter-TSS	-154	36.1	insv_CCAATTGG	insv_CCAATAAG
Elba3_ChIPnexus_peak_9658c	1750	1792	0.505929	chr3R:8452256-8453640	Vha55	promoter-TSS	475	36.1	insv_CCAATTGG	insv_CCAATAAG
Elba3_ChIPnexus_peak_10980	342	300	0.53271	chr3R:19558929-19559200	Hmgcr	promoter-TSS	18	36	insv_CCAATTGG
Elba3_ChIPnexus_peak_2273b	441	385	0.533898	chr2L:19181610-19181876	CG17568	promoter-TSS	-41	36		insv_CCAATAAG
Elba3_ChIPnexus_peak_11312	618	720	0.538117	chr3R:21827885-21828171	CR45037	non-coding	1105	35.9
Elba3_ChIPnexus_peak_13743	205	242	0.541387	chrX:13612195-13612396	CG9940	promoter-TSS	23	35.9	insv_CCAATTGG
Elba3_ChIPnexus_peak_3569	300	305	0.504132	chr2R:7195293-7195471	CG7745	promoter-TSS	-2	35.9
Elba3_ChIPnexus_peak_6793c	624	524	0.543554	chr3L:11113614-11113999	FoxK	promoter-TSS	77	35.9
Elba3_ChIPnexus_peak_7730	180	132	0.576923	chr3L:18422878-18423245	CR46215	promoter-TSS	-706	35.9	insv_CCAATTGG
Elba3_ChIPnexus_peak_10082b	1111	1141	0.506661	chr3R:11923925-11924548	Mhcl	promoter-TSS	247	35.8
Elba3_ChIPnexus_peak_3702b	374	302	0.553254	chr2R:8213364-8213991	CG8841	promoter-TSS	-57	35.8	insv_CCAATTGG
Elba3_ChIPnexus_peak_11562a	1639	1609	0.504618	chr3R:24865539-24866188	Pkc98E	intron	311	35.6	insv_CCAATTGG	insv_CCAATAAG
Elba3_ChIPnexus_peak_14145b	220	239	0.520697	chrX:17195254-17195648	Fim	promoter-TSS	511	35.6
Elba3_ChIPnexus_peak_6644a	212	268	0.558333	chr3L:9697385-9697871	CG16711	promoter-TSS	197	35.6
Elba3_ChIPnexus_peak_8624	286	390	0.576923	chr3R:777432-777749	Ubc6	intron	814	35.6	insv_CCAATTGG
Elba3_ChIPnexus_peak_8897b	906	903	0.500829	chr3R:2674355-2674815	Scr	promoter-TSS	-358	35.6
Elba3_ChIPnexus_peak_10799b	1071	1284	0.545223	chr3R:17680483-17680909	glec	intron	1292	35.5		insv_CCAATAAG
Elba3_ChIPnexus_peak_11645	396	414	0.511111	chr3R:25516837-25517256	dmrt99B	Intergenic	-1267	35.5	insv_CCAATTGG
Elba3_ChIPnexus_peak_2588	129	139	0.518657	chr2L:21665169-21665388	CR46066	promoter-TSS	-571	35.5
Elba3_ChIPnexus_peak_4170b	447	456	0.504983	chr2R:11429846-11430232	eIF2B-gamma	promoter-TSS	-127	35.5		insv_CCAATAAG
Elba3_ChIPnexus_peak_898b	139	184	0.569659	chr2L:7426573-7426768	muc	promoter-TSS	-196	35.5	insv_CCAATTGG
Elba3_ChIPnexus_peak_3638	497	241	0.673442	chr2R:7643993-7644317	ths	promoter-TSS	-167	35.4
Elba3_ChIPnexus_peak_13857	636	584	0.521311	chrX:15347255-15347576	CG11655	promoter-TSS	-89	35.3
Elba3_ChIPnexus_peak_4598	326	378	0.536932	chr2R:14575529-14575792	Sik3	promoter-TSS	23	35.3
Elba3_ChIPnexus_peak_9338	403	328	0.5513	chr3R:5634459-5634889	FBXO11	5'UTR	416	35.3
Elba3_ChIPnexus_peak_13878c	578	610	0.513468	chrX:15487603-15488340	CG9220	promoter-TSS	-404	35.2		insv_CCAATAAG
Elba3_ChIPnexus_peak_1452c	484	359	0.57414	chr2L:11268920-11269297	cmet	promoter-TSS	-106	35.2		insv_CCAATAAG
Elba3_ChIPnexus_peak_3449b	531	461	0.535282	chr2R:6367518-6367795	CG17765	promoter-TSS	-12	35.2	insv_CCAATTGG
Elba3_ChIPnexus_peak_4371a	253	271	0.517176	chr2R:12846121-12846397	CG6665	TTS	1289	35.2		insv_CCAATAAG
Elba3_ChIPnexus_peak_7294	396	475	0.54535	chr3L:15088191-15088428	GlyRS	promoter-TSS	67	35.2	insv_CCAATTGG
Elba3_ChIPnexus_peak_850a	508	627	0.552423	chr2L:7056259-7056944	Mnn1	TTS	300	35.2	insv_CCAATTGG
Elba3_ChIPnexus_peak_12777b	607	842	0.58109	chrX:4804521-4804953	CG32772	intron	1602	35.1	insv_CCAATTGG
Elba3_ChIPnexus_peak_1289b	609	543	0.528646	chr2L:10226057-10226413	CG5708	intron	573	35.1
Elba3_ChIPnexus_peak_13815	190	97	0.662021	chrX:14748676-14748818	CG9521	exon	-1445	35	insv_CCAATTGG
Elba3_ChIPnexus_peak_12735b	532	507	0.512031	chrX:4320766-4321225	bi	promoter-TSS	-173	34.9		insv_CCAATAAG
Elba3_ChIPnexus_peak_13920a	261	386	0.5966	chrX:15698258-15698548	sd	promoter-TSS	0	34.9		insv_CCAATAAG
Elba3_ChIPnexus_peak_3356	282	212	0.57085	chr2R:5724350-5724527	CG1663	promoter-TSS	-52	34.9		insv_CCAATAAG
Elba3_ChIPnexus_peak_6363b	1530	1109	0.579765	chr3L:7361343-7361989	Sh3beta	promoter-TSS	-376	34.9		insv_CCAATAAG
Elba3_ChIPnexus_peak_12070	482	540	0.528376	chr4:678660-679034	gw	exon	1762	34.8	insv_CCAATTGG	insv_CCAATAAG
Elba3_ChIPnexus_peak_12963b	580	364	0.614407	chrX:6595035-6595524	CG14441	intron	1738	34.8	insv_CCAATTGG	insv_CCAATAAG
Elba3_ChIPnexus_peak_6158a	251	279	0.526415	chr3L:5139033-5139312	CG10671	promoter-TSS	-9	34.8
Elba3_ChIPnexus_peak_12606b	321	313	0.506309	chrX:2607926-2608443	CG2694	promoter-TSS	72	34.7
Elba3_ChIPnexus_peak_1489b	354	324	0.522124	chr2L:11516503-11516846	Dlg5	promoter-TSS	407	34.7
Elba3_ChIPnexus_peak_2434	184	131	0.584127	chr2L:20429529-20429699	CG31688	intron	589	34.7	insv_CCAATTGG
Elba3_ChIPnexus_peak_4642	256	205	0.555315	chr2R:15117245-15117748	cora	intron	928	34.7		insv_CCAATAAG
Elba3_ChIPnexus_peak_13902	115	135	0.54	chrX:15640570-15640841	Tcp-1zeta	promoter-TSS	24	34.6
Elba3_ChIPnexus_peak_1554b	471	455	0.508639	chr2L:12104047-12104632	ThrRS	promoter-TSS	56	34.6
Elba3_ChIPnexus_peak_6561a	884	639	0.580433	chr3L:8991072-8991548	CG5087	promoter-TSS	26	34.6	insv_CCAATTGG
Elba3_ChIPnexus_peak_1079a	532	637	0.54491	chr2L:8542045-8542459	Sema1a	TTS	105	34.5
Elba3_ChIPnexus_peak_11105a	321	360	0.528634	chr3R:20098142-20098722	Orct2	promoter-TSS	-319	34.5
Elba3_ChIPnexus_peak_11639b	852	958	0.529282	chr3R:25444052-25444876	CG1907	promoter-TSS	-323	34.5	insv_CCAATTGG
Elba3_ChIPnexus_peak_13372a	323	373	0.53592	chrX:10218079-10218352	alpha-Man-Ia	exon	1776	34.5	insv_CCAATTGG
Elba3_ChIPnexus_peak_6852	177	210	0.542636	chr3L:11677419-11677615	Sugb	TTS	437	34.5	insv_CCAATTGG
Elba3_ChIPnexus_peak_12795d	1467	1543	0.512625	chrX:4940819-4941530	ovo	intron	-1132	34.4
Elba3_ChIPnexus_peak_13968	247	257	0.509921	chrX:15883936-15884157	eIF5	intron	294	34.4
Elba3_ChIPnexus_peak_2995a	310	209	0.597303	chr2R:2948754-2949285	pgant3	TTS	218	34.4		insv_CCAATAAG
Elba3_ChIPnexus_peak_7929b	106	163	0.605948	chr3L:20134041-20134464	CG7328	promoter-TSS	-545	34.4	insv_CCAATTGG
Elba3_ChIPnexus_peak_8980	182	128	0.587097	chr3R:3045047-3045445	CG14605	intron	181	34.4	insv_CCAATTGG
Elba3_ChIPnexus_peak_10609b	350	517	0.596309	chr3R:16413739-16414101	Sep2	promoter-TSS	158	34.3
Elba3_ChIPnexus_peak_1394	241	192	0.556582	chr2L:10743289-10743588	CG6729	TTS	497	34.3	insv_CCAATTGG
Elba3_ChIPnexus_peak_14082	205	289	0.58502	chrX:16680526-16680712	CG9609	promoter-TSS	422	34.3	insv_CCAATTGG
Elba3_ChIPnexus_peak_3715	217	219	0.502294	chr2R:8312939-8313146	CG8525	promoter-TSS	54	34.3
Elba3_ChIPnexus_peak_5943a	822	768	0.516981	chr3L:3198456-3199090	CG32276	promoter-TSS	274	34.3
Elba3_ChIPnexus_peak_8711b	389	526	0.574863	chr3R:1290215-1290538	PEK	promoter-TSS	99	34.3	insv_CCAATTGG
Elba3_ChIPnexus_peak_12343b	511	616	0.546584	chrX:381531-381970	CG18273	promoter-TSS	-136	34.2	insv_CCAATTGG
Elba3_ChIPnexus_peak_12795f	1467	1543	0.512625	chrX:4940819-4941530	ovo	intron	-1132	34.2
Elba3_ChIPnexus_peak_4010a	455	294	0.607477	chr2R:10190215-10190481	tej	promoter-TSS	-490	34.2
Elba3_ChIPnexus_peak_6545	126	92	0.577982	chr3L:8907077-8907236	CR43970	intron	-1177	34.2	insv_CCAATTGG
Elba3_ChIPnexus_peak_2074c	759	831	0.522642	chr2L:17384662-17385180	CLIP-190	promoter-TSS	-94	34.1		insv_CCAATAAG
Elba3_ChIPnexus_peak_3571d	1033	947	0.521717	chr2R:7246155-7246847	CG12384	TTS	180	34.1
Elba3_ChIPnexus_peak_6752	144	174	0.54717	chr3L:10872033-10872227	CG6418	promoter-TSS	7	34.1
Elba3_ChIPnexus_peak_7657	287	459	0.615282	chr3L:17661118-17661348	snmRNA:641	TTS	597	34.1
Elba3_ChIPnexus_peak_11125	201	218	0.520286	chr3R:20340325-20340615	nAChRbeta2	promoter-TSS	358	34		insv_CCAATAAG
Elba3_ChIPnexus_peak_12495	346	325	0.515648	chrX:1816912-1817134	Ocrl	promoter-TSS	9	34
Elba3_ChIPnexus_peak_8358	173	250	0.591017	chr3L:23090447-23090630	CkIIalpha	promoter-TSS	-191	34
Elba3_ChIPnexus_peak_3104b	349	437	0.55598	chr2R:3827210-3827536	CG30379	promoter-TSS	-88	33.9	insv_CCAATTGG
Elba3_ChIPnexus_peak_5624	348	293	0.542902	chr3L:693158-693425	Vti1a	promoter-TSS	-372	33.9	insv_CCAATTGG
Elba3_ChIPnexus_peak_1328	288	342	0.542857	chr2L:10332764-10332962	GATAd	promoter-TSS	-871	33.7		insv_CCAATAAG
Elba3_ChIPnexus_peak_14209	85	44	0.658915	chrX:17664296-17664465	unc-4	intron	1778	33.7	insv_CCAATTGG
Elba3_ChIPnexus_peak_7374	573	510	0.529086	chr3L:15556628-15557032	SCCRO	promoter-TSS	303	33.7
Elba3_ChIPnexus_peak_9658f	1750	1792	0.505929	chr3R:8452256-8453640	Vha55	promoter-TSS	475	33.7	insv_CCAATTGG	insv_CCAATAAG
Elba3_ChIPnexus_peak_10282	173	111	0.609155	chr3R:13259149-13259345	CG44090	TTS	905	33.5		insv_CCAATAAG
Elba3_ChIPnexus_peak_10476	477	590	0.552952	chr3R:14919396-14919684	cdi	TTS	452	33.5
Elba3_ChIPnexus_peak_7616d	911	763	0.544205	chr3L:17400350-17401164	blot	intron	-1136	33.5	insv_CCAATTGG
Elba3_ChIPnexus_peak_10546a	318	426	0.572581	chr3R:15728086-15728548	CG4538	intron	640	33.4
Elba3_ChIPnexus_peak_13459	256	200	0.561404	chrX:11031025-11031346	Klp10A	promoter-TSS	-34	33.4
Elba3_ChIPnexus_peak_5232	227	216	0.512415	chr2R:19795516-19795757	kcc	promoter-TSS	-38	33.4	insv_CCAATTGG
Elba3_ChIPnexus_peak_6739b	106	114	0.518182	chr3L:10682447-10682856	CG11811	TTS	-1473	33.4	insv_CCAATTGG
Elba3_ChIPnexus_peak_9281b	667	796	0.544087	chr3R:5384885-5385322	AP-1mu	promoter-TSS	144	33.4	insv_CCAATTGG
Elba3_ChIPnexus_peak_9865b	489	530	0.520118	chr3R:10152056-10152441	Afti	promoter-TSS	163	33.4		insv_CCAATAAG
Elba3_ChIPnexus_peak_5005	264	401	0.603008	chr2R:17759430-17759723	Fili	promoter-TSS	41	33.3	insv_CCAATTGG
Elba3_ChIPnexus_peak_6928a	299	377	0.557692	chr3L:12330158-12330438	CR45444	promoter-TSS	-154	33.3	insv_CCAATTGG	insv_CCAATAAG
Elba3_ChIPnexus_peak_7738b	619	436	0.58673	chr3L:18611183-18611485	CG13380	promoter-TSS	-291	33.3
Elba3_ChIPnexus_peak_13421b	570	551	0.508475	chrX:10700782-10701124	Imp	promoter-TSS	-64	33.2
Elba3_ChIPnexus_peak_1464	173	166	0.510324	chr2L:11337885-11338248	CR44585	TTS	854	33.2
Elba3_ChIPnexus_peak_3571c	1033	947	0.521717	chr2R:7246155-7246847	CG12384	TTS	180	33.1
Elba3_ChIPnexus_peak_3982	300	265	0.530973	chr2R:10039952-10040262	Rcd1	promoter-TSS	106	33.1
Elba3_ChIPnexus_peak_658a	458	582	0.559615	chr2L:5799611-5799902	CG9171	TTS	417	33.1
Elba3_ChIPnexus_peak_12540	182	255	0.583524	chrX:2138915-2139130	Or2a	3'UTR	-1242	33
Elba3_ChIPnexus_peak_1724	498	466	0.516598	chr2L:13780559-13781024	p38b	promoter-TSS	102	33
Elba3_ChIPnexus_peak_2629a	502	616	0.550984	chr2L:21899280-21899647	CG11629	Intergenic	-1174	33
Elba3_ChIPnexus_peak_5227c	261	382	0.59409	chr2R:19777646-19778229	DNA-ligI	promoter-TSS	-98	32.9
Elba3_ChIPnexus_peak_12646	199	212	0.515815	chrX:3356326-3356536	CG16781	TTS	1646	32.8		insv_CCAATAAG
Elba3_ChIPnexus_peak_2154	384	455	0.542312	chr2L:18598174-18598530	amos	Intergenic	-1431	32.8	insv_CCAATTGG
Elba3_ChIPnexus_peak_810a	189	206	0.521519	chr2L:6913201-6913496	Wee1	TTS	790	32.6
Elba3_ChIPnexus_peak_12251c	182	209	0.534527	chrU:5508915-5509234	JYalpha	exon	1309	32.5		insv_CCAATAAG
Elba3_ChIPnexus_peak_13273c	550	476	0.536062	chrX:9058973-9059517	mei-P26	promoter-TSS	-751	32.5
Elba3_ChIPnexus_peak_13465b	1230	1506	0.550439	chrX:11048423-11049235	Dlic	promoter-TSS	375	32.5	insv_CCAATTGG
Elba3_ChIPnexus_peak_2186a	569	449	0.558939	chr2L:18708016-18708354	Faf2	promoter-TSS	414	32.5
Elba3_ChIPnexus_peak_5024	242	177	0.577566	chr2R:18011856-18012127	mei-S332	TTS	1574	32.5	insv_CCAATTGG
Elba3_ChIPnexus_peak_9566	715	663	0.518868	chr3R:7586317-7586625	Lk6	promoter-TSS	-670	32.5		insv_CCAATAAG
Elba3_ChIPnexus_peak_13443a	598	543	0.524102	chrX:10824617-10824953	Myo10A	promoter-TSS	-88	32.4	insv_CCAATTGG	insv_CCAATAAG
Elba3_ChIPnexus_peak_14236a	377	576	0.604407	chrX:17978715-17979220	CG7536	promoter-TSS	473	32.4
Elba3_ChIPnexus_peak_235	280	332	0.542484	chr2L:1970383-1970643	erm	promoter-TSS	-151	32.4
Elba3_ChIPnexus_peak_3136	269	204	0.56871	chr2R:3973882-3974280	sut2	promoter-TSS	-820	32.4	insv_CCAATTGG
Elba3_ChIPnexus_peak_3848b	478	549	0.534567	chr2R:9085391-9085918	Kdm4B	promoter-TSS	188	32.4
Elba3_ChIPnexus_peak_5989	287	324	0.530278	chr3L:3471272-3471665	CG14971	promoter-TSS	-159	32.3
Elba3_ChIPnexus_peak_8933d	413	386	0.516896	chr3R:2862990-2863535	CR44933	promoter-TSS	-338	32.3
Elba3_ChIPnexus_peak_10854b	179	143	0.555901	chr3R:18236394-18236692	CG13850	promoter-TSS	-12	32.2
Elba3_ChIPnexus_peak_1175	313	360	0.534918	chr2L:9494694-9494967	Gdi	promoter-TSS	-34	32.2
Elba3_ChIPnexus_peak_13745b	355	252	0.584843	chrX:13629730-13629929	g	promoter-TSS	-107	32.2	insv_CCAATTGG
Elba3_ChIPnexus_peak_1431b	374	388	0.509186	chr2L:11099832-11100274	Ge-1	TTS	835	32.2	insv_CCAATTGG	insv_CCAATAAG
Elba3_ChIPnexus_peak_4556c	950	904	0.512406	chr2R:14245028-14245686	sbb	promoter-TSS	-556	32.2
Elba3_ChIPnexus_peak_4596	244	138	0.638743	chr2R:14562824-14563012	edl	Intergenic	-1877	32.2
Elba3_ChIPnexus_peak_6449a	384	370	0.509284	chr3L:8121118-8121477	CdsA	promoter-TSS	143	32.2		insv_CCAATAAG
Elba3_ChIPnexus_peak_13477a	795	887	0.527348	chrX:11233524-11234015	CG34348	promoter-TSS	-137	32.1	insv_CCAATTGG	insv_CCAATAAG
Elba3_ChIPnexus_peak_5293	303	466	0.605982	chr2R:20085256-20085597	CG3356	promoter-TSS	79	32.1
Elba3_ChIPnexus_peak_6110b	573	476	0.546235	chr3L:4363457-4363815	Cip4	promoter-TSS	338	32.1
Elba3_ChIPnexus_peak_6169b	448	631	0.584801	chr3L:5353250-5353987	Cyt-c1	intron	307	32.1
Elba3_ChIPnexus_peak_7562c	1037	866	0.544929	chr3L:16758781-16759625	Nrt	promoter-TSS	31	32.1
Elba3_ChIPnexus_peak_10143	350	567	0.618321	chr3R:12294206-12294799	CG42232	intron	883	32
Elba3_ChIPnexus_peak_12795e	1467	1543	0.512625	chrX:4940819-4941530	ovo	intron	-1132	32
Elba3_ChIPnexus_peak_6158b	251	279	0.526415	chr3L:5139033-5139312	CG10671	promoter-TSS	-9	32
Elba3_ChIPnexus_peak_13349	131	154	0.540351	chrX:9954111-9954378	Gr9a	intron	-1416	31.9	insv_CCAATTGG
Elba3_ChIPnexus_peak_13496	174	114	0.604167	chrX:11317488-11317699	Gs2	promoter-TSS	-397	31.9	insv_CCAATTGG
Elba3_ChIPnexus_peak_1360	220	207	0.515222	chr2L:10430847-10431008	Bug22	promoter-TSS	-9	31.9
Elba3_ChIPnexus_peak_2857b	599	606	0.502905	chr2R:1923394-1924198	SCAP	promoter-TSS	97	31.9
Elba3_ChIPnexus_peak_2983a	398	453	0.532315	chr2R:2858529-2859238	mim	TTS	259	31.9	insv_CCAATTGG
Elba3_ChIPnexus_peak_3052b	735	906	0.552102	chr2R:3376857-3377540	wech	5'UTR	130	31.9
Elba3_ChIPnexus_peak_659	249	372	0.599034	chr2L:5799996-5800353	CG9171	promoter-TSS	-1	31.9
Elba3_ChIPnexus_peak_7243c	1136	1255	0.524885	chr3L:14751851-14752499	Trl	intron	-1113	31.9
Elba3_ChIPnexus_peak_7907	109	163	0.599265	chr3L:19932259-19932409	Ac76E	promoter-TSS	-53	31.9
Elba3_ChIPnexus_peak_8532	422	478	0.531111	chr3R:225313-225674	CG9853	promoter-TSS	238	31.9		insv_CCAATAAG
Elba3_ChIPnexus_peak_941b	1034	1089	0.512953	chr2L:7828215-7828747	mts	intron	688	31.9
Elba3_ChIPnexus_peak_13659b	141	171	0.548077	chrX:12834418-12834716	fne	promoter-TSS	-738	31.8
Elba3_ChIPnexus_peak_5402	324	287	0.530278	chr2R:20971786-20972178	gol	promoter-TSS	-112	31.8
Elba3_ChIPnexus_peak_11459a	388	354	0.522911	chr3R:23461462-23462087	CG5611	promoter-TSS	8	31.7		insv_CCAATAAG
Elba3_ChIPnexus_peak_14102	305	150	0.67033	chrX:16842499-16842714	CG13000	promoter-TSS	-102	31.7
Elba3_ChIPnexus_peak_1836	171	156	0.522936	chr2L:15062238-15062374	solo	TTS	650	31.7
Elba3_ChIPnexus_peak_6596b	568	571	0.501317	chr3L:9395548-9396078	eIF-4E	promoter-TSS	-253	31.7
Elba3_ChIPnexus_peak_10001b	208	244	0.539823	chr3R:11182446-11182692	Atg4b	promoter-TSS	77	31.6
Elba3_ChIPnexus_peak_11168	326	231	0.585278	chr3R:20632596-20632801	CG6980	promoter-TSS	-645	31.6		insv_CCAATAAG
Elba3_ChIPnexus_peak_2975	277	302	0.521589	chr2R:2758734-2758932	coro	intron	1390	31.6	insv_CCAATTGG
Elba3_ChIPnexus_peak_3434b	376	460	0.550239	chr2R:6305645-6305926	Prx2540-2	promoter-TSS	-438	31.6	insv_CCAATTGG
Elba3_ChIPnexus_peak_7763f	1007	1119	0.526341	chr3L:18815610-18816367	Cat	TTS	284	31.6		insv_CCAATAAG
Elba3_ChIPnexus_peak_10419b	155	233	0.600515	chr3R:14371087-14371307	fru	5'UTR	111	31.5	insv_CCAATTGG
Elba3_ChIPnexus_peak_11020c	556	539	0.507763	chr3R:19748445-19748797	sba	promoter-TSS	74	31.5	insv_CCAATTGG
Elba3_ChIPnexus_peak_1736	421	363	0.53699	chr2L:13836521-13836692	CenG1A	intron	1042	31.5	insv_CCAATTGG
Elba3_ChIPnexus_peak_7643c	303	291	0.510101	chr3L:17522692-17522993	Edc3	promoter-TSS	119	31.5		insv_CCAATAAG
Elba3_ChIPnexus_peak_11207	252	159	0.613139	chr3R:20863733-20863889	CG6422	TTS	679	31.4
Elba3_ChIPnexus_peak_11499	482	484	0.501035	chr3R:24153257-24153608	larp	intron	573	31.4
Elba3_ChIPnexus_peak_11713a	409	450	0.523865	chr3R:25883810-25884094	sima	promoter-TSS	-81	31.4	insv_CCAATTGG
Elba3_ChIPnexus_peak_14140	170	91	0.651341	chrX:17159770-17159971	f	intron	404	31.4
Elba3_ChIPnexus_peak_3603	245	356	0.592346	chr2R:7479773-7480083	tou	promoter-TSS	703	31.4
Elba3_ChIPnexus_peak_555	137	206	0.600583	chr2L:4944724-4945039	mRpL24	promoter-TSS	480	31.4	insv_CCAATTGG
Elba3_ChIPnexus_peak_7167b	665	726	0.521927	chr3L:14184407-14184937	nuf	5'UTR	699	31.4	insv_CCAATTGG
Elba3_ChIPnexus_peak_8699c	941	1190	0.558423	chr3R:1193278-1194112	Cerk	promoter-TSS	333	31.4	insv_CCAATTGG
Elba3_ChIPnexus_peak_12058	587	757	0.563244	chr4:591056-591426	ND-49	exon	175	31.3	insv_CCAATTGG
Elba3_ChIPnexus_peak_14196	321	309	0.509524	chrX:17596651-17596863	CG8188	promoter-TSS	53	31.3	insv_CCAATTGG
Elba3_ChIPnexus_peak_1834	401	435	0.520335	chr2L:15057806-15058004	ck	promoter-TSS	-43	31.3
Elba3_ChIPnexus_peak_3706	401	535	0.571581	chr2R:8231201-8231580	CG8839	intron	732	31.3		insv_CCAATAAG
Elba3_ChIPnexus_peak_417	175	86	0.670498	chr2L:3619170-3619359	Dot	promoter-TSS	-14	31.3
Elba3_ChIPnexus_peak_4538	304	344	0.530864	chr2R:14042944-14043204	lolal	intron	810	31.3
Elba3_ChIPnexus_peak_56	297	207	0.589286	chr2L:276578-276836	CG17078	promoter-TSS	505	31.3
Elba3_ChIPnexus_peak_649b	330	351	0.515419	chr2L:5724563-5724833	CG11030	promoter-TSS	42	31.3
Elba3_ChIPnexus_peak_6994a	444	463	0.510474	chr3L:12727072-12727646	SmD1	promoter-TSS	352	31.3		insv_CCAATAAG
Elba3_ChIPnexus_peak_762a	249	254	0.50497	chr2L:6561478-6561865	CG9596	promoter-TSS	-11	31.3	insv_CCAATTGG
Elba3_ChIPnexus_peak_11589a	146	122	0.544776	chr3R:24973814-24974091	Pglym78	promoter-TSS	-18	31.2	insv_CCAATTGG	insv_CCAATAAG
Elba3_ChIPnexus_peak_12352a	360	399	0.525692	chrX:423588-424025	CG4293	promoter-TSS	76	31.2
Elba3_ChIPnexus_peak_14193	365	489	0.5726	chrX:17591979-17592232	chas	TTS	658	31.2	insv_CCAATTGG
Elba3_ChIPnexus_peak_2501b	193	338	0.636535	chr2L:21092738-21093121	CG14397	intron	1702	31.2	insv_CCAATTGG
Elba3_ChIPnexus_peak_6153	246	149	0.622785	chr3L:5125015-5125189	CG15212	TTS	457	31.2	insv_CCAATTGG	insv_CCAATAAG
Elba3_ChIPnexus_peak_6930	114	137	0.545817	chr3L:12380266-12380494	Ncc69	intron	549	31.2	insv_CCAATTGG	insv_CCAATAAG
Elba3_ChIPnexus_peak_8526b	228	186	0.550725	chr3R:201339-201679	CR44922	non-coding	703	31.2		insv_CCAATAAG
Elba3_ChIPnexus_peak_8599b	276	163	0.628702	chr3R:606220-606608	CG14655	promoter-TSS	-390	31.2	insv_CCAATTGG	insv_CCAATAAG
Elba3_ChIPnexus_peak_8734	367	365	0.501366	chr3R:1413982-1414274	CG2926	promoter-TSS	-26	31.2
Elba3_ChIPnexus_peak_1040a	700	667	0.51207	chr2L:8362756-8363246	CG7627	promoter-TSS	-532	31.1
Elba3_ChIPnexus_peak_11192	170	211	0.553806	chr3R:20747097-20747282	Mink	exon	-1006	31.1	insv_CCAATTGG
Elba3_ChIPnexus_peak_11733b	207	243	0.54	chr3R:26073519-26074038	CG9733	Intergenic	-1353	31.1		insv_CCAATAAG
Elba3_ChIPnexus_peak_12421	184	189	0.506702	chrX:1110833-1111060	CG11398	TTS	-1757	31.1	insv_CCAATTGG
Elba3_ChIPnexus_peak_7709	193	166	0.537604	chr3L:18237835-18238061	CR45936	TTS	1148	31.1	insv_CCAATTGG
Elba3_ChIPnexus_peak_9370b	784	561	0.5829	chr3R:5934975-5935417	Fmr1	promoter-TSS	134	31.1		insv_CCAATAAG
Elba3_ChIPnexus_peak_10541b	341	489	0.589157	chr3R:15686724-15687209	Ire1	promoter-TSS	47	31
Elba3_ChIPnexus_peak_10836	295	383	0.564897	chr3R:18182175-18182535	Sar1	promoter-TSS	-52	31		insv_CCAATAAG
Elba3_ChIPnexus_peak_569c	386	317	0.549075	chr2L:4981524-4981913	CG34126	promoter-TSS	104	31
Elba3_ChIPnexus_peak_5128b	404	370	0.521964	chr2R:18932220-18932803	twi	intron	-1120	30.9		insv_CCAATAAG
Elba3_ChIPnexus_peak_6611c	1437	1170	0.551208	chr3L:9439865-9440669	CG3529	TTS	303	30.9
Elba3_ChIPnexus_peak_8869b	233	172	0.575309	chr3R:2504721-2504962	lab	promoter-TSS	-529	30.9	insv_CCAATTGG
Elba3_ChIPnexus_peak_10215a	215	302	0.584139	chr3R:12724613-12725036	iab-8	intron	730	30.8	insv_CCAATTGG	insv_CCAATAAG
Elba3_ChIPnexus_peak_2942	204	224	0.523364	chr2R:2544735-2544987	sced	promoter-TSS	30	30.8		insv_CCAATAAG
Elba3_ChIPnexus_peak_3187	104	97	0.517413	chr2R:4515360-4515499	CG14749	promoter-TSS	24	30.8
Elba3_ChIPnexus_peak_3343	373	372	0.500671	chr2R:5481486-5481821	CG30338	5'UTR	103	30.8
Elba3_ChIPnexus_peak_7598c	360	400	0.526316	chr3L:17035606-17036009	Papst2	promoter-TSS	-90	30.8	insv_CCAATTGG
Elba3_ChIPnexus_peak_12923	127	124	0.505976	chrX:6259649-6259805	swa	promoter-TSS	14	30.7	insv_CCAATTGG
Elba3_ChIPnexus_peak_3783	493	493	0.5	chr2R:8644876-8645224	Dgkepsilon	promoter-TSS	-1	30.7
Elba3_ChIPnexus_peak_6343	314	280	0.52862	chr3L:7314847-7315115	RhoGEF4	TTS	1266	30.7		insv_CCAATAAG
Elba3_ChIPnexus_peak_7099a	538	500	0.518304	chr3L:13830414-13831044	CG43184	promoter-TSS	-127	30.7
Elba3_ChIPnexus_peak_7418b	1061	956	0.526029	chr3L:15808749-15809575	fwe	promoter-TSS	348	30.7	insv_CCAATTGG
Elba3_ChIPnexus_peak_10884b	329	292	0.529791	chr3R:18492376-18492911	wake	5'UTR	160	30.6	insv_CCAATTGG
Elba3_ChIPnexus_peak_11806b	206	285	0.580448	chr3R:26885339-26885756	dco	intron	1385	30.6	insv_CCAATTGG
Elba3_ChIPnexus_peak_12958	295	224	0.568401	chrX:6588479-6588719	CG14442	5'UTR	435	30.6
Elba3_ChIPnexus_peak_12972	170	177	0.510086	chrX:6671896-6672183	shf	intron	1653	30.6	insv_CCAATTGG
Elba3_ChIPnexus_peak_2019	390	241	0.618067	chr2L:16720526-16720780	Cyt-c-p	intron	721	30.6
Elba3_ChIPnexus_peak_2305a	762	717	0.515213	chr2L:19425984-19426836	CG16771	promoter-TSS	-46	30.6	insv_CCAATTGG
Elba3_ChIPnexus_peak_3272b	259	310	0.544815	chr2R:5032662-5032862	CG30344	promoter-TSS	-3	30.6
Elba3_ChIPnexus_peak_6315b	271	229	0.542	chr3L:6951074-6951257	CG10075	promoter-TSS	43	30.6
Elba3_ChIPnexus_peak_9741a	796	764	0.510256	chr3R:9228769-9229133	CG33977	promoter-TSS	-178	30.6	insv_CCAATTGG
Elba3_ChIPnexus_peak_1289a	609	543	0.528646	chr2L:10226057-10226413	CG5708	intron	573	30.5
Elba3_ChIPnexus_peak_13953	294	255	0.535519	chrX:15803205-15803406	CycD	5'UTR	404	30.5
Elba3_ChIPnexus_peak_4010b	455	294	0.607477	chr2R:10190215-10190481	tej	promoter-TSS	-490	30.5
Elba3_ChIPnexus_peak_6192b	376	371	0.503347	chr3L:5648474-5649081	lin-28	intron	996	30.5
Elba3_ChIPnexus_peak_7736a	226	283	0.555992	chr3L:18581426-18581960	CG7271	promoter-TSS	-166	30.5
Elba3_ChIPnexus_peak_9311a	596	501	0.5433	chr3R:5536024-5536403	trbd	promoter-TSS	546	30.5		insv_CCAATAAG
Elba3_ChIPnexus_peak_10550	308	341	0.525424	chr3R:15735418-15735715	CR45048	promoter-TSS	474	30.4
Elba3_ChIPnexus_peak_12442b	283	275	0.507168	chrX:1274440-1274701	CG3719	promoter-TSS	-57	30.4
Elba3_ChIPnexus_peak_5817a	367	336	0.522048	chr3L:2196788-2197549	CG8960	promoter-TSS	155	30.4
Elba3_ChIPnexus_peak_9206	335	279	0.545603	chr3R:4872838-4873013	Rel	promoter-TSS	-3	30.4	insv_CCAATTGG
Elba3_ChIPnexus_peak_13553	271	174	0.608989	chrX:11709776-11709959	CG1578	promoter-TSS	-91	30.3	insv_CCAATTGG
Elba3_ChIPnexus_peak_1415	381	390	0.505837	chr2L:10976720-10977221	SCAR	promoter-TSS	198	30.3
Elba3_ChIPnexus_peak_10927c	592	391	0.602238	chr3R:18967494-18968056	hh	promoter-TSS	-147	30.2	insv_CCAATTGG
Elba3_ChIPnexus_peak_335c	583	682	0.53913	chr2L:2886824-2887349	lilli	intron	1157	30.2
Elba3_ChIPnexus_peak_4708d	507	505	0.500988	chr2R:15557297-15557770	hrg	promoter-TSS	-196	30.2
Elba3_ChIPnexus_peak_5203	359	380	0.514208	chr2R:19632953-19633189	egl	promoter-TSS	-364	30.2	insv_CCAATTGG
Elba3_ChIPnexus_peak_7460	133	108	0.551867	chr3L:16068372-16068496	Mbs	intron	1968	30.2	insv_CCAATTGG
Elba3_ChIPnexus_peak_7596a	298	258	0.535971	chr3L:17028391-17028850	beg	promoter-TSS	-148	30.2	insv_CCAATTGG
Elba3_ChIPnexus_peak_8972	240	164	0.594059	chr3R:2989289-2989477	CR45909	promoter-TSS	-725	30.2	insv_CCAATTGG
Elba3_ChIPnexus_peak_981	531	386	0.579062	chr2L:8084945-8085175	Bsg	intron	1640	30.2		insv_CCAATAAG
Elba3_ChIPnexus_peak_11537a	1299	1126	0.53567	chr3R:24669832-24670555	Apc	promoter-TSS	277	30.1	insv_CCAATTGG
Elba3_ChIPnexus_peak_1904a	1110	1125	0.503356	chr2L:15746062-15746475	CR44974	promoter-TSS	11	30.1
Elba3_ChIPnexus_peak_7968	420	325	0.563758	chr3L:20341398-20341670	eRF1	promoter-TSS	79	30.1	insv_CCAATTGG
Elba3_ChIPnexus_peak_11254a	192	189	0.503937	chr3R:21072489-21072828	RpS27	promoter-TSS	536	30	insv_CCAATTGG
Elba3_ChIPnexus_peak_12974a	244	309	0.55877	chrX:6696348-6696826	C3G	intron	1039	30	insv_CCAATTGG
Elba3_ChIPnexus_peak_2274b	505	606	0.545455	chr2L:19190089-19190510	drl	promoter-TSS	-43	30	insv_CCAATTGG
Elba3_ChIPnexus_peak_4001	138	112	0.552	chr2R:10146447-10146588	beta4GalNAcTA	promoter-TSS	-18	30
Elba3_ChIPnexus_peak_13645	150	162	0.519231	chrX:12657602-12657852	CG12717	promoter-TSS	-83	29.9	insv_CCAATTGG
Elba3_ChIPnexus_peak_140	712	547	0.565528	chr2L:867576-867896	aru	TTS	277	29.9
Elba3_ChIPnexus_peak_3738a	566	516	0.523105	chr2R:8416519-8417329	fra	5'UTR	366	29.9
Elba3_ChIPnexus_peak_5244b	193	266	0.579521	chr2R:19855442-19855813	or	promoter-TSS	165	29.9	insv_CCAATTGG
Elba3_ChIPnexus_peak_5965b	835	802	0.510079	chr3L:3336730-3337163	kst	promoter-TSS	86	29.9		insv_CCAATAAG
Elba3_ChIPnexus_peak_6861a	330	311	0.514821	chr3L:11808448-11808696	CG14130	promoter-TSS	28	29.9
Elba3_ChIPnexus_peak_6861b	330	311	0.514821	chr3L:11808448-11808696	CG14130	promoter-TSS	28	29.9
Elba3_ChIPnexus_peak_13479	213	187	0.5325	chrX:11243937-11244088	CG11752	promoter-TSS	-19	29.8		insv_CCAATAAG
Elba3_ChIPnexus_peak_7135b	374	250	0.599359	chr3L:14029996-14030412	Hsc70Cb	promoter-TSS	85	29.8		insv_CCAATAAG
Elba3_ChIPnexus_peak_733a	458	487	0.515344	chr2L:6338115-6338485	Pez	promoter-TSS	126	29.8
Elba3_ChIPnexus_peak_11349c	437	409	0.516548	chr3R:22362355-22362933	scrib	intron	572	29.7	insv_CCAATTGG
Elba3_ChIPnexus_peak_4352	501	592	0.541629	chr2R:12672101-12672426	CG5522	intron	1087	29.7
Elba3_ChIPnexus_peak_7026b	189	224	0.542373	chr3L:13008196-13008496	MICAL-like	promoter-TSS	86	29.7		insv_CCAATAAG
Elba3_ChIPnexus_peak_7597	198	168	0.540984	chr3L:17034186-17034395	scaf6	3'UTR	1384	29.7
Elba3_ChIPnexus_peak_8831b	300	357	0.543379	chr3R:2177002-2177446	Pak	TTS	606	29.7	insv_CCAATTGG
Elba3_ChIPnexus_peak_11221	250	255	0.50495	chr3R:20901440-20901682	CG11920	exon	962	29.6
Elba3_ChIPnexus_peak_13444	340	350	0.507246	chrX:10825381-10825554	Myo10A	intron	497	29.6
Elba3_ChIPnexus_peak_3773	151	164	0.520635	chr2R:8573592-8573823	CG8771	promoter-TSS	-23	29.6
Elba3_ChIPnexus_peak_430c	596	529	0.529778	chr2L:3771607-3772029	bowl	promoter-TSS	-102	29.6
Elba3_ChIPnexus_peak_8713	405	312	0.564854	chr3R:1297370-1297541	Snr1	intron	807	29.6
Elba3_ChIPnexus_peak_10893c	277	205	0.574689	chr3R:18546652-18546985	wge	promoter-TSS	54	29.5
Elba3_ChIPnexus_peak_4808b	453	482	0.515508	chr2R:16445315-16445610	lms	intron	1080	29.5	insv_CCAATTGG
Elba3_ChIPnexus_peak_11329	472	679	0.589922	chr3R:21866612-21866918	gro	promoter-TSS	-693	29.4	insv_CCAATTGG	insv_CCAATAAG
Elba3_ChIPnexus_peak_11665c	1288	1010	0.560487	chr3R:25600210-25600844	CR46110	non-coding	246	29.4	insv_CCAATTGG	insv_CCAATAAG
Elba3_ChIPnexus_peak_2477b	389	352	0.524966	chr2L:20795780-20796235	vari	TTS	1035	29.4
Elba3_ChIPnexus_peak_2535c	1155	1457	0.55781	chr2L:21237168-21238138	Hr39	promoter-TSS	403	29.4
Elba3_ChIPnexus_peak_2535f	1155	1457	0.55781	chr2L:21237168-21238138	Hr39	promoter-TSS	403	29.4
Elba3_ChIPnexus_peak_12045	255	294	0.535519	chr4:503735-504054	Asator	promoter-TSS	535	29.3	insv_CCAATTGG
Elba3_ChIPnexus_peak_3691b	301	481	0.61509	chr2R:8069819-8070173	CG33964	promoter-TSS	-148	29.3
Elba3_ChIPnexus_peak_4869	192	275	0.588865	chr2R:16899375-16899619	CG9346	promoter-TSS	22	29.3
Elba3_ChIPnexus_peak_12535	366	283	0.563945	chrX:2115681-2115944	Vinc	intron	569	29.2	insv_CCAATTGG
Elba3_ChIPnexus_peak_13744	217	162	0.572559	chrX:13615890-13616054	CG9941	promoter-TSS	38	29.2
Elba3_ChIPnexus_peak_10058c	553	618	0.527754	chr3R:11799153-11799691	Hel89B	promoter-TSS	402	29.1
Elba3_ChIPnexus_peak_10058d	553	618	0.527754	chr3R:11799153-11799691	Hel89B	promoter-TSS	402	29.1
Elba3_ChIPnexus_peak_14362	181	204	0.52987	chrX:19391890-19392063	Pfrx	promoter-TSS	-430	29.1		insv_CCAATAAG
Elba3_ChIPnexus_peak_40	275	267	0.50738	chr2L:207216-207470	CG11617	promoter-TSS	-46	29.1
Elba3_ChIPnexus_peak_4708b	507	505	0.500988	chr2R:15557297-15557770	hrg	promoter-TSS	-196	29.1
Elba3_ChIPnexus_peak_6616d	650	706	0.520649	chr3L:9455628-9456364	CG44838	promoter-TSS	289	29.1
Elba3_ChIPnexus_peak_10578b	686	823	0.545394	chr3R:16078846-16079271	cic	5'UTR	566	29		insv_CCAATAAG
Elba3_ChIPnexus_peak_11386c	508	461	0.524252	chr3R:22738315-22738672	Ets97D	5'UTR	115	29	insv_CCAATTGG
Elba3_ChIPnexus_peak_13103b	453	521	0.534908	chrX:7782476-7782903	CG10932	TTS	129	29	insv_CCAATTGG
Elba3_ChIPnexus_peak_13240e	921	940	0.505105	chrX:8801007-8801713	rdgA	5'UTR	259	29	insv_CCAATTGG
Elba3_ChIPnexus_peak_1676	400	264	0.60241	chr2L:13203035-13203381	CG16972	promoter-TSS	87	29
Elba3_ChIPnexus_peak_6452b	230	251	0.52183	chr3L:8130821-8131032	mus301	promoter-TSS	18	29
Elba3_ChIPnexus_peak_7911c	441	397	0.526253	chr3L:19995773-19996235	CG7668	TTS	168	29
Elba3_ChIPnexus_peak_10160	232	319	0.578947	chr3R:12439918-12440231	CG10340	promoter-TSS	39	28.9
Elba3_ChIPnexus_peak_13093c	453	515	0.532025	chrX:7616031-7616456	Hira	promoter-TSS	91	28.9	insv_CCAATTGG
Elba3_ChIPnexus_peak_6789b	123	116	0.514644	chr3L:11102779-11103227	CG7638	promoter-TSS	213	28.9	insv_CCAATTGG
Elba3_ChIPnexus_peak_2965	206	176	0.539267	chr2R:2666938-2667263	Cyp6a2	TTS	1896	28.8		insv_CCAATAAG
Elba3_ChIPnexus_peak_2977b	391	410	0.51186	chr2R:2760162-2760622	coro	promoter-TSS	-169	28.8	insv_CCAATTGG
Elba3_ChIPnexus_peak_5683	98	142	0.591667	chr3L:1177977-1178136	bab2	promoter-TSS	-780	28.8
Elba3_ChIPnexus_peak_5965c	835	802	0.510079	chr3L:3336730-3337163	kst	promoter-TSS	86	28.8		insv_CCAATAAG
Elba3_ChIPnexus_peak_7244b	650	761	0.539334	chr3L:14754944-14755215	CG9384	promoter-TSS	-49	28.7		insv_CCAATAAG
Elba3_ChIPnexus_peak_8123	154	178	0.536145	chr3L:21209881-21210254	Ilk	promoter-TSS	66	28.7
Elba3_ChIPnexus_peak_8970a	728	861	0.54185	chr3R:2988024-2988965	sas	promoter-TSS	-36	28.7	insv_CCAATTGG
Elba3_ChIPnexus_peak_12308a	563	566	0.501329	chrX:172458-172983	ewg	intron	947	28.6	insv_CCAATTGG
Elba3_ChIPnexus_peak_13157	233	171	0.576733	chrX:8046081-8046370	Gbeta5	promoter-TSS	83	28.6	insv_CCAATTGG
Elba3_ChIPnexus_peak_3066	124	203	0.620795	chr2R:3426949-3427300	CG1598	promoter-TSS	77	28.6
Elba3_ChIPnexus_peak_4403	347	458	0.568944	chr2R:13281461-13281874	CG10939	promoter-TSS	-431	28.6	insv_CCAATTGG
Elba3_ChIPnexus_peak_5119	119	101	0.540909	chr2R:18770537-18770696	EMC8-9	promoter-TSS	-403	28.6	insv_CCAATTGG
Elba3_ChIPnexus_peak_6806d	750	1075	0.589041	chr3L:11208786-11209395	CG42671	intron	211	28.6	insv_CCAATTGG
Elba3_ChIPnexus_peak_10005	163	195	0.544693	chr3R:11193317-11193479	CG34404	promoter-TSS	-11	28.5
Elba3_ChIPnexus_peak_6854b	365	406	0.526589	chr3L:11684245-11684764	Pallidin	promoter-TSS	-5	28.5		insv_CCAATAAG
Elba3_ChIPnexus_peak_13241b	310	315	0.504	chrX:8802328-8802511	rdgA	intron	1318	28.4	insv_CCAATTGG
Elba3_ChIPnexus_peak_13488b	187	158	0.542029	chrX:11263419-11263748	dlg1	promoter-TSS	-115	28.4	insv_CCAATTGG
Elba3_ChIPnexus_peak_7989	268	305	0.532286	chr3L:20423492-20423715	CG5262	promoter-TSS	-28	28.4	insv_CCAATTGG
Elba3_ChIPnexus_peak_85a	264	279	0.513812	chr2L:452867-453184	crq	promoter-TSS	-1	28.4
Elba3_ChIPnexus_peak_10475	459	359	0.561125	chr3R:14918381-14918552	cdi	intron	1526	28.3	insv_CCAATTGG
Elba3_ChIPnexus_peak_12949b	309	215	0.589695	chrX:6556183-6556501	Ctr1A	promoter-TSS	662	28.3		insv_CCAATAAG
Elba3_ChIPnexus_peak_1372a	243	246	0.503067	chr2L:10506397-10506826	Myo31DF	promoter-TSS	168	28.3	insv_CCAATTGG
Elba3_ChIPnexus_peak_1390	185	244	0.568765	chr2L:10732138-10732471	EMC3	promoter-TSS	119	28.3
Elba3_ChIPnexus_peak_239b	180	196	0.521277	chr2L:2009726-2009936	CG4238	promoter-TSS	-28	28.3
Elba3_ChIPnexus_peak_2818	171	180	0.512821	chr2R:1615011-1615198	ap	promoter-TSS	-74	28.3		insv_CCAATAAG
Elba3_ChIPnexus_peak_5159b	329	316	0.510078	chr2R:19264139-19264634	Golgin245	exon	182	28.3
Elba3_ChIPnexus_peak_8720b	429	377	0.532258	chr3R:1343160-1343476	Itp-r83A	5'UTR	479	28.3
Elba3_ChIPnexus_peak_10569	96	70	0.578313	chr3R:15847341-15847491	psidin	promoter-TSS	-10	28.2		insv_CCAATAAG
Elba3_ChIPnexus_peak_11670b	172	227	0.568922	chr3R:25632340-25632573	ncd	promoter-TSS	13	28.2
Elba3_ChIPnexus_peak_377d	1004	864	0.537473	chr2L:3158623-3159685	Mad	promoter-TSS	489	28.2	insv_CCAATTGG
Elba3_ChIPnexus_peak_4065	163	128	0.560137	chr2R:10638138-10638316	AttB	TTS	1499	28.2	insv_CCAATTGG
Elba3_ChIPnexus_peak_7895	462	570	0.552326	chr3L:19901297-19901589	CR43889	intron	-1022	28.2	insv_CCAATTGG
Elba3_ChIPnexus_peak_14070a	928	716	0.564477	chrX:16549726-16550233	r	promoter-TSS	-145	28.1	insv_CCAATTGG
Elba3_ChIPnexus_peak_3154b	242	320	0.569395	chr2R:4050727-4051128	RagC-D	promoter-TSS	78	28.1
Elba3_ChIPnexus_peak_4806b	315	325	0.507812	chr2R:16439596-16440120	CG18065	promoter-TSS	-263	28.1	insv_CCAATTGG
Elba3_ChIPnexus_peak_5503	388	300	0.563953	chr3L:131728-131973	Pdk1	promoter-TSS	38	28.1		insv_CCAATAAG
Elba3_ChIPnexus_peak_1068c	347	429	0.552835	chr2L:8479231-8479719	d	5'UTR	770	28
Elba3_ChIPnexus_peak_13378	238	292	0.550943	chrX:10258873-10259186	l(1)G0289	intron	1277	28	insv_CCAATTGG	insv_CCAATAAG
Elba3_ChIPnexus_peak_2524	194	217	0.527981	chr2L:21169432-21169609	Acon	promoter-TSS	869	28	insv_CCAATTGG
Elba3_ChIPnexus_peak_4440c	590	641	0.520715	chr2R:13455876-13456321	Ns2	promoter-TSS	-137	28	insv_CCAATTGG
Elba3_ChIPnexus_peak_78a	640	594	0.518639	chr2L:430724-431314	ex	promoter-TSS	-208	28	insv_CCAATTGG
Elba3_ChIPnexus_peak_7911a	441	397	0.526253	chr3L:19995773-19996235	CG7668	TTS	168	28
Elba3_ChIPnexus_peak_13295	349	314	0.526395	chrX:9178059-9178302	lz	promoter-TSS	-502	27.9	insv_CCAATTGG
Elba3_ChIPnexus_peak_14150b	161	197	0.550279	chrX:17208257-17208598	B-H2	promoter-TSS	-187	27.9		insv_CCAATAAG
Elba3_ChIPnexus_peak_2364b	223	151	0.596257	chr2L:19816637-19817044	snRNA:U5:38ABb	TTS	426	27.9
Elba3_ChIPnexus_peak_4173	152	268	0.638095	chr2R:11452769-11453050	CG8195	TTS	397	27.9
Elba3_ChIPnexus_peak_5762	280	362	0.563863	chr3L:1637245-1637467	nSyb	TTS	256	27.9	insv_CCAATTGG
Elba3_ChIPnexus_peak_6361d	1257	1099	0.533531	chr3L:7354014-7354593	Sec63	promoter-TSS	642	27.9	insv_CCAATTGG	insv_CCAATAAG
Elba3_ChIPnexus_peak_7777	166	167	0.501502	chr3L:18891818-18892019	RpL26	promoter-TSS	-57	27.9	insv_CCAATTGG
Elba3_ChIPnexus_peak_9353	334	419	0.556441	chr3R:5705915-5706132	CR45029	intron	-1803	27.9	insv_CCAATTGG
Elba3_ChIPnexus_peak_1032	521	455	0.533811	chr2L:8304709-8304982	CG7840	promoter-TSS	-741	27.8
Elba3_ChIPnexus_peak_11527	137	178	0.565079	chr3R:24635665-24635825	wdn	intron	1314	27.8
Elba3_ChIPnexus_peak_11562c	1639	1609	0.504618	chr3R:24865539-24866188	Pkc98E	intron	311	27.8	insv_CCAATTGG	insv_CCAATAAG
Elba3_ChIPnexus_peak_12690a	273	291	0.515957	chrX:3766769-3767116	CG2930	promoter-TSS	496	27.8		insv_CCAATAAG
Elba3_ChIPnexus_peak_13240a	921	940	0.505105	chrX:8801007-8801713	rdgA	5'UTR	259	27.8	insv_CCAATTGG
Elba3_ChIPnexus_peak_7562d	1037	866	0.544929	chr3L:16758781-16759625	Nrt	promoter-TSS	31	27.8
Elba3_ChIPnexus_peak_9705b	165	227	0.579082	chr3R:8882185-8882569	sim	TTS	-1100	27.8	insv_CCAATTGG
Elba3_ChIPnexus_peak_13615	302	205	0.595661	chrX:12507309-12507583	CG2543	TTS	905	27.7
Elba3_ChIPnexus_peak_5802b	188	150	0.556213	chr3L:1920090-1920387	Dbx	Intergenic	-1069	27.7
Elba3_ChIPnexus_peak_9247a	643	598	0.518131	chr3R:5225658-5226171	CG34117	promoter-TSS	-139	27.7		insv_CCAATAAG
Elba3_ChIPnexus_peak_3605c	603	576	0.51145	chr2R:7490984-7491532	tou	intron	1183	27.6	insv_CCAATTGG
Elba3_ChIPnexus_peak_3822	234	233	0.501071	chr2R:8871586-8871803	CR44339	Intergenic	-1178	27.6
Elba3_ChIPnexus_peak_4351	330	432	0.566929	chr2R:12671150-12671408	CG5522	TTS	103	27.6		insv_CCAATAAG
Elba3_ChIPnexus_peak_7904b	444	299	0.597577	chr3L:19917939-19918375	Grasp65	TTS	114	27.6
Elba3_ChIPnexus_peak_121	220	277	0.557344	chr2L:713199-713435	ds	intron	1666	27.5
Elba3_ChIPnexus_peak_13088	286	316	0.524917	chrX:7600178-7600490	CHES-1-like	intron	-1338	27.5	insv_CCAATTGG
Elba3_ChIPnexus_peak_13944c	523	387	0.574725	chrX:15764735-15765353	CG16952	intron	828	27.5
Elba3_ChIPnexus_peak_1921b	395	501	0.559152	chr2L:16049711-16050052	beat-Ia	promoter-TSS	-84	27.5	insv_CCAATTGG
Elba3_ChIPnexus_peak_3844a	592	440	0.573643	chr2R:9076466-9077012	Kdm4B	promoter-TSS	19	27.5		insv_CCAATAAG
Elba3_ChIPnexus_peak_11654	77	68	0.531034	chr3R:25570971-25571099	IntS11	promoter-TSS	-24	27.4		insv_CCAATAAG
Elba3_ChIPnexus_peak_13120a	230	281	0.549902	chrX:7838306-7838557	l(1)G0193	5'UTR	287	27.4		insv_CCAATAAG
Elba3_ChIPnexus_peak_4202	159	215	0.574866	chr2R:11681889-11682106	tun	5'UTR	492	27.4	insv_CCAATTGG
Elba3_ChIPnexus_peak_4296	147	172	0.539185	chr2R:12158640-12158862	Khc	promoter-TSS	725	27.4	insv_CCAATTGG
Elba3_ChIPnexus_peak_9109a	704	896	0.56	chr3R:4160608-4161073	Poxm	Intergenic	-1326	27.4	insv_CCAATTGG
Elba3_ChIPnexus_peak_10438	155	83	0.651261	chr3R:14546533-14546719	CR46265	TTS	1281	27.3
Elba3_ChIPnexus_peak_10600c	384	374	0.506596	chr3R:16382611-16383235	att-ORFA	promoter-TSS	453	27.3
Elba3_ChIPnexus_peak_12195	176	118	0.598639	chrU:1240796-1241037	CG41520	Intergenic	-1169	27.3
Elba3_ChIPnexus_peak_13573	279	346	0.5536	chrX:11882920-11883415	tsg	promoter-TSS	-186	27.3	insv_CCAATTGG
Elba3_ChIPnexus_peak_14575	164	170	0.508982	chrXHet:7106-7353	zyd	promoter-TSS	-27	27.3
Elba3_ChIPnexus_peak_4559a	437	391	0.527778	chr2R:14299890-14300361	Dp1	promoter-TSS	-228	27.3		insv_CCAATAAG
Elba3_ChIPnexus_peak_761a	334	365	0.522175	chr2L:6557169-6557523	IFT52	promoter-TSS	156	27.3		insv_CCAATAAG
Elba3_ChIPnexus_peak_8060	191	252	0.568849	chr3L:20793393-20793803	Spc105R	promoter-TSS	88	27.3
Elba3_ChIPnexus_peak_9388	107	138	0.563265	chr3R:6110441-6110688	CG43143	5'UTR	252	27.3
Elba3_ChIPnexus_peak_10363	81	124	0.604878	chr3R:13982402-13982556	CR45103	promoter-TSS	-936	27.2	insv_CCAATTGG
Elba3_ChIPnexus_peak_14204	189	315	0.625	chrX:17631986-17632186	CG42684	promoter-TSS	-360	27.2
Elba3_ChIPnexus_peak_14428	231	185	0.555288	chrX:19783258-19783559	amn	5'UTR	685	27.2
Elba3_ChIPnexus_peak_2024	142	116	0.550388	chr2L:16732492-16732645	CG17904	promoter-TSS	18	27.2
Elba3_ChIPnexus_peak_3808a	270	327	0.547739	chr2R:8824318-8824758	Sans	promoter-TSS	142	27.2
Elba3_ChIPnexus_peak_774b	447	600	0.573066	chr2L:6648452-6649198	CG31635	promoter-TSS	289	27.2
Elba3_ChIPnexus_peak_7775	432	345	0.555985	chr3L:18860768-18861009	Dysb	promoter-TSS	17	27.2
Elba3_ChIPnexus_peak_789d	626	727	0.537324	chr2L:6723884-6724643	Liprin-alpha	promoter-TSS	360	27.2
Elba3_ChIPnexus_peak_978a	428	591	0.57998	chr2L:8081577-8082077	CR45257	intron	-1032	27.2
Elba3_ChIPnexus_peak_10230b	344	235	0.594128	chr3R:12788084-12788342	Abd-B	intron	1150	27.1	insv_CCAATTGG
Elba3_ChIPnexus_peak_279	244	216	0.530435	chr2L:2235988-2236311	CR44115	promoter-TSS	-198	27.1	insv_CCAATTGG
Elba3_ChIPnexus_peak_7193b	112	225	0.667656	chr3L:14401992-14402244	stwl	promoter-TSS	-172	27.1
Elba3_ChIPnexus_peak_11186	174	274	0.611607	chr3R:20720259-20720534	CG11069	promoter-TSS	-68	27	insv_CCAATTGG
Elba3_ChIPnexus_peak_13007	125	155	0.553571	chrX:6907417-6907699	CG3032	promoter-TSS	137	27	insv_CCAATTGG
Elba3_ChIPnexus_peak_14407b	338	370	0.522599	chrX:19644767-19645273	Pmp70	TTS	217	27
Elba3_ChIPnexus_peak_4796	142	159	0.528239	chr2R:16201832-16201978	CG13868	promoter-TSS	-777	27	insv_CCAATTGG
Elba3_ChIPnexus_peak_7151d	374	337	0.52602	chr3L:14124563-14125044	Sox21b	promoter-TSS	-379	27	insv_CCAATTGG	insv_CCAATAAG
Elba3_ChIPnexus_peak_8955	301	369	0.550746	chr3R:2948302-2948498	Alh	intron	1060	27	insv_CCAATTGG
Elba3_ChIPnexus_peak_9098a	473	568	0.545629	chr3R:4114678-4115085	CG11671	TTS	1283	27	insv_CCAATTGG
Elba3_ChIPnexus_peak_13381	212	180	0.540816	chrX:10259824-10260037	l(1)G0289	TTS	376	26.9		insv_CCAATAAG
Elba3_ChIPnexus_peak_3322	299	190	0.611452	chr2R:5380870-5381066	Wnt2	promoter-TSS	-703	26.9
Elba3_ChIPnexus_peak_1068d	347	429	0.552835	chr2L:8479231-8479719	d	5'UTR	770	26.8
Elba3_ChIPnexus_peak_11400	129	228	0.638655	chr3R:22892599-22892780	CG43935	intron	1531	26.8	insv_CCAATTGG	insv_CCAATAAG
Elba3_ChIPnexus_peak_12574	280	273	0.506329	chrX:2337808-2338162	tko	promoter-TSS	24	26.8
Elba3_ChIPnexus_peak_2828b	168	193	0.534626	chr2R:1669526-1670017	ZnT41F	intron	589	26.8		insv_CCAATAAG
Elba3_ChIPnexus_peak_3919b	555	543	0.505464	chr2R:9480049-9480407	CG6191	promoter-TSS	616	26.8	insv_CCAATTGG
Elba3_ChIPnexus_peak_4305c	512	429	0.544102	chr2R:12224073-12224852	Hmgs	promoter-TSS	197	26.8
Elba3_ChIPnexus_peak_9538c	444	502	0.530655	chr3R:7445263-7445706	Jupiter	promoter-TSS	144	26.8		insv_CCAATAAG
Elba3_ChIPnexus_peak_10995b	216	153	0.585366	chr3R:19643545-19643847	CG33111	intron	845	26.7		insv_CCAATAAG
Elba3_ChIPnexus_peak_12104	229	246	0.517895	chr4:871700-872067	CR45123	promoter-TSS	83	26.7
Elba3_ChIPnexus_peak_1316b	156	159	0.504762	chr2L:10303775-10304011	nmd	promoter-TSS	54	26.7
Elba3_ChIPnexus_peak_13749	157	172	0.522796	chrX:13638467-13638694	Grip91	promoter-TSS	136	26.7	insv_CCAATTGG
Elba3_ChIPnexus_peak_14358	119	110	0.519651	chrX:19386385-19386499	ND-18	promoter-TSS	-12	26.7	insv_CCAATTGG
Elba3_ChIPnexus_peak_672	125	155	0.553571	chr2L:5943542-5943664	Gpdh	promoter-TSS	-40	26.7
Elba3_ChIPnexus_peak_705b	217	235	0.519912	chr2L:6078565-6078880	CR9162	non-coding	269	26.7	insv_CCAATTGG
Elba3_ChIPnexus_peak_9386	302	252	0.545126	chr3R:6090943-6091132	CG43143	intron	1009	26.7
Elba3_ChIPnexus_peak_11456	184	221	0.545679	chr3R:23408476-23408646	pins	promoter-TSS	-1	26.6
Elba3_ChIPnexus_peak_12664d	273	366	0.57277	chrX:3614721-3615104	Tlk	intron	872	26.6	insv_CCAATTGG
Elba3_ChIPnexus_peak_12763d	464	394	0.540793	chrX:4572385-4573198	rap	intron	779	26.6		insv_CCAATAAG
Elba3_ChIPnexus_peak_2933a	285	187	0.603814	chr2R:2500923-2501308	jing	promoter-TSS	-158	26.6
Elba3_ChIPnexus_peak_7354	156	260	0.625	chr3L:15495944-15496156	CG7857	TTS	1944	26.6	insv_CCAATTGG
Elba3_ChIPnexus_peak_783	139	102	0.576763	chr2L:6684698-6684905	Nhe3	promoter-TSS	-437	26.6
Elba3_ChIPnexus_peak_9149c	444	365	0.548826	chr3R:4541561-4542044	CG8116	promoter-TSS	-163	26.6
Elba3_ChIPnexus_peak_11386a	508	461	0.524252	chr3R:22738315-22738672	Ets97D	5'UTR	115	26.5	insv_CCAATTGG
Elba3_ChIPnexus_peak_11469	137	192	0.583587	chr3R:23526012-23526238	btz	promoter-TSS	-22	26.5
Elba3_ChIPnexus_peak_1956	311	370	0.543319	chr2L:16309850-16310190	cni	promoter-TSS	706	26.5
Elba3_ChIPnexus_peak_327a	1169	1152	0.503662	chr2L:2856745-2857615	CG2991	promoter-TSS	16	26.5	insv_CCAATTGG	insv_CCAATAAG
Elba3_ChIPnexus_peak_6452a	230	251	0.52183	chr3L:8130821-8131032	mus301	promoter-TSS	18	26.5
Elba3_ChIPnexus_peak_6614	234	230	0.50431	chr3L:9449553-9449921	CR45873	promoter-TSS	298	26.5
Elba3_ChIPnexus_peak_6862	333	304	0.522763	chr3L:11812897-11813203	CG5946	promoter-TSS	6	26.5
Elba3_ChIPnexus_peak_7508	262	173	0.602299	chr3L:16410233-16410465	GluRS-m	promoter-TSS	-72	26.5
Elba3_ChIPnexus_peak_9264a	778	633	0.551382	chr3R:5281989-5282469	GstZ1	promoter-TSS	39	26.5	insv_CCAATTGG
Elba3_ChIPnexus_peak_9403d	580	460	0.557692	chr3R:6203377-6203986	Rfx	5'UTR	109	26.5	insv_CCAATTGG
Elba3_ChIPnexus_peak_9596b	285	362	0.559505	chr3R:7788820-7789212	aurA	promoter-TSS	170	26.5
Elba3_ChIPnexus_peak_9724	160	143	0.528053	chr3R:9111293-9111471	CG15888	intron	869	26.5		insv_CCAATAAG
Elba3_ChIPnexus_peak_2036	311	286	0.520938	chr2L:16817489-16817728	mdy	intron	500	26.4
Elba3_ChIPnexus_peak_3444a	705	497	0.586522	chr2R:6325421-6325986	Galphao	promoter-TSS	-50	26.4		insv_CCAATAAG
Elba3_ChIPnexus_peak_6034b	273	307	0.52931	chr3L:3901926-3902187	Ubi-p63E	promoter-TSS	-6	26.4
Elba3_ChIPnexus_peak_9133b	643	602	0.516466	chr3R:4485173-4485699	bel	intron	708	26.4
Elba3_ChIPnexus_peak_9365a	1508	1574	0.510707	chr3R:5873917-5874634	CG12811	promoter-TSS	244	26.4	insv_CCAATTGG	insv_CCAATAAG
Elba3_ChIPnexus_peak_11537b	1299	1126	0.53567	chr3R:24669832-24670555	Apc	promoter-TSS	277	26.3	insv_CCAATTGG
Elba3_ChIPnexus_peak_1543	174	134	0.564935	chr2L:12076021-12076199	CG14947	promoter-TSS	10	26.3	insv_CCAATTGG
Elba3_ChIPnexus_peak_3617b	269	229	0.540161	chr2R:7528257-7528541	CG9005	promoter-TSS	47	26.3		insv_CCAATAAG
Elba3_ChIPnexus_peak_3685a	551	671	0.5491	chr2R:8060688-8060905	Oda	intron	973	26.3	insv_CCAATTGG
Elba3_ChIPnexus_peak_377a	1004	864	0.537473	chr2L:3158623-3159685	Mad	promoter-TSS	489	26.3	insv_CCAATTGG
Elba3_ChIPnexus_peak_2427	85	61	0.582192	chr2L:20351055-20351170	RtGEF	intron	678	26.2
Elba3_ChIPnexus_peak_441a	431	457	0.51464	chr2L:3867515-3868090	Cep97	TTS	105	26.2		insv_CCAATAAG
Elba3_ChIPnexus_peak_752	195	253	0.564732	chr2L:6480845-6481096	CR45463	promoter-TSS	-40	26.2
Elba3_ChIPnexus_peak_8846	200	223	0.527187	chr3R:2232031-2232175	gpp	promoter-TSS	-474	26.2
Elba3_ChIPnexus_peak_9599	369	276	0.572093	chr3R:7795613-7795785	GC2	intron	-1717	26.2		insv_CCAATAAG
Elba3_ChIPnexus_peak_9841b	357	263	0.575806	chr3R:9948102-9948572	twf	promoter-TSS	-39	26.2
Elba3_ChIPnexus_peak_14116b	243	220	0.524838	chrX:17002181-17002453	CG5004	intron	702	26.1
Elba3_ChIPnexus_peak_2864c	291	344	0.541732	chr2R:1972821-1973411	Ars2	promoter-TSS	14	26.1
Elba3_ChIPnexus_peak_3211c	497	443	0.528723	chr2R:4778830-4779333	CG8272	promoter-TSS	-175	26.1	insv_CCAATTGG
Elba3_ChIPnexus_peak_4697b	140	145	0.508772	chr2R:15452395-15452610	sm	intron	1170	26.1
Elba3_ChIPnexus_peak_5188c	1018	859	0.542355	chr2R:19519784-19520458	retn	promoter-TSS	-12	26.1
Elba3_ChIPnexus_peak_588d	762	814	0.516497	chr2L:5092570-5093149	pgant5	intron	733	26.1		insv_CCAATAAG
Elba3_ChIPnexus_peak_10148	190	180	0.513514	chr3R:12328273-12328546	CG42342	promoter-TSS	-83	26	insv_CCAATTGG
Elba3_ChIPnexus_peak_11349d	437	409	0.516548	chr3R:22362355-22362933	scrib	intron	572	26	insv_CCAATTGG
Elba3_ChIPnexus_peak_11811	395	266	0.597579	chr3R:27036098-27036442	chp	TTS	182	26	insv_CCAATTGG
Elba3_ChIPnexus_peak_5839	209	238	0.532438	chr3L:2417923-2418190	CG45186	5'UTR	101	26
Elba3_ChIPnexus_peak_9296b	729	521	0.5832	chr3R:5417675-5418139	CG8312	5'UTR	256	26	insv_CCAATTGG	insv_CCAATAAG
Elba3_ChIPnexus_peak_10198a	1301	1167	0.527147	chr3R:12655696-12656046	abd-A	promoter-TSS	-100	25.9
Elba3_ChIPnexus_peak_2821b	486	576	0.542373	chr2R:1640360-1640990	l(2)09851	Intergenic	-1347	25.9		insv_CCAATAAG
Elba3_ChIPnexus_peak_3713	100	111	0.526066	chr2R:8281811-8281974	CG30048	promoter-TSS	-520	25.9		insv_CCAATAAG
Elba3_ChIPnexus_peak_7488	134	145	0.519713	chr3L:16326890-16327035	CG13056	TTS	549	25.9	insv_CCAATTGG
Elba3_ChIPnexus_peak_8118b	89	124	0.58216	chr3L:21169490-21169667	chb	5'UTR	697	25.9
Elba3_ChIPnexus_peak_9759b	434	266	0.62	chr3R:9473848-9474313	rin	promoter-TSS	-464	25.9		insv_CCAATAAG
Elba3_ChIPnexus_peak_10268	164	123	0.571429	chr3R:12958055-12958345	CG31266	promoter-TSS	-184	25.8	insv_CCAATTGG
Elba3_ChIPnexus_peak_11066a	158	163	0.507788	chr3R:19960417-19960729	Sec10	promoter-TSS	20	25.8
Elba3_ChIPnexus_peak_12011	376	248	0.602564	chr4:329400-329757	Rad23	exon	859	25.8
Elba3_ChIPnexus_peak_12124b	279	239	0.53861	chr4:978111-978366	4E-T	exon	558	25.8
Elba3_ChIPnexus_peak_13033	126	170	0.574324	chrX:7090591-7090930	CG9650	5'UTR	698	25.8	insv_CCAATTGG
Elba3_ChIPnexus_peak_6976a	671	758	0.530441	chr3L:12602343-12602897	caup	promoter-TSS	-111	25.8	insv_CCAATTGG
Elba3_ChIPnexus_peak_7110b	282	385	0.577211	chr3L:13922465-13922755	DCTN1-p150	promoter-TSS	123	25.8
Elba3_ChIPnexus_peak_8731c	238	343	0.590361	chr3R:1397075-1397452	CRMP	intron	433	25.8
Elba3_ChIPnexus_peak_11463b	132	95	0.581498	chr3R:23504899-23505068	CG12883	promoter-TSS	-30	25.7
Elba3_ChIPnexus_peak_11615b	382	265	0.590417	chr3R:25283498-25283972	Ptp99A	TTS	443	25.7
Elba3_ChIPnexus_peak_13293	285	233	0.550193	chrX:9176502-9176717	c11.1	intron	541	25.7	insv_CCAATTGG
Elba3_ChIPnexus_peak_3193	346	202	0.631387	chr2R:4554033-4554212	Acsl	intron	446	25.7		insv_CCAATAAG
Elba3_ChIPnexus_peak_4461	156	127	0.551237	chr2R:13571848-13571982	CG42561	promoter-TSS	-445	25.7	insv_CCAATTGG
Elba3_ChIPnexus_peak_7453b	667	544	0.550784	chr3L:16042201-16042577	CR43951	promoter-TSS	54	25.7
Elba3_ChIPnexus_peak_8478b	133	168	0.55814	chr3LHet:2190660-2191173	CG40228	promoter-TSS	-185	25.7		insv_CCAATAAG
Elba3_ChIPnexus_peak_12344a	192	191	0.501305	chrX:387354-387695	CG17896	promoter-TSS	4	25.6	insv_CCAATTGG
Elba3_ChIPnexus_peak_14108	224	297	0.570058	chrX:16968951-16969171	wcy	5'UTR	628	25.6	insv_CCAATTGG
Elba3_ChIPnexus_peak_3008b	196	218	0.52657	chr2R:3075859-3076077	pk	intron	1230	25.6
Elba3_ChIPnexus_peak_6035c	236	201	0.540046	chr3L:3902343-3902749	Ubi-p63E	promoter-TSS	92	25.6	insv_CCAATTGG
Elba3_ChIPnexus_peak_7746a	351	254	0.580165	chr3L:18658509-18659066	CG42495	intron	-1674	25.6	insv_CCAATTGG
Elba3_ChIPnexus_peak_10126	366	298	0.551205	chr3R:12174892-12175215	Manf	promoter-TSS	-73	25.5
Elba3_ChIPnexus_peak_13990	140	74	0.654206	chrX:16042377-16042519	disco-r	5'UTR	562	25.5
Elba3_ChIPnexus_peak_1734	272	279	0.506352	chr2L:13835041-13835301	mRpS23	promoter-TSS	-99	25.5	insv_CCAATTGG	insv_CCAATAAG
Elba3_ChIPnexus_peak_2529	199	223	0.528436	chr2L:21218494-21218650	CG8679	promoter-TSS	-28	25.5
Elba3_ChIPnexus_peak_7308	91	117	0.5625	chr3L:15156017-15156193	CG7011	TTS	623	25.5		insv_CCAATAAG
Elba3_ChIPnexus_peak_4625c	239	251	0.512245	chr2R:14858581-14859096	prod	promoter-TSS	-200	25.4	insv_CCAATTGG
Elba3_ChIPnexus_peak_7255	232	205	0.530892	chr3L:14796315-14796573	gnu	promoter-TSS	16	25.4
Elba3_ChIPnexus_peak_876b	298	203	0.59481	chr2L:7249340-7249813	Ndae1	promoter-TSS	-233	25.4	insv_CCAATTGG
Elba3_ChIPnexus_peak_9236	398	361	0.524374	chr3R:5161466-5161826	pasi2	exon	682	25.4
Elba3_ChIPnexus_peak_9937c	319	327	0.506192	chr3R:10705069-10705503	CG3631	5'UTR	107	25.4
Elba3_ChIPnexus_peak_10842	113	75	0.601064	chr3R:18193231-18193381	PyK	promoter-TSS	48	25.3
Elba3_ChIPnexus_peak_11895d	581	505	0.534991	chr3R:27761796-27762351	heph	intron	1041	25.3	insv_CCAATTGG
Elba3_ChIPnexus_peak_12531b	351	435	0.553435	chrX:2052399-2052845	wapl	TTS	394	25.3		insv_CCAATAAG
Elba3_ChIPnexus_peak_13878e	578	610	0.513468	chrX:15487603-15488340	CG9220	promoter-TSS	-404	25.3		insv_CCAATAAG
Elba3_ChIPnexus_peak_4344a	195	207	0.514925	chr2R:12527628-12527887	Alk	promoter-TSS	-241	25.3
Elba3_ChIPnexus_peak_6291a	768	720	0.516129	chr3L:6734988-6735660	dikar	intron	519	25.3		insv_CCAATAAG
Elba3_ChIPnexus_peak_670b	1062	1088	0.506047	chr2L:5906993-5907753	bchs	intron	204	25.3
Elba3_ChIPnexus_peak_7680	116	215	0.649547	chr3L:18098515-18098698	CG13698	intron	643	25.3
Elba3_ChIPnexus_peak_10523a	223	345	0.607394	chr3R:15469788-15470246	Vha13	promoter-TSS	91	25.2	insv_CCAATTGG
Elba3_ChIPnexus_peak_11100a	341	352	0.507937	chr3R:20084019-20084474	jar	intron	964	25.2		insv_CCAATAAG
Elba3_ChIPnexus_peak_6762	245	228	0.51797	chr3L:11003752-11004081	klu	Intergenic	-1628	25.2		insv_CCAATAAG
Elba3_ChIPnexus_peak_7955	161	286	0.639821	chr3L:20293206-20293333	CR43872	exon	759	25.2	insv_CCAATTGG
Elba3_ChIPnexus_peak_308b	293	355	0.54784	chr2L:2739951-2740348	Hrs	promoter-TSS	107	25.1		insv_CCAATAAG
Elba3_ChIPnexus_peak_4302c	253	403	0.614329	chr2R:12209363-12209808	CG30096	promoter-TSS	44	25.1
Elba3_ChIPnexus_peak_7109	315	310	0.504	chr3L:13918619-13918944	Rgl	promoter-TSS	-346	25.1
Elba3_ChIPnexus_peak_8795a	291	380	0.566319	chr3R:1620363-1620638	CG10979	promoter-TSS	73	25.1
Elba3_ChIPnexus_peak_14425d	1236	887	0.582195	chrX:19745363-19746281	pico	promoter-TSS	270	25
Elba3_ChIPnexus_peak_1505d	1197	1181	0.503364	chr2L:11808741-11809224	crol	promoter-TSS	-10	25	insv_CCAATTGG
Elba3_ChIPnexus_peak_3303	342	372	0.521008	chr2R:5295492-5295728	wun	intron	1387	25
Elba3_ChIPnexus_peak_10082d	1111	1141	0.506661	chr3R:11923925-11924548	Mhcl	promoter-TSS	247	24.9
Elba3_ChIPnexus_peak_12768	239	228	0.511777	chrX:4583053-4583235	ctp	intron	908	24.9
Elba3_ChIPnexus_peak_4322b	163	179	0.523392	chr2R:12403555-12403919	Sema2a	promoter-TSS	82	24.9	insv_CCAATTGG
Elba3_ChIPnexus_peak_4684b	976	1159	0.542857	chr2R:15343621-15344567	par-1	5'UTR	419	24.9
Elba3_ChIPnexus_peak_7083b	323	297	0.520968	chr3L:13444460-13444875	CG10738	5'UTR	797	24.9	insv_CCAATTGG
Elba3_ChIPnexus_peak_9444	115	103	0.527523	chr3R:6579557-6579701	CG14691	intron	1727	24.9
Elba3_ChIPnexus_peak_11211	229	150	0.604222	chr3R:20870650-20870932	5PtaseI	promoter-TSS	82	24.8
Elba3_ChIPnexus_peak_14289	200	89	0.692042	chrX:18700612-18700798	CG7058	promoter-TSS	-22	24.8		insv_CCAATAAG
Elba3_ChIPnexus_peak_215	99	111	0.528571	chr2L:1710329-1710526	CG17660	promoter-TSS	-6	24.8		insv_CCAATAAG
Elba3_ChIPnexus_peak_3120	148	170	0.534591	chr2R:3915866-3916173	CR43724	TTS	919	24.8
Elba3_ChIPnexus_peak_7824b	353	325	0.520649	chr3L:19287793-19288253	fal	non-coding	156	24.8	insv_CCAATTGG
Elba3_ChIPnexus_peak_7863b	249	256	0.506931	chr3L:19680366-19680757	CG8765	promoter-TSS	-108	24.8	insv_CCAATTGG
Elba3_ChIPnexus_peak_1264c	436	509	0.538624	chr2L:10009303-10009700	Trp1	promoter-TSS	120	24.7	insv_CCAATTGG
Elba3_ChIPnexus_peak_1384b	488	434	0.529284	chr2L:10647686-10648243	CG17097	exon	1549	24.7
Elba3_ChIPnexus_peak_13924a	399	522	0.566775	chrX:15710760-15711195	sd	intron	-1207	24.7	insv_CCAATTGG
Elba3_ChIPnexus_peak_4362	202	202	0.5	chr2R:12744577-12744790	snoRNA:Dek-a	promoter-TSS	-235	24.7		insv_CCAATAAG
Elba3_ChIPnexus_peak_8251a	340	287	0.542265	chr3L:22067249-22067677	CG7133	TTS	160	24.7	insv_CCAATTGG
Elba3_ChIPnexus_peak_9034b	548	482	0.532039	chr3R:3834750-3835162	CG11052	promoter-TSS	5	24.7
Elba3_ChIPnexus_peak_9384	509	434	0.539767	chr3R:6089899-6090276	CG43143	promoter-TSS	59	24.7	insv_CCAATTGG
Elba3_ChIPnexus_peak_14028d	725	829	0.533462	chrX:16277707-16278329	CG9992	promoter-TSS	281	24.6	insv_CCAATTGG
Elba3_ChIPnexus_peak_7125c	1223	1371	0.528527	chr3L:13995186-13996176	upSET	promoter-TSS	454	24.6		insv_CCAATAAG
Elba3_ChIPnexus_peak_7438a	262	297	0.531306	chr3L:15996977-15997482	CG5830	intron	607	24.6
Elba3_ChIPnexus_peak_7905a	395	353	0.528075	chr3L:19921545-19921896	CG8004	promoter-TSS	-112	24.6
Elba3_ChIPnexus_peak_9016a	152	232	0.604167	chr3R:3732817-3733129	Taf7	promoter-TSS	-82	24.6	insv_CCAATTGG
Elba3_ChIPnexus_peak_14038b	270	296	0.522968	chrX:16340924-16341273	eIF-2alpha	promoter-TSS	-72	24.5	insv_CCAATTGG
Elba3_ChIPnexus_peak_620c	284	340	0.544872	chr2L:5403580-5404047	H15	promoter-TSS	-467	24.5
Elba3_ChIPnexus_peak_6806e	750	1075	0.589041	chr3L:11208786-11209395	CG42671	intron	211	24.5	insv_CCAATTGG
Elba3_ChIPnexus_peak_8110a	403	377	0.516667	chr3L:21129032-21129411	CG10565	promoter-TSS	-69	24.4		insv_CCAATAAG
Elba3_ChIPnexus_peak_8966	42	102	0.708333	chr3R:2975558-2975692	gfzf	intron	1065	24.4
Elba3_ChIPnexus_peak_10575	60	75	0.555556	chr3R:15883424-15883574	mdlc	promoter-TSS	29	24.3
Elba3_ChIPnexus_peak_11333c	506	465	0.521112	chr3R:21877507-21878067	Exo84	promoter-TSS	192	24.3
Elba3_ChIPnexus_peak_11780	110	168	0.604317	chr3R:26539425-26539575	CR46219	Intergenic	-1347	24.3	insv_CCAATTGG
Elba3_ChIPnexus_peak_13159	119	79	0.60101	chrX:8051584-8051758	GIIIspla2	promoter-TSS	10	24.3
Elba3_ChIPnexus_peak_13747b	330	263	0.556492	chrX:13631932-13632215	CG11134	promoter-TSS	98	24.3	insv_CCAATTGG
Elba3_ChIPnexus_peak_13870	58	97	0.625806	chrX:15446297-15446436	Ac13E	intron	1945	24.3	insv_CCAATTGG
Elba3_ChIPnexus_peak_13944b	523	387	0.574725	chrX:15764735-15765353	CG16952	intron	828	24.3
Elba3_ChIPnexus_peak_3393	192	166	0.536313	chr2R:5920295-5920482	CG1407	promoter-TSS	10	24.3
Elba3_ChIPnexus_peak_6891	89	99	0.526596	chr3L:12059020-12059224	rols	Intergenic	-1163	24.3	insv_CCAATTGG	insv_CCAATAAG
Elba3_ChIPnexus_peak_956	45	101	0.691781	chr2L:7984201-7984337	Snoo	promoter-TSS	-73	24.3		insv_CCAATAAG
Elba3_ChIPnexus_peak_3052e	735	906	0.552102	chr2R:3376857-3377540	wech	5'UTR	130	24.2
Elba3_ChIPnexus_peak_3875b	830	663	0.555928	chr2R:9337372-9338084	cnn	promoter-TSS	252	24.2		insv_CCAATAAG
Elba3_ChIPnexus_peak_3875c	830	663	0.555928	chr2R:9337372-9338084	cnn	promoter-TSS	252	24.2		insv_CCAATAAG
Elba3_ChIPnexus_peak_430b	596	529	0.529778	chr2L:3771607-3772029	bowl	promoter-TSS	-102	24.2
Elba3_ChIPnexus_peak_4440b	590	641	0.520715	chr2R:13455876-13456321	Ns2	promoter-TSS	-137	24.2	insv_CCAATTGG
Elba3_ChIPnexus_peak_460	208	109	0.656151	chr2L:4185800-4186264	CR45791	promoter-TSS	61	24.2
Elba3_ChIPnexus_peak_6206	179	187	0.510929	chr3L:5772602-5772820	Myt1	promoter-TSS	-20	24.2
Elba3_ChIPnexus_peak_670c	1062	1088	0.506047	chr2L:5906993-5907753	bchs	intron	204	24.2
Elba3_ChIPnexus_peak_11098	174	175	0.501433	chr3R:20078296-20078528	beta-PheRS	promoter-TSS	-11	24.1
Elba3_ChIPnexus_peak_2394b	556	332	0.626126	chr2L:20099579-20100086	Kua	intron	1974	24.1		insv_CCAATAAG
Elba3_ChIPnexus_peak_4157c	764	852	0.527228	chr2R:11266029-11266499	dup	intron	1855	24.1
Elba3_ChIPnexus_peak_10368b	572	711	0.55417	chr3R:13995862-13996288	PP2A-B'	intron	-1121	24	insv_CCAATTGG
Elba3_ChIPnexus_peak_10725c	286	268	0.516245	chr3R:17205623-17205864	tin	intron	1044	24
Elba3_ChIPnexus_peak_11268a	375	522	0.58194	chr3R:21297618-21298033	Fur1	intron	955	24
Elba3_ChIPnexus_peak_11409a	364	463	0.559855	chr3R:22975565-22975958	CG6051	intron	1030	24
Elba3_ChIPnexus_peak_1253	284	254	0.527881	chr2L:9966838-9967053	Dref	promoter-TSS	284	24
Elba3_ChIPnexus_peak_13699a	442	468	0.514286	chrX:13181703-13182176	CG15744	promoter-TSS	-145	24
Elba3_ChIPnexus_peak_13736	256	351	0.578254	chrX:13519900-13520181	NFAT	intron	1262	24
Elba3_ChIPnexus_peak_3719d	324	335	0.508346	chr2R:8324518-8324957	Dyb	promoter-TSS	-113	24
Elba3_ChIPnexus_peak_4830	317	319	0.501572	chr2R:16531489-16531868	DMAP1	promoter-TSS	137	24
Elba3_ChIPnexus_peak_6143b	230	233	0.50324	chr3L:4824589-4824848	Dhc64C	intron	969	24
Elba3_ChIPnexus_peak_6586b	274	198	0.580508	chr3L:9351860-9352135	UGP	promoter-TSS	38	24
Elba3_ChIPnexus_peak_7505a	521	354	0.595429	chr3L:16401177-16401567	fax	promoter-TSS	-109	24
Elba3_ChIPnexus_peak_1295	206	248	0.546256	chr2L:10250393-10250586	bsk	promoter-TSS	12	23.9
Elba3_ChIPnexus_peak_14425c	1236	887	0.582195	chrX:19745363-19746281	pico	promoter-TSS	270	23.9
Elba3_ChIPnexus_peak_3282c	257	383	0.598437	chr2R:5078446-5079074	CG45085	promoter-TSS	841	23.9		insv_CCAATAAG
Elba3_ChIPnexus_peak_710b	154	127	0.548043	chr2L:6091216-6091415	CG45075	promoter-TSS	-97	23.9
Elba3_ChIPnexus_peak_11787c	556	455	0.549951	chr3R:26631516-26631969	wts	intron	599	23.8
Elba3_ChIPnexus_peak_11895b	581	505	0.534991	chr3R:27761796-27762351	heph	intron	1041	23.8	insv_CCAATTGG
[truncated: 8,010 more rows]

## Sheet: Insv
PeakID	fw	rv	orientation.index	coord	Gene.Name	genomic_region	Distance.to.TSS	Peak.Score	insv_CCAATTGG	insv_CCAATAAG
[truncated: 7,171 more rows]
