# Supplementary material for: BEN-solo factors partition active chromatin to ensure proper gene activation in Drosophila
Source: Nat Commun. 2019 Dec 13;10:5700. doi: 10.1038/s41467-019-13558-8 (PMC6911014; doi:10.1038/s41467-019-13558-8)
Supplement: Supplementary file 7 — Supplementary Data 4 [file 41467_2019_13558_MOESM7_ESM.xlsx]

## Sheet: elba1_vs_yw
gene

## Sheet: elba2_vs_yw
gene

## Sheet: elba3_vs_yw
gene

## Sheet: insv_vs_yw
gene
