# Supplementary material for: BEN-solo factors partition active chromatin to ensure proper gene activation in Drosophila
Source: Nat Commun. 2019 Dec 13;10:5700. doi: 10.1038/s41467-019-13558-8 (PMC6911014; doi:10.1038/s41467-019-13558-8)
Supplement: Supplementary file 8 — Supplementary Data 5 [file 41467_2019_13558_MOESM8_ESM.xlsx]

## Sheet: elba1_pro
ChIPseq_ChIPnexus_PeakID	upstream.PROseq.PeakId.Id	upstream.PROseq.PeakId.Strand	upstream.PROseq.PeakId.Distance	upstream.PROseq.PeakId.body_log2TPM	upstream.PROseq.PeakId.promoter_log2TPM	upstream.PROseq.PeakId.Gene.Name	upstream.PROseq.PeakId.Gene.Strand	downstream.PROseq.PeakId.Id	downstream.PROseq.PeakId.Strand	downstream.PROseq.PeakId.Distance	downstream.PROseq.PeakId.body_log2TPM	downstream.PROseq.PeakId.promoter_log2TPM	downstream.PROseq.PeakId.Gene.Name	downstream.PROseq.PeakId.Gene.Strand	adjacent_pair	adjacent_promoter_absFC	adjacent_body_absFC
Merged-chr2L-34251-1	chr2L-2975-1	-	5960	0.925126	4.96958	Ir21a	-	chr2L-9-0	+	1334	-1.0333	2.70397	Ir21a	-	divergent	2.26561	1.95842
Merged-chr2L-35713-2	chr2L-2975-1	-	7356	0.925126	4.96958	Ir21a	-	chr2L-10-0	+	11452	-1.36286	4.25701	CR46254	+	divergent	0.712565	2.28798
Merged-chr2L-44929-2	chr2L-9-0	+	9111	-1.0333	2.70397	Ir21a	-	chr2L-10-0	+	2286	-1.36286	4.25701	CR46254	+	tandem	1.55304	0.329562
Merged-chr2L-63210-2	chr2L-2973-1	-	3727	-2.95527	1.96484	Cda5	-	chr2L-2972-1	-	3642	-1.9797	2.08073	dbr	+	tandem	0.115894	0.975576
Merged-chr2L-94825-2	chr2L-2970-1	-	2805	-1.24367	1.91574	Zir	+	chr2L-19-0	+	12848	2.21873	6.32637	Sam-S	+	divergent	4.41063	3.4624
Merged-chr2L-102381-1	chr2L-18-0	+	7431	1.67395	3.68377	Zir	+	chr2L-19-0	+	5295	2.21873	6.32637	Sam-S	+	tandem	2.6426	0.544778
Merged-chr2L-106701-3	chr2L-18-0	+	11775	1.67395	3.68377	Zir	+	chr2L-19-0	+	1072	2.21873	6.32637	Sam-S	+	tandem	2.6426	0.544778
Merged-chr2L-108072-1	chr2L-19-0	+	23	2.21873	6.32637	Sam-S	+	chr2L-2968-1	-	799	1.49895	4.08448	Sam-S	+	convergent	2.24189	0.719778
Merged-chr2L-109145-1	chr2L-19-0	+	958	2.21873	6.32637	Sam-S	+	chr2L-2966-1	-	3594	-3.69552	0.910117	ND-15	+	convergent	5.41625	5.91425
Merged-chr2L-115409-1	chr2L-2966-1	-	2242	-3.69552	0.910117	ND-15	+	chr2L-2965-1	-	6223	-0.599116	3.41893	CG4822	-	tandem	2.50882	3.0964
Merged-chr2L-130087-1	chr2L-2964-1	-	738	-1.18362	6.48834	CG3164	-	chr2L-20-0	+	1778	0.596898	5.33196	Gs1	+	divergent	1.15638	1.78052
Merged-chr2L-131247-1	chr2L-2964-1	-	1886	-1.18362	6.48834	CG3164	-	chr2L-20-0	+	606	0.596898	5.33196	Gs1	+	divergent	1.15638	1.78052
Merged-chr2L-138296-1	chr2L-2963-1	-	3306	-3.126	-0.977755	CR44185	+	chr2L-2961-1	-	1426	-2.65986	1.5154	ovm		tandem	2.49316	0.466135
Merged-chr2L-155279-3	chr2L-21-0	+	11380	1.97906	5.15023	CG11454	+	chr2L-2960-1	-	389	1.39326	4.86999	CG3436	+	convergent	0.280236	0.585796
Merged-chr2L-156096-1	chr2L-22-0	+	491	3.46598	5.50584	ND-15	+	chr2L-2959-1	-	2364	1.51748	3.63151	CG33635	-	convergent	1.87433	1.94849
Merged-chr2L-158885-2	chr2L-2960-1	-	2437	1.39326	4.86999	CG3436	+	chr2L-2958-1	-	2294	1.58495	5.2551	spen	+	tandem	0.385107	0.191691
Merged-chr2L-166822-3	chr2L-2957-1	-	2826	-2.2176	1.72941	spen	+	chr2L-2948-1	-	32420	-3.61642	2.08073	mRpL10	+	tandem	0.351317	1.39882
Merged-chr2L-176153-5	chr2L-2956-1	-	9006	-0.696515	2.28785	spen	+	chr2L-2948-1	-	23327	-3.61642	2.08073	mRpL10	+	tandem	0.207118	2.9199
Merged-chr2L-182920-1	chr2L-2956-1	-	15840	-0.696515	2.28785	spen	+	chr2L-2948-1	-	16582	-3.61642	2.08073	mRpL10	+	tandem	0.207118	2.9199
Merged-chr2L-187477-1	chr2L-2956-1	-	20387	-0.696515	2.28785	spen	+	chr2L-2948-1	-	12015	-3.61642	2.08073	mRpL10	+	tandem	0.207118	2.9199
Merged-chr2L-207353-8	chr2L-2947-1	-	2416	-1.93969	3.01494	mRpL10	+	chr2L-25-0	+	12973	-1.71116	3.90115	CR44220	+	divergent	0.886208	0.228526
Merged-chr2L-222252-1	chr2L-25-0	+	1409	-1.71116	3.90115	CR44220	+	chr2L-29-0	+	26700	0.933765	4.17593	CR44218	+	tandem	0.274784	2.64493
Merged-chr2L-236959-1	chr2L-26-0	+	14669	1.13423	5.4138	kis	-	chr2L-29-0	+	12161	0.933765	4.17593	CR44218	+	tandem	1.23787	0.20046
Merged-chr2L-246810-1	chr2L-26-0	+	24339	1.13423	5.4138	kis	-	chr2L-29-0	+	2129	0.933765	4.17593	CR44218	+	tandem	1.23787	0.20046
Merged-chr2L-249372-1	chr2L-26-0	+	26856	1.13423	5.4138	kis	-	chr2L-2944-1	-	1165	3.38299	6.33573	kis	-	convergent	0.921925	2.24876
Merged-chr2L-250003-1	chr2L-29-0	+	707	0.933765	4.17593	CR44218	+	chr2L-2944-1	-	736	3.38299	6.33573	kis	-	convergent	2.1598	2.44922
Merged-chr2L-251160-7	chr2L-29-0	+	1420	0.933765	4.17593	CR44218	+	chr2L-32-0	+	20164	2.07787	3.85632	CG3645	-	tandem	0.319617	1.1441
Merged-chr2L-252347-2	chr2L-2944-1	-	1316	3.38299	6.33573	kis	-	chr2L-32-0	+	19211	2.07787	3.85632	CG3645	-	divergent	2.47941	1.30512
Merged-chr2L-271748-2	chr2L-2944-1	-	20640	3.38299	6.33573	kis	-	chr2L-2943-1	-	5245	1.78719	6.54695	CG17078	-	tandem	0.211222	1.5958
Merged-chr2L-272258-1	chr2L-32-0	+	297	2.07787	3.85632	CG3645	-	chr2L-2943-1	-	4843	1.78719	6.54695	CG17078	-	convergent	2.69063	0.290683
Merged-chr2L-273508-4	chr2L-32-0	+	1214	2.07787	3.85632	CG3645	-	chr2L-2943-1	-	3094	1.78719	6.54695	CG17078	-	convergent	2.69063	0.290683
Merged-chr2L-274495-2	chr2L-32-0	+	2486	2.07787	3.85632	CG3645	-	chr2L-2943-1	-	2587	1.78719	6.54695	CG17078	-	convergent	2.69063	0.290683
Merged-chr2L-277161-10	chr2L-32-0	+	4433	2.07787	3.85632	CG3645	-	chr2L-2942-1	-	273	1.41081	4.17593	CG17078	-	convergent	0.319617	0.667058
Merged-chr2L-278823-1	chr2L-33-0	+	1139	3.1371	5.53458	smo	+	chr2L-2941-1	-	6809	2.22621	8.36964	CG3625	-	convergent	2.83506	0.910889
Merged-chr2L-294502-1	chr2L-34-0	+	1937	1.32529	4.27172	CG11562	+	chr2L-2940-1	-	24	3.21978	5.41822	U2af38	-	convergent	1.1465	1.89448
Merged-chr2L-295206-2	chr2L-2940-1	-	332	3.21978	5.41822	U2af38	-	chr2L-2939-1	-	2699	-4.0292	0.440153	Pi3K21B	+	tandem	4.97806	7.24898
Merged-chr2L-297969-3	chr2L-35-0	+	2649	2.7857	5.378	Hop	+	chr2L-2939-1	-	71	-4.0292	0.440153	Pi3K21B	+	convergent	4.93785	6.8149
Merged-chr2L-298536-1	chr2L-2939-1	-	51	-4.0292	0.440153	Pi3K21B	+	chr2L-36-0	+	6588	1.29412	1.75755	Plc21C	+	divergent	1.3174	5.32332
Merged-chr2L-299140-2	chr2L-2939-1	-	655	-4.0292	0.440153	Pi3K21B	+	chr2L-36-0	+	5952	1.29412	1.75755	Plc21C	+	divergent	1.3174	5.32332
Merged-chr2L-301478-1	chr2L-2939-1	-	3096	-4.0292	0.440153	Pi3K21B	+	chr2L-36-0	+	3750	1.29412	1.75755	Plc21C	+	divergent	1.3174	5.32332
Merged-chr2L-303342-2	chr2L-2939-1	-	4837	-4.0292	0.440153	Pi3K21B	+	chr2L-36-0	+	1644	1.29412	1.75755	Plc21C	+	divergent	1.3174	5.32332
Merged-chr2L-306181-7	chr2L-36-0	+	352	1.29412	1.75755	Plc21C	+	chr2L-37-0	+	3687	-1.93908	3.51272	Plc21C	+	tandem	1.75517	3.2332
Merged-chr2L-357876-1	chr2L-38-0	+	1436	1.60222	4.90501	CR45367	+	chr2L-40-0	+	18617	-4.65082	1.14125	al	+	tandem	3.76375	6.25305
Merged-chr2L-369929-2	chr2L-2932-1	-	11771	2.85353	5.6795	Ent1	-	chr2L-40-0	+	6529	-4.65082	1.14125	al	+	divergent	4.53824	7.50436
Merged-chr2L-378104-1	chr2L-2927-1	-	389	-2.76645	9.98099	al	+	chr2L-42-0	+	13164	-2.29367	3.84325	CR43718	+	divergent	6.13775	0.47278
Merged-chr2L-395567-1	chr2L-42-0	+	4090	-2.29367	3.84325	CR43718	+	chr2L-2923-1	-	6594	-0.371763	5.60208	CG4213	-	convergent	1.75884	1.92191
Merged-chr2L-396841-1	chr2L-42-0	+	5321	-2.29367	3.84325	CR43718	+	chr2L-2923-1	-	5277	-0.371763	5.60208	CG4213	-	convergent	1.75884	1.92191
Merged-chr2L-404241-4	chr2L-2923-1	-	1672	-0.371763	5.60208	CG4213	-	chr2L-2920-1	-	10266	0.822407	3.29962	AP-2alpha	-	tandem	2.30247	1.19417
Merged-chr2L-414637-2	chr2L-46-0	+	10101	1.67504	4.33377	RpI135	+	chr2L-48-0	+	323	2.64644	6.53481	ebi	+	tandem	2.20103	0.9714
Merged-chr2L-415245-1	chr2L-2920-1	-	273	0.822407	3.29962	AP-2alpha	-	chr2L-49-0	+	4504	3.62202	8.69926	RpLP1	+	divergent	5.39964	2.79961
Merged-chr2L-420069-1	chr2L-49-0	+	22	3.62202	8.69926	RpLP1	+	chr2L-2919-1	-	1271	2.66174	4.98751	CG11885	-	convergent	3.71175	0.960281
Merged-chr2L-421420-1	chr2L-49-0	+	1256	3.62202	8.69926	RpLP1	+	chr2L-51-0	+	9554	4.00743	9.61564	ex	+	tandem	0.916388	0.385408
Merged-chr2L-429121-1	chr2L-2919-1	-	7421	2.66174	4.98751	CG11885	-	chr2L-51-0	+	1822	4.00743	9.61564	ex	+	divergent	4.62814	1.34569
Merged-chr2L-429544-1	chr2L-2919-1	-	7983	2.66174	4.98751	CG11885	-	chr2L-51-0	+	1538	4.00743	9.61564	ex	+	divergent	4.62814	1.34569
Merged-chr2L-431064-13	chr2L-2919-1	-	9101	2.66174	4.98751	CG11885	-	chr2L-2911-1	-	10282	-0.824589	1.37716	CR43717	+	tandem	3.61035	3.48633
Merged-chr2L-436745-4	chr2L-2915-1	-	4540	-1.20805	1.98877	ex	+	chr2L-2911-1	-	5597	-0.824589	1.37716	CR43717	+	tandem	0.611613	0.383464
Merged-chr2L-440099-4	chr2L-2915-1	-	7941	-1.20805	1.98877	ex	+	chr2L-2911-1	-	2289	-0.824589	1.37716	CR43717	+	tandem	0.611613	0.383464
Merged-chr2L-447312-8	chr2L-2911-1	-	4094	-0.824589	1.37716	CR43717	+	chr2L-2909-1	-	4916	0.440175	3.3742	crq	-	tandem	1.99704	1.26476
Merged-chr2L-452987-6	chr2L-2911-1	-	9902	-0.824589	1.37716	CR43717	+	chr2L-53-0	+	2031	1.01261	5.35747	CG4133	+	divergent	3.98031	1.83719
Merged-chr2L-455508-1	chr2L-53-0	+	13	1.01261	5.35747	CG4133	+	chr2L-2907-1	-	16713	-2.68569	4.03935	CG4297	-	convergent	1.31811	3.6983
Merged-chr2L-466848-4	chr2L-53-0	+	11171	1.01261	5.35747	CG4133	+	chr2L-2907-1	-	5230	-2.68569	4.03935	CG4297	-	convergent	1.31811	3.6983
Merged-chr2L-473160-1	chr2L-2907-1	-	600	-2.68569	4.03935	CG4297	-	chr2L-2906-1	-	6430	-0.555179	5.65165	cbt	-	tandem	1.6123	2.13051
Merged-chr2L-479093-8	chr2L-55-0	+	5600	1.42437	5.48074	MED15	+	chr2L-2906-1	-	347	-0.555179	5.65165	cbt	-	convergent	0.170915	1.97955
Merged-chr2L-481390-1	chr2L-2906-1	-	1429	-0.555179	5.65165	cbt	-	chr2L-56-0	+	9326	-1.81045	3.77606	ush	+	divergent	1.87559	1.25527
Merged-chr2L-491016-11	chr2L-2906-1	-	9590	-0.555179	5.65165	cbt	-	chr2L-2902-1	-	9366	-4.70675	-0.977755	CR46259	-	tandem	6.62941	4.15157
Merged-chr2L-510779-1	chr2L-2902-1	-	8656	-4.70675	-0.977755	CR46259	-	chr2L-2898-1	-	4439	-2.45806	1.61103	ush	+	tandem	2.58879	2.24869
Merged-chr2L-518548-1	chr2L-2898-1	-	3042	-2.45806	1.61103	ush	+	chr2L-2897-1	-	20	-0.580976	4.33377	ush	+	tandem	2.72274	1.87708
Merged-chr2L-523573-4	chr2L-2897-1	-	4571	-0.580976	4.33377	ush	+	chr2L-2894-1	-	7860	-2.19041	3.30915	ush	+	tandem	1.02462	1.60944
Merged-chr2L-544729-1	chr2L-2894-1	-	12877	-2.19041	3.30915	ush	+	chr2L-59-0	+	129	-2.62131	2.20853	nAChRbeta3	+	divergent	1.10062	0.4309
Merged-chr2L-564202-4	chr2L-2890-1	-	3596	-0.706994	1.41298	rempA	-	chr2L-2889-1	-	3692	2.36117	7.03115	Nle	-	tandem	5.61816	3.06816
Merged-chr2L-568294-4	chr2L-62-0	+	3692	2.36164	6.18978	CG2794	+	chr2L-2888-1	-	5629	2.93551	8.75113	Ipk2	-	convergent	2.56135	0.573863
Merged-chr2L-574465-1	chr2L-2888-1	-	47	2.93551	8.75113	Ipk2	-	chr2L-66-0	+	13485	-2.94368	0.959402	CR46148	+	divergent	7.79172	5.87918
Merged-chr2L-577019-2	chr2L-64-0	+	2135	1.52274	2.99144	cold	+	chr2L-66-0	+	10768	-2.94368	0.959402	CR46148	+	tandem	2.03204	4.46642
Merged-chr2L-577526-1	chr2L-64-0	+	2871	1.52274	2.99144	cold	+	chr2L-66-0	+	10456	-2.94368	0.959402	CR46148	+	tandem	2.03204	4.46642
Merged-chr2L-581438-10	chr2L-64-0	+	6052	1.52274	2.99144	cold	+	chr2L-66-0	+	6277	-2.94368	0.959402	CR46148	+	tandem	2.03204	4.46642
Merged-chr2L-583092-1	chr2L-64-0	+	8392	1.52274	2.99144	cold	+	chr2L-66-0	+	4845	-2.94368	0.959402	CR46148	+	tandem	2.03204	4.46642
Merged-chr2L-588395-7	chr2L-64-0	+	13381	1.52274	2.99144	cold	+	chr2L-2886-1	-	5921	0.24714	8.21113	Gsc	-	convergent	5.21969	1.2756
Merged-chr2L-600824-4	chr2L-2886-1	-	5901	0.24714	8.21113	Gsc	-	chr2L-68-0	+	1818	1.70672	4.30546	CG13689	+	divergent	3.90567	1.45958
Merged-chr2L-602645-3	chr2L-2886-1	-	7646	0.24714	8.21113	Gsc	-	chr2L-2883-1	-	3303	-2.00746	1.05319	CR43648	+	tandem	7.15794	2.2546
Merged-chr2L-673991-1	chr2L-2879-1	-	45706	-4.05101	-3.10864	CR45369	+	chr2L-2878-1	-	12899	0.814913	1.37716	CR44988	+	tandem	4.4858	4.86593
Merged-chr2L-708454-1	chr2L-78-0	+	3412	-3.49416	3.86927	CR44988	+	chr2L-2877-1	-	6467	0.964699	10.6073	ds	-	convergent	6.73802	4.45886
Merged-chr2L-713513-9	chr2L-78-0	+	8010	-3.49416	3.86927	CR44988	+	chr2L-2877-1	-	774	0.964699	10.6073	ds	-	convergent	6.73802	4.45886
Merged-chr2L-714930-3	chr2L-78-0	+	9517	-3.49416	3.86927	CR44988	+	chr2L-2876-1	-	1251	-2.95486	0.294119	ds	-	convergent	3.57515	0.539307
Merged-chr2L-722114-3	chr2L-2876-1	-	5301	-2.95486	0.294119	ds	-	chr2L-2872-1	-	19558	-4.2792	2.86782	Eaat2	-	tandem	2.5737	1.32435
Merged-chr2L-815954-4	chr2L-89-0	+	5002	0.996523	3.44512	Nnf1b	+	chr2L-2868-1	-	3236	-0.403432	2.05829	CG3876	-	convergent	1.38684	1.39995
Merged-chr2L-819971-2	chr2L-2868-1	-	136	-0.403432	2.05829	CG3876	-	chr2L-92-0	+	1107	2.34194	8.21937	CG3662	+	divergent	6.16109	2.74537
Merged-chr2L-821417-3	chr2L-91-0	+	1302	3.51166	4.76302	Clp	+	chr2L-2867-1	-	164	-0.609471	0.806188	CG3662	+	convergent	3.95683	4.12114
Merged-chr2L-826267-4	chr2L-2867-1	-	3860	-0.609471	0.806188	CG3662	+	chr2L-98-0	+	22930	0.509316	1.5154	CR44060	+	divergent	0.709216	1.11879
Merged-chr2L-833355-3	chr2L-93-0	+	7205	2.6293	7.00571	dock	+	chr2L-98-0	+	16229	0.509316	1.5154	CR44060	+	tandem	5.49031	2.11998
Merged-chr2L-850131-2	chr2L-98-0	+	183	0.509316	1.5154	CR44060	+	chr2L-2865-1	-	810	2.97705	8.65273	drongo	-	convergent	7.13732	2.46773
Merged-chr2L-851022-3	chr2L-98-0	+	836	0.509316	1.5154	CR44060	+	chr2L-2864-1	-	1501	2.86091	3.23103	CG4291	-	convergent	1.71563	2.3516
Merged-chr2L-865163-5	chr2L-100-0	+	7603	-3.65774	1.54799	mir-375	+	chr2L-101-0	+	464	-3.44544	1.67144	aru	-	tandem	0.123448	0.212305
Merged-chr2L-865882-2	chr2L-100-0	+	8248	-3.65774	1.54799	mir-375	+	chr2L-102-0	+	1019	-0.679268	1.22425	aru	-	tandem	0.32374	2.97847
Merged-chr2L-867817-15	chr2L-101-0	+	1208	-3.44544	1.67144	aru	-	chr2L-2862-1	-	1299	3.5768	6.53277	dbe	-	convergent	4.86134	7.02224
Merged-chr2L-869707-1	chr2L-2863-1	-	1074	1.28907	8.53371	aru	-	chr2L-2862-1	-	29	3.5768	6.53277	dbe	-	tandem	2.00093	2.28774
Merged-chr2L-871609-1	chr2L-103-0	+	1035	4.69028	7.19957	PNUTS	+	chr2L-106-0	+	29738	-3.54083	2.28785	snRNA:U1:21D	-	tandem	4.91172	8.23112
Merged-chr2L-901327-1	chr2L-103-0	+	30708	4.69028	7.19957	PNUTS	+	chr2L-2859-1	-	45	3.89103	7.71431	snRNA:U1:21D	-	convergent	0.514745	0.79925
Merged-chr2L-901748-1	chr2L-2859-1	-	119	3.89103	7.71431	snRNA:U1:21D	-	chr2L-107-0	+	12236	-3.70317	1.72941	GluRIIC	+	divergent	5.9849	7.5942
Merged-chr2L-974343-11	chr2L-2856-1	-	51153	-1.40388	1.44794	CG4341	+	chr2L-2854-1	-	21804	-2.95242	1.54799	CR44801	-	tandem	0.100053	1.54853
Merged-chr2L-1006330-10	chr2L-2854-1	-	9146	-2.95242	1.54799	CR44801	-	chr2L-112-0	+	1233	-2.57115	4.05077	CR44801	-	divergent	2.50278	0.381267
Merged-chr2L-1068145-1	chr2L-120-0	+	1529	-0.951719	4.13362	S	-	chr2L-2849-1	-	9461	2.55114	8.90291	S	-	convergent	4.7693	3.50286
Merged-chr2L-1074388-6	chr2L-120-0	+	7725	-0.951719	4.13362	S	-	chr2L-2849-1	-	3193	2.55114	8.90291	S	-	convergent	4.7693	3.50286
Merged-chr2L-1077049-5	chr2L-120-0	+	9959	-0.951719	4.13362	S	-	chr2L-124-0	+	2662	2.20601	4.56231	Atg4a	+	tandem	0.428693	3.15773
Merged-chr2L-1080962-1	chr2L-123-0	+	2880	1.71747	3.56937	ast	+	chr2L-2847-1	-	27291	0.500019	3.53727	mtRNApol	-	convergent	0.0321013	1.21746
Merged-chr2L-1108305-5	chr2L-124-0	+	27080	2.20601	4.56231	Atg4a	+	chr2L-129-0	+	8749	-1.24744	0.751274	Pino	-	tandem	3.81104	3.45345
Merged-chr2L-1128688-2	chr2L-2846-1	-	9422	3.72898	7.32297	Pino	-	chr2L-2845-1	-	67	1.53764	4.16547	Pino	-	tandem	3.1575	2.19134
Merged-chr2L-1142811-1	chr2L-131-0	+	13448	2.07396	3.81005	CG4552	+	chr2L-132-0	+	316	-3.86753	4.27172	MFS3	+	tandem	0.461674	5.94149
Merged-chr2L-1144705-1	chr2L-132-0	+	1498	-3.86753	4.27172	MFS3	+	chr2L-133-0	+	3087	1.58328	5.05991	l(2)10685	+	tandem	0.788187	5.45081
Merged-chr2L-1147817-1	chr2L-132-0	+	4496	-3.86753	4.27172	MFS3	+	chr2L-2844-1	-	2724	2.73977	5.98932	Tfb4	-	convergent	1.71761	6.6073
Merged-chr2L-1150751-1	chr2L-133-0	+	2684	1.58328	5.05991	l(2)10685	+	chr2L-135-0	+	4601	-1.74774	1.22425	capt	-	tandem	3.83566	3.33102
Merged-chr2L-1157936-15	chr2L-2843-1	-	848	0.493406	6.49253	capt	-	chr2L-136-0	+	278	2.35308	6.5739	Tango14	+	divergent	0.0813703	1.85967
Merged-chr2L-1158821-2	chr2L-2842-1	-	341	0.650217	6.09785	capt	-	chr2L-2841-1	-	4901	-2.00284	1.9405	CG5080	-	tandem	4.15735	2.65306
Merged-chr2L-1164452-3	chr2L-2841-1	-	329	-2.00284	1.9405	CG5080	-	chr2L-2838-1	-	5251	2.24269	5.90379	Plap	-	tandem	3.96329	4.24554
Merged-chr2L-1169802-1	chr2L-2841-1	-	5693	-2.00284	1.9405	CG5080	-	chr2L-137-0	+	241	1.30542	2.28785	Plap	-	divergent	0.347352	3.30827
Merged-chr2L-1170196-1	chr2L-2838-1	-	93	2.24269	5.90379	Plap	-	chr2L-2837-1	-	2422	0.510691	3.33739	CG5118	-	tandem	2.56639	1.732
Merged-chr2L-1172739-8	chr2L-137-0	+	2281	1.30542	2.28785	Plap	-	chr2L-138-0	+	22	2.2263	4.83411	CG4887	+	tandem	2.54626	0.920876
Merged-chr2L-1177676-2	chr2L-138-0	+	4418	2.2263	4.83411	CG4887	+	chr2L-2835-1	-	6107	0.917109	5.60402	CG5126	-	convergent	0.769914	1.30919
Merged-chr2L-1181557-1	chr2L-139-0	+	3787	2.1721	5.27227	CG4896	+	chr2L-2835-1	-	2313	0.917109	5.60402	CG5126	-	convergent	0.331756	1.25499
Merged-chr2L-1410312-1	chr2L-155-0	+	34547	-2.87945	2.85485	CR44897	+	chr2L-166-0	+	480	-1.43774	0.131621	robo2	-	tandem	2.72323	1.44171
Merged-chr2L-1420501-1	chr2L-169-0	+	349	-1.48696	2.32593	robo2	-	chr2L-2820-1	-	1060	-0.824077	3.74126	robo2	-	convergent	1.41533	0.662886
Merged-chr2L-1422905-1	chr2L-2820-1	-	946	-0.824077	3.74126	robo2	-	chr2L-2819-1	-	6687	-2.54949	3.59299	CG43401	+	tandem	0.14827	1.72542
Merged-chr2L-1429713-4	chr2L-2820-1	-	7721	-0.824077	3.74126	robo2	-	chr2L-173-0	+	3980	-2.60024	1.26402	snRNA:U3:22A	+	divergent	2.47724	1.77616
Merged-chr2L-1486334-2	chr2L-187-0	+	7397	-2.90873	1.64155	CG31928	+	chr2L-2800-1	-	16371	1.66948	7.14603	CG7420	-	convergent	5.50447	4.57821
Merged-chr2L-1491990-3	chr2L-187-0	+	13094	-2.90873	1.64155	CG31928	+	chr2L-2800-1	-	10754	1.66948	7.14603	CG7420	-	convergent	5.50447	4.57821
Merged-chr2L-1502896-2	chr2L-187-0	+	23905	-2.90873	1.64155	CG31928	+	chr2L-194-0	+	14065	-2.21244	2.01232	CG18132	-	tandem	0.370766	0.696292
Merged-chr2L-1504451-5	chr2L-2800-1	-	1387	1.66948	7.14603	CG7420	-	chr2L-194-0	+	12497	-2.21244	2.01232	CG18132	-	divergent	5.13371	3.88192
Merged-chr2L-1518194-1	chr2L-194-0	+	859	-2.21244	2.01232	CG18132	-	chr2L-2797-1	-	7018	-2.94762	2.20853	Or22b	+	convergent	0.196216	0.735186
Merged-chr2L-1610863-2	chr2L-197-0	+	55488	-2.62092	7.89379	haf	+	chr2L-2792-1	-	3033	2.03953	5.44225	RFeSP	-	convergent	2.45153	4.66045
Merged-chr2L-1614232-1	chr2L-197-0	+	59010	-2.62092	7.89379	haf	+	chr2L-202-0	+	5155	-4.59242	-3.10864	CR44603	-	tandem	11.0024	1.9715
Merged-chr2L-1651144-8	chr2L-202-0	+	31235	-4.59242	-3.10864	CR44603	-	chr2L-208-0	+	53409	2.01809	4.59387	cpb	+	tandem	7.70251	6.61051
Merged-chr2L-1668786-1	chr2L-206-0	+	17319	-0.824005	4.5503	chinmo	+	chr2L-208-0	+	35896	2.01809	4.59387	cpb	+	tandem	0.0435683	2.84209
Merged-chr2L-1669932-12	chr2L-206-0	+	18172	-0.824005	4.5503	chinmo	+	chr2L-208-0	+	34521	2.01809	4.59387	cpb	+	tandem	0.0435683	2.84209
Merged-chr2L-1670746-1	chr2L-206-0	+	19256	-0.824005	4.5503	chinmo	+	chr2L-208-0	+	33913	2.01809	4.59387	cpb	+	tandem	0.0435683	2.84209
Merged-chr2L-1705047-1	chr2L-208-0	+	14	2.01809	4.59387	cpb	+	chr2L-209-0	+	5257	2.28094	4.76994	mRpL48	+	tandem	0.176078	0.262856
Merged-chr2L-1710426-4	chr2L-208-0	+	5273	2.01809	4.59387	cpb	+	chr2L-212-0	+	13067	-3.79169	2.46893	Rim2	-	tandem	2.12493	5.80977
Merged-chr2L-1715923-1	chr2L-2784-1	-	5394	2.2144	6.72316	CG17660	-	chr2L-212-0	+	7751	-3.79169	2.46893	Rim2	-	divergent	4.25422	6.00608
Merged-chr2L-1723740-1	chr2L-2784-1	-	13156	2.2144	6.72316	CG17660	-	chr2L-2783-1	-	537	1.1523	5.76861	Rim2	-	tandem	0.954551	1.0621
Merged-chr2L-1724374-1	chr2L-212-0	+	501	-3.79169	2.46893	Rim2	-	chr2L-2782-1	-	3417	0.211142	3.62389	Eno	-	convergent	1.15495	4.00283
Merged-chr2L-1728787-2	chr2L-2782-1	-	797	0.211142	3.62389	Eno	-	chr2L-213-0	+	910	2.15626	7.62406	CG31937	+	divergent	4.00018	1.94512
Merged-chr2L-1730796-6	chr2L-213-0	+	698	2.15626	7.62406	CG31937	+	chr2L-2781-1	-	648	1.62811	3.17997	CG17652	-	convergent	4.4441	0.528148
Merged-chr2L-1732429-1	chr2L-2781-1	-	616	1.62811	3.17997	CG17652	-	chr2L-215-0	+	4865	-2.66085	7.55159	CG17646	+	divergent	4.37162	4.28896
Merged-chr2L-1752040-2	chr2L-215-0	+	14422	-2.66085	7.55159	CG17646	+	chr2L-2777-1	-	6787	-2.65596	0.806188	CG17650	-	convergent	6.7454	0.00489211
Merged-chr2L-1819948-2	chr2L-2777-1	-	60539	-2.65596	0.806188	CG17650	-	chr2L-218-0	+	16329	-4.06425	1.44794	wry	+	divergent	0.641749	1.40829
Merged-chr2L-1884674-6	chr2L-2773-1	-	3515	-3.30385	0.806188	CG31663	-	chr2L-2772-1	-	1244	-1.20202	1.00706	Wdr62	+	tandem	0.200871	2.10183
Merged-chr2L-1886794-18	chr2L-221-0	+	1296	0.528234	3.1053	Wdr62	+	chr2L-223-0	+	24334	-0.180227	2.96755	Wdr62	+	tandem	0.13775	0.70846
Merged-chr2L-1891047-1	chr2L-2772-1	-	4249	-1.20202	1.00706	Wdr62	+	chr2L-223-0	+	20535	-0.180227	2.96755	Wdr62	+	divergent	1.96049	1.02179
Merged-chr2L-1909879-2	chr2L-2772-1	-	23001	-1.20202	1.00706	Wdr62	+	chr2L-223-0	+	1621	-0.180227	2.96755	Wdr62	+	divergent	1.96049	1.02179
Merged-chr2L-1954883-8	chr2L-2769-1	-	16032	-2.30572	10.9982	CG15357	-	chr2L-225-0	+	2179	-3.00029	3.15902	erm	-	divergent	7.83922	0.69457
Merged-chr2L-1958331-1	chr2L-224-0	+	3265	-4.2557	0.694187	erm	-	chr2L-2764-1	-	2562	-4.74776	1.05319	erm	-	convergent	0.359004	0.492056
Merged-chr2L-1960350-1	chr2L-2765-1	-	1660	-2.95446	0.294119	erm	-	chr2L-2764-1	-	583	-4.74776	1.05319	erm	-	tandem	0.759072	1.7933
Merged-chr2L-1962403-1	chr2L-2764-1	-	1198	-4.74776	1.05319	erm	-	chr2L-2763-1	-	1569	-1.87921	1.44794	erm	-	tandem	0.394745	2.86855
Merged-chr2L-1967512-1	chr2L-228-0	+	2002	-2.30333	4.59387	erm	-	chr2L-2762-1	-	3016	-4.22985	4.85705	erm	-	convergent	0.263181	1.92652
Merged-chr2L-1969854-5	chr2L-228-0	+	4231	-2.30333	4.59387	erm	-	chr2L-2762-1	-	493	-4.22985	4.85705	erm	-	convergent	0.263181	1.92652
Merged-chr2L-1970558-8	chr2L-228-0	+	4802	-2.30333	4.59387	erm	-	chr2L-233-0	+	3117	2.08899	4.95142	Der-1	+	tandem	0.357554	4.39232
Merged-chr2L-1972826-2	chr2L-2762-1	-	1977	-4.22985	4.85705	erm	-	chr2L-233-0	+	1052	2.08899	4.95142	Der-1	+	divergent	0.0943736	6.31884
Merged-chr2L-1974289-2	chr2L-233-0	+	16	2.08899	4.95142	Der-1	+	chr2L-2761-1	-	6262	1.13912	3.19033	CG15356	-	convergent	1.76109	0.949869
Merged-chr2L-1976656-2	chr2L-233-0	+	2119	2.08899	4.95142	Der-1	+	chr2L-2761-1	-	3657	1.13912	3.19033	CG15356	-	convergent	1.76109	0.949869
Merged-chr2L-1980064-24	chr2L-233-0	+	3313	2.08899	4.95142	Der-1	+	chr2L-234-0	+	499	1.27653	3.69836	CG7289	+	tandem	1.25306	0.812452
Merged-chr2L-1982112-1	chr2L-2761-1	-	1015	1.13912	3.19033	CG15356	-	chr2L-2760-1	-	5326	-3.59157	2.95545	Got2	-	tandem	0.234875	4.73068
Merged-chr2L-2009822-11	chr2L-236-0	+	404	7.98998	10.3193	CG4238	+	chr2L-2755-1	-	673	-0.203274	10.2663	CG4238	+	convergent	0.0529488	8.19325
Merged-chr2L-2037821-5	chr2L-2750-1	-	1371	-3.00896	6.5287	CG42296	-	chr2L-2748-1	-	7065	-1.94372	1.18335	CR45298	-	tandem	5.34535	1.06524
Merged-chr2L-2045447-2	chr2L-2749-1	-	7105	-3.94335	1.86491	Su(dx)	+	chr2L-241-0	+	10704	-0.992491	1.98877	Or22c	+	divergent	0.123859	2.95086
Merged-chr2L-2142487-1	chr2L-245-0	+	11571	-2.58153	2.84177	GlyP	+	chr2L-246-0	+	2040	0.0739368	1.26402	tho2	-	tandem	1.57775	2.65547
Merged-chr2L-2145021-1	chr2L-246-0	+	244	0.0739368	1.26402	tho2	-	chr2L-247-0	+	708	0.381792	3.00324	tho2	-	tandem	1.73921	0.307855
Merged-chr2L-2147393-2	chr2L-247-0	+	1108	0.381792	3.00324	tho2	-	chr2L-249-0	+	3811	2.48624	5.56276	AIF	+	tandem	2.55952	2.10444
Merged-chr2L-2151856-2	chr2L-248-0	+	4040	2.33361	4.95446	TBCD	+	chr2L-250-0	+	3575	0.667829	5.77722	CG15382	+	tandem	0.822759	1.66578
Merged-chr2L-2154896-1	chr2L-249-0	+	3216	2.48624	5.56276	AIF	+	chr2L-250-0	+	772	0.667829	5.77722	CG15382	+	tandem	0.214462	1.81841
Merged-chr2L-2155742-6	chr2L-249-0	+	3821	2.48624	5.56276	AIF	+	chr2L-251-0	+	4846	-0.140505	2.96755	aop	-	tandem	2.59521	2.62674
Merged-chr2L-2161486-1	chr2L-251-0	+	163	-0.140505	2.96755	aop	-	chr2L-2740-1	-	17079	3.27647	8.89006	aop	-	convergent	5.92252	3.41697
Merged-chr2L-2163796-6	chr2L-2741-1	-	2036	3.67028	8.62483	aop	-	chr2L-2740-1	-	14781	3.27647	8.89006	aop	-	tandem	0.265229	0.39382
Merged-chr2L-2164797-4	chr2L-2741-1	-	2951	3.67028	8.62483	aop	-	chr2L-2740-1	-	13697	3.27647	8.89006	aop	-	tandem	0.265229	0.39382
Merged-chr2L-2173354-2	chr2L-2741-1	-	11666	3.67028	8.62483	aop	-	chr2L-2740-1	-	5358	3.27647	8.89006	aop	-	tandem	0.265229	0.39382
Merged-chr2L-2178644-3	chr2L-2741-1	-	16570	3.67028	8.62483	aop	-	chr2L-257-0	+	2930	-0.155624	2.59903	CR43751	+	divergent	6.02581	3.82591
Merged-chr2L-2192340-1	chr2L-258-0	+	5181	-3.08427	3.79655	CR44066	-	chr2L-2736-1	-	9121	-3.5406	2.24874	CG34172	-	convergent	1.54781	0.456329
Merged-chr2L-2195689-3	chr2L-2738-1	-	2920	2.08063	4.76649	CG10874	-	chr2L-2736-1	-	5643	-3.5406	2.24874	CG34172	-	tandem	2.51775	5.62123
Merged-chr2L-2196844-1	chr2L-2738-1	-	4326	2.08063	4.76649	CG10874	-	chr2L-2736-1	-	4703	-3.5406	2.24874	CG34172	-	tandem	2.51775	5.62123
Merged-chr2L-2214852-3	chr2L-2736-1	-	12385	-3.5406	2.24874	CG34172	-	chr2L-2733-1	-	1779	1.9062	3.03807	CG15386		tandem	0.789329	5.4468
Merged-chr2L-2216232-1	chr2L-263-0	+	1817	0.744728	2.16718	CG34174	+	chr2L-2733-1	-	856	1.9062	3.03807	CG15386		convergent	0.870887	1.16147
Merged-chr2L-2217310-5	chr2L-263-0	+	2600	0.744728	2.16718	CG34174	+	chr2L-265-0	+	4197	0.32708	7.32826	papi	+	tandem	5.16108	0.417648
Merged-chr2L-2220804-9	chr2L-264-0	+	3074	2.19579	4.60552	mio	+	chr2L-265-0	+	583	0.32708	7.32826	papi	+	tandem	2.72274	1.86871
Merged-chr2L-2222005-1	chr2L-264-0	+	4639	2.19579	4.60552	mio	+	chr2L-2732-1	-	4192	1.70809	3.1162	CG15387	-	convergent	1.48932	0.4877
Merged-chr2L-2226756-1	chr2L-266-0	+	59	0.641696	4.15493	sau	+	chr2L-2731-1	-	9939	1.02335	5.1713	Sec24CD	-	convergent	1.01637	0.381655
Merged-chr2L-2236158-5	chr2L-266-0	+	9442	0.641696	4.15493	sau	+	chr2L-2731-1	-	513	1.02335	5.1713	Sec24CD	-	convergent	1.01637	0.381655
Merged-chr2L-2236864-4	chr2L-266-0	+	10011	0.641696	4.15493	sau	+	chr2L-268-0	+	5183	-3.54639	6.11154	CG4267	+	tandem	1.95661	4.18808
Merged-chr2L-2357554-4	chr2L-274-0	+	45553	-2.97961	5.91007	eys	+	chr2L-2725-1	-	7032	0.912392	3.91994	Rab5	-	convergent	1.99012	3.89201
Merged-chr2L-2364265-1	chr2L-281-0	+	6376	-2.64318	2.71836	CG9967	-	chr2L-2725-1	-	409	0.912392	3.91994	Rab5	-	convergent	1.20159	3.55558
Merged-chr2L-2365519-2	chr2L-2725-1	-	303	0.912392	3.91994	Rab5	-	chr2L-2724-1	-	8762	-0.530261	3.12703	CG3609	-	tandem	0.792915	1.44265
Merged-chr2L-2374705-1	chr2L-283-0	+	9143	2.81105	6.0951	Axud1	+	chr2L-2723-1	-	1643	1.39593	2.70397	Atxn7	+	convergent	3.39113	1.41512
Merged-chr2L-2376333-1	chr2L-2724-1	-	1393	-0.530261	3.12703	CG3609	-	chr2L-2721-1	-	6442	-2.00349	1.00706	CG9870	+	tandem	2.11997	1.47323
Merged-chr2L-2380876-1	chr2L-2723-1	-	4231	1.39593	2.70397	Atxn7	+	chr2L-2721-1	-	2168	-2.00349	1.00706	CG9870	+	tandem	1.69691	3.39942
Merged-chr2L-2381321-1	chr2L-2723-1	-	4621	1.39593	2.70397	Atxn7	+	chr2L-2721-1	-	1667	-2.00349	1.00706	CG9870	+	tandem	1.69691	3.39942
Merged-chr2L-2383125-4	chr2L-2723-1	-	6271	1.39593	2.70397	Atxn7	+	chr2L-285-0	+	8300	-3.05727	1.22425	VGlut	+	divergent	1.47972	4.4532
Merged-chr2L-2386082-1	chr2L-2721-1	-	2959	-2.00349	1.00706	CG9870	+	chr2L-285-0	+	5544	-3.05727	1.22425	VGlut	+	divergent	0.217191	1.05378
Merged-chr2L-2420578-1	chr2L-2717-1	-	713	-3.02584	0.634748	CG34447	-	chr2L-290-0	+	189	1.4328	3.36509	CG9886	+	divergent	2.73034	4.45864
Merged-chr2L-2449606-3	chr2L-2713-1	-	10378	-4.39487	-0.261362	dpp	+	chr2L-296-0	+	1034	-0.152132	6.47675	dpp	+	divergent	6.73811	4.24274
Merged-chr2L-2454866-1	chr2L-2709-1	-	89	-1.66661	3.26083	dpp	+	chr2L-2708-1	-	2040	0.375663	4.31969	dpp	+	tandem	1.05886	2.04227
Merged-chr2L-2493121-13	chr2L-2705-1	-	25503	-3.30572	0.634748	CR45286	-	chr2L-306-0	+	77755	-2.56081	-3.10864	Cyp309a2	-	divergent	3.74339	0.744912
Merged-chr2L-2494645-1	chr2L-2703-1	-	286	2.5224	6.69978	oaf	+	chr2L-306-0	+	77143	-2.56081	-3.10864	Cyp309a2	-	divergent	9.80842	5.0832
Merged-chr2L-2575123-4	chr2L-306-0	+	2990	-2.56081	-3.10864	Cyp309a2	-	chr2L-2695-1	-	1417	4.07278	8.59834	insv	-	convergent	11.707	6.63359
Merged-chr2L-2577121-12	chr2L-306-0	+	4492	-2.56081	-3.10864	Cyp309a2	-	chr2L-2694-1	-	2089	2.94109	4.92375	ND-B17.2	-	convergent	8.03239	5.5019
Merged-chr2L-2585380-6	chr2L-2694-1	-	5043	2.94109	4.92375	ND-B17.2	-	chr2L-309-0	+	18784	-2.70195	1.75755	CR44789	-	divergent	3.1662	5.64304
Merged-chr2L-2740152-11	chr2L-314-0	+	4084	-3.92085	2.53545	CG31689	+	chr2L-2680-1	-	3904	-0.257542	1.14125	CG9961	-	convergent	1.39419	3.66331
Merged-chr2L-2755458-1	chr2L-318-0	+	2031	5.41284	9.74809	Bacc	+	chr2L-2677-1	-	4025	2.40922	5.1608	Snapin		convergent	4.58728	3.00362
Merged-chr2L-2759726-5	chr2L-2678-1	-	3205	1.47921	2.3446	Bacc	+	chr2L-319-0	+	5204	2.92617	4.63994	aph-1	+	divergent	2.29534	1.44696
Merged-chr2L-2766348-2	chr2L-319-0	+	1	2.92617	4.63994	aph-1	+	chr2L-2676-1	-	3211	2.52741	4.85705	colt	-	convergent	0.217106	0.398752
Merged-chr2L-2767830-3	chr2L-319-0	+	1329	2.92617	4.63994	aph-1	+	chr2L-2676-1	-	1539	2.52741	4.85705	colt	-	convergent	0.217106	0.398752
Merged-chr2L-2768841-1	chr2L-319-0	+	2451	2.92617	4.63994	aph-1	+	chr2L-2676-1	-	670	2.52741	4.85705	colt	-	convergent	0.217106	0.398752
Merged-chr2L-2770123-2	chr2L-2676-1	-	167	2.52741	4.85705	colt	-	chr2L-321-0	+	8793	-2.00659	0.215157	CG15399	-	divergent	4.64189	4.53401
Merged-chr2L-2798433-5	chr2L-321-0	+	18728	-2.00659	0.215157	CG15399	-	chr2L-2671-1	-	998	-3.49715	1.64155	Syt1	-	convergent	1.4264	1.49056
Merged-chr2L-2800698-1	chr2L-2671-1	-	658	-3.49715	1.64155	Syt1	-	chr2L-324-0	+	7467	-2.97797	6.38729	daw	+	divergent	4.74574	0.519182
Merged-chr2L-2804847-1	chr2L-2671-1	-	4713	-3.49715	1.64155	Syt1	-	chr2L-324-0	+	3224	-2.97797	6.38729	daw	+	divergent	4.74574	0.519182
Merged-chr2L-2807427-3	chr2L-2671-1	-	7084	-3.49715	1.64155	Syt1	-	chr2L-324-0	+	423	-2.97797	6.38729	daw	+	divergent	4.74574	0.519182
Merged-chr2L-2808163-3	chr2L-2671-1	-	7844	-3.49715	1.64155	Syt1	-	chr2L-325-0	+	6483	-2.14412	3.24103	G6P	-	divergent	1.59948	1.35303
Merged-chr2L-2857062-25	chr2L-2659-1	-	123	-3.59242	3.27062	CG3104	-	chr2L-334-0	+	4079	-0.474464	7.41307	CG2991	+	divergent	4.14245	3.11796
Merged-chr2L-2862591-1	chr2L-2658-1	-	4605	-1.30456	1.54799	CG2991	+	chr2L-335-0	+	10836	0.438897	3.14844	CG31694	-	divergent	1.60045	1.74346
Merged-chr2L-2873814-2	chr2L-334-0	+	11111	-0.474464	7.41307	CG2991	+	chr2L-2656-1	-	519	2.57202	5.5982	CG31694	-	convergent	1.81487	3.04648
Merged-chr2L-2879119-3	chr2L-336-0	+	4032	2.27346	6.3003	CG8814	+	chr2L-2655-1	-	5865	1.99361	7.86579	NTPase	-	convergent	1.56548	0.279852
Merged-chr2L-2883122-1	chr2L-336-0	+	8154	2.27346	6.3003	CG8814	+	chr2L-2655-1	-	1999	1.99361	7.86579	NTPase	-	convergent	1.56548	0.279852
Merged-chr2L-2884414-1	chr2L-336-0	+	9445	2.27346	6.3003	CG8814	+	chr2L-2655-1	-	706	1.99361	7.86579	NTPase	-	convergent	1.56548	0.279852
Merged-chr2L-2885071-2	chr2L-336-0	+	9766	2.27346	6.3003	CG8814	+	chr2L-337-0	+	381	1.55881	5.26983	lilli	+	tandem	1.03048	0.714654
Merged-chr2L-2887366-24	chr2L-2655-1	-	373	1.99361	7.86579	NTPase	-	chr2L-339-0	+	45848	0.626038	0.694187	lilli	+	divergent	7.1716	1.36757
Merged-chr2L-2957171-2	chr2L-339-0	+	21503	0.626038	0.694187	lilli	+	chr2L-340-0	+	1558	-1.84349	1.48206	Rbp9	+	tandem	0.787877	2.46953
Merged-chr2L-2972257-1	chr2L-343-0	+	4905	-3.12578	1.18335	Ts	-	chr2L-344-0	+	311	1.97836	2.93095	gammaTub23C	+	tandem	1.7476	5.10414
Merged-chr2L-2977234-1	chr2L-2641-1	-	23	1.38966	4.70279	CG9641	-	chr2L-2640-1	-	10226	2.95611	6.58081	Chd1	-	tandem	1.87802	1.56645
Merged-chr2L-2979238-1	chr2L-345-0	+	1979	2.82605	6.29671	CG3165	+	chr2L-2640-1	-	8327	2.95611	6.58081	Chd1	-	convergent	0.284098	0.130068
Merged-chr2L-2988299-1	chr2L-347-0	+	1	1.91153	4.53005	Bem46	+	chr2L-2639-1	-	4249	2.06622	3.12703	okr	-	convergent	1.40302	0.154692
Merged-chr2L-2992899-4	chr2L-347-0	+	4478	1.91153	4.53005	Bem46	+	chr2L-2638-1	-	2266	-4.18039	-0.977755	CG3558	+	convergent	5.50781	6.09192
Merged-chr2L-3000318-9	chr2L-2638-1	-	3211	-4.18039	-0.977755	CG3558	+	chr2L-2634-1	-	17368	-0.0809341	5.88158	CG17224	-	tandem	6.85934	4.09946
Merged-chr2L-3023243-1	chr2L-2634-1	-	4579	-0.0809341	5.88158	CG17224	-	chr2L-2632-1	-	5741	2.47391	4.14963	CG3605	-	tandem	1.73195	2.55484
Merged-chr2L-3029206-3	chr2L-350-0	+	5715	2.13607	5.427	CG3542	+	chr2L-2631-1	-	10366	1.50528	2.58339	cnir	-	convergent	2.84361	0.630787
Merged-chr2L-3030536-3	chr2L-351-0	+	1106	1.62591	3.49611	CG17219	+	chr2L-2631-1	-	9021	1.50528	2.58339	cnir	-	convergent	0.91272	0.120624
Merged-chr2L-3037538-12	chr2L-351-0	+	7735	1.62591	3.49611	CG17219	+	chr2L-2631-1	-	1643	1.50528	2.58339	cnir	-	convergent	0.91272	0.120624
Merged-chr2L-3039997-5	chr2L-351-0	+	9986	1.62591	3.49611	CG17219	+	chr2L-353-0	+	6220	2.8495	5.99229	snRNA:LU	+	tandem	2.49617	1.22359
Merged-chr2L-3083824-2	chr2L-358-0	+	5	-3.36046	1.37716	toc	-	chr2L-2622-1	-	6511	-3.57866	1.37716	toc	-	convergent	0	0.218199
Merged-chr2L-3095097-1	chr2L-2622-1	-	4483	-3.57866	1.37716	toc	-	chr2L-2621-1	-	13051	-2.66799	5.75471	toc	-	tandem	4.37755	0.91067
Merged-chr2L-3108515-1	chr2L-2621-1	-	221	-2.66799	5.75471	toc	-	chr2L-2620-1	-	16259	-3.88301	2.55161	CG15403	+	tandem	3.20311	1.21502
Merged-chr2L-3144897-1	chr2L-2620-1	-	19972	-3.88301	2.55161	CG15403	+	chr2L-2617-1	-	777	1.89173	5.1869	ND-B14.5B	-	tandem	2.63529	5.77474
Merged-chr2L-3158755-25	chr2L-366-0	+	4091	-2.89198	1.18335	Mad	-	chr2L-368-0	+	286	2.81268	3.59299	gkt	+	tandem	2.40964	5.70467
Merged-chr2L-3160212-1	chr2L-368-0	+	75	2.81268	3.59299	gkt	+	chr2L-369-0	+	3241	2.27425	6.93509	Hydr2	+	tandem	3.3421	0.538433
Merged-chr2L-3163781-2	chr2L-368-0	+	3558	2.81268	3.59299	gkt	+	chr2L-2613-1	-	1578	-1.82144	1.64155	Hydr2	+	convergent	1.95144	4.63412
Merged-chr2L-3164458-1	chr2L-369-0	+	704	2.27425	6.93509	Hydr2	+	chr2L-2613-1	-	1018	-1.82144	1.64155	Hydr2	+	convergent	5.29354	4.09568
Merged-chr2L-3172907-2	chr2L-371-0	+	3144	1.49829	10.4947	CG44002	-	chr2L-2609-1	-	15727	-2.51214	4.24215	CG34393	-	convergent	6.25256	4.01043
Merged-chr2L-3199744-1	chr2L-2609-1	-	10746	-2.51214	4.24215	CG34393	-	chr2L-2605-1	-	65838	-2.58831	2.96755	CR45706	-	tandem	1.2746	0.0761717
Merged-chr2L-3265836-1	chr2L-2605-1	-	13	-2.58831	2.96755	CR45706	-	chr2L-2603-1	-	37208	1.31373	7.72237	CG9663	-	tandem	4.75482	3.90203
Merged-chr2L-3300872-2	chr2L-2605-1	-	35041	-2.58831	2.96755	CR45706	-	chr2L-2603-1	-	2187	1.31373	7.72237	CG9663	-	tandem	4.75482	3.90203
Merged-chr2L-3302904-11	chr2L-2605-1	-	35994	-2.58831	2.96755	CR45706	-	chr2L-2602-1	-	16056	0.444137	3.48774	CG3326	-	tandem	0.520192	3.03244
Merged-chr2L-3371599-2	chr2L-2600-1	-	16392	-3.99234	4.75257	E23	-	chr2L-385-0	+	786	-2.58204	0.959402	CG34394	-	divergent	3.79317	1.4103
Merged-chr2L-3372792-10	chr2L-2600-1	-	17150	-3.99234	4.75257	E23	-	chr2L-2599-1	-	3012	0.983402	4.70279	CG9662	-	tandem	0.0497806	4.97574
Merged-chr2L-3376716-1	chr2L-385-0	+	3774	-2.58204	0.959402	CG34394	-	chr2L-386-0	+	41	1.72407	2.64494	Ptpa	+	tandem	1.68554	4.30611
Merged-chr2L-3420295-1	chr2L-386-0	+	43205	1.72407	2.64494	Ptpa	+	chr2L-2598-1	-	2569	-4.96972	3.20061	pgant2	-	convergent	0.555669	6.69379
Merged-chr2L-3423051-8	chr2L-386-0	+	44890	1.72407	2.64494	Ptpa	+	chr2L-2596-1	-	2431	-2.93107	1.44794	pgant2	-	convergent	1.197	4.65514
Merged-chr2L-3426095-1	chr2L-2598-1	-	2762	-4.96972	3.20061	pgant2	-	chr2L-2596-1	-	395	-2.93107	1.44794	pgant2	-	tandem	1.75267	2.03864
Merged-chr2L-3441147-2	chr2L-2596-1	-	14036	-2.93107	1.44794	pgant2	-	chr2L-391-0	+	8273	-1.63793	1.54799	Snx1	+	divergent	0.100053	1.29314
Merged-chr2L-3452529-2	chr2L-391-0	+	2676	-1.63793	1.54799	Snx1	+	chr2L-2592-1	-	4404	1.63895	4.81415	Cog3	-	convergent	3.26616	3.27688
Merged-chr2L-3453138-1	chr2L-392-0	+	408	1.63433	5.07954	CG12795	+	chr2L-2592-1	-	3643	1.63895	4.81415	Cog3	-	convergent	0.265391	0.0046184
Merged-chr2L-3454810-4	chr2L-392-0	+	1839	1.63433	5.07954	CG12795	+	chr2L-2592-1	-	1907	1.63895	4.81415	Cog3	-	convergent	0.265391	0.0046184
Merged-chr2L-3457267-3	chr2L-392-0	+	4137	1.63433	5.07954	CG12795	+	chr2L-2591-1	-	8402	3.3891	6.30627	msl-2	-	convergent	1.22672	1.75477
Merged-chr2L-3465564-1	chr2L-393-0	+	8113	1.66611	5.88637	Sec5	+	chr2L-2591-1	-	419	3.3891	6.30627	msl-2	-	convergent	0.419897	1.72299
Merged-chr2L-3466316-3	chr2L-393-0	+	8492	1.66611	5.88637	Sec5	+	chr2L-2590-1	-	2927	2.67013	6.03314	CG3238	-	convergent	0.146773	1.00402
Merged-chr2L-3470047-3	chr2L-394-0	+	3570	2.33214	6.14787	ND-PDSW	+	chr2L-395-0	+	2139	-2.42274	3.06083	pgant4	+	tandem	3.08705	4.75488
Merged-chr2L-3472401-3	chr2L-2590-1	-	2134	2.67013	6.03314	CG3238	-	chr2L-2589-1	-	4056	-1.39154	2.94325	CR43928	+	tandem	3.08989	4.06167
Merged-chr2L-3475550-1	chr2L-395-0	+	3049	-2.42274	3.06083	pgant4	+	chr2L-2589-1	-	1021	-1.39154	2.94325	CR43928	+	convergent	0.117572	1.0312
Merged-chr2L-3478423-1	chr2L-396-0	+	1610	0.0279899	3.81675	CR43928	+	chr2L-2586-1	-	12527	-1.73701	1.44794	CG15414	-	convergent	2.36881	1.765
Merged-chr2L-3479344-2	chr2L-397-0	+	718	2.78122	8.98609	Thor	+	chr2L-2586-1	-	11616	-1.73701	1.44794	CG15414	-	convergent	7.53815	4.51823
Merged-chr2L-3480642-1	chr2L-397-0	+	2119	2.78122	8.98609	Thor	+	chr2L-2586-1	-	10331	-1.73701	1.44794	CG15414	-	convergent	7.53815	4.51823
Merged-chr2L-3514718-4	chr2L-2581-1	-	6822	-2.14354	2.3992	tim	-	chr2L-402-0	+	10069	-3.2622	3.15902	CG8852	+	divergent	0.759822	1.11865
Merged-chr2L-3541447-4	chr2L-405-0	+	1397	2.13006	7.77149	drm	+	chr2L-2574-1	-	4017	-1.96573	4.459	drm	+	convergent	3.31248	4.09578
Merged-chr2L-3562796-5	chr2L-2573-1	-	9797	-1.82608	3.15902	CR44309	+	chr2L-2569-1	-	4383	-2.93615	2.188	CR44747	-	tandem	0.97102	1.11007
Merged-chr2L-3581062-5	chr2L-409-0	+	906	-1.41534	0.910117	sob	-	chr2L-2566-1	-	6916	-2.781	4.50537	CR43823	-	convergent	3.59526	1.36566
Merged-chr2L-3618356-1	chr2L-2562-1	-	8280	-2.91004	1.00706	odd	-	chr2L-415-0	+	341	-2.62608	5.05991	Dot	+	divergent	4.05285	0.283963
Merged-chr2L-3619480-10	chr2L-2562-1	-	9133	-2.91004	1.00706	odd	-	chr2L-2561-1	-	11217	0.0547396	8.2329	for	-	tandem	7.22584	2.96478
Merged-chr2L-3631522-1	chr2L-415-0	+	12272	-2.62608	5.05991	Dot	+	chr2L-2561-1	-	605	0.0547396	8.2329	for	-	convergent	3.173	2.68082
Merged-chr2L-3634048-1	chr2L-419-0	+	880	-0.548193	3.02655	for	-	chr2L-2560-1	-	12158	-1.38001	6.02159	for	-	convergent	2.99504	0.831822
Merged-chr2L-3647289-2	chr2L-2560-1	-	660	-1.38001	6.02159	for	-	chr2L-421-0	+	8633	-3.91456	0.751274	for	-	divergent	5.27031	2.53454
Merged-chr2L-3657499-3	chr2L-2558-1	-	352	0.114385	6.48203	for	-	chr2L-423-0	+	4962	-3.10288	3.1053	Drgx	+	divergent	3.37673	3.21727
Merged-chr2L-3671713-1	chr2L-423-0	+	8934	-3.10288	3.1053	Drgx	+	chr2L-2553-1	-	20811	-2.48582	1.41298	CG16704	-	convergent	1.69231	0.617056
Merged-chr2L-3682374-6	chr2L-423-0	+	19480	-3.10288	3.1053	Drgx	+	chr2L-2553-1	-	10024	-2.48582	1.41298	CG16704	-	convergent	1.69231	0.617056
Merged-chr2L-3711617-1	chr2L-2552-1	-	14763	-3.1072	1.00706	IM33	-	chr2L-426-0	+	1546	2.35139	5.24022	CG2818	+	divergent	4.23316	5.45859
Merged-chr2L-3713360-2	chr2L-2550-1	-	1431	1.19185	5.04571	cutlet	-	chr2L-427-0	+	16834	-2.63694	2.24874	CG10019	+	divergent	2.79698	3.82879
Merged-chr2L-3769629-8	chr2L-2544-1	-	1405	-2.90437	1.83881	mir-1004	+	chr2L-431-0	+	1780	1.57504	9.55944	bowl	+	divergent	7.72063	4.47941
Merged-chr2L-3770257-2	chr2L-2544-1	-	2146	-2.90437	1.83881	mir-1004	+	chr2L-431-0	+	1206	1.57504	9.55944	bowl	+	divergent	7.72063	4.47941
Merged-chr2L-3771129-2	chr2L-2544-1	-	2989	-2.90437	1.83881	mir-1004	+	chr2L-431-0	+	288	1.57504	9.55944	bowl	+	divergent	7.72063	4.47941
Merged-chr2L-3771821-7	chr2L-2544-1	-	3615	-2.90437	1.83881	mir-1004	+	chr2L-2542-1	-	1156	-4.02777	-0.0515308	bowl	+	tandem	1.89034	1.1234
Merged-chr2L-3786423-4	chr2L-2539-1	-	4868	-3.64478	-0.506993	bowl	+	chr2L-433-0	+	547	-4.82709	4.4718	bark	+	divergent	4.97879	1.18232
Merged-chr2L-3813412-2	chr2L-2537-1	-	7045	-2.19675	1.81223	Reph	+	chr2L-438-0	+	4374	-2.10328	1.67144	CR44077	+	divergent	0.140793	0.0934733
Merged-chr2L-3818301-2	chr2L-2536-1	-	4503	1.03209	2.7326	CG3407	-	chr2L-2535-1	-	28	-1.72465	1.00706	CR44077	+	tandem	1.72555	2.75675
Merged-chr2L-3825606-2	chr2L-2534-1	-	2685	-2.60165	1.9405	slp1	+	chr2L-441-0	+	6238	-2.44969	-0.977755	slp2	+	divergent	2.91825	0.151962
Merged-chr2L-3836772-1	chr2L-441-0	+	4651	-2.44969	-0.977755	slp2	+	chr2L-443-0	+	8434	-4.44687	2.20853	CR44983	-	tandem	3.18629	1.99718
Merged-chr2L-3842800-4	chr2L-442-0	+	5593	1.96595	5.87357	slp2	+	chr2L-443-0	+	2276	-4.44687	2.20853	CR44983	-	tandem	3.66504	6.41281
Merged-chr2L-3862742-1	chr2L-444-0	+	9129	-1.72469	1.5154	CR45451	+	chr2L-2526-1	-	9434	1.64522	3.91994	CG31957	-	convergent	2.40454	3.36992
Merged-chr2L-3867765-15	chr2L-2527-1	-	4228	-1.33275	3.48774	CG3964	+	chr2L-2526-1	-	3998	1.64522	3.91994	CG31957	-	tandem	0.432204	2.97797
Merged-chr2L-3872312-1	chr2L-2527-1	-	9285	-1.33275	3.48774	CG3964	+	chr2L-2526-1	-	23	1.64522	3.91994	CG31957	-	tandem	0.432204	2.97797
Merged-chr2L-3897749-1	chr2L-2524-1	-	1507	-1.49465	3.8498	capu	-	chr2L-447-0	+	85664	-3.83721	-0.152635	fred	-	divergent	4.00243	2.34256
Merged-chr2L-4028993-10	chr2L-449-0	+	24822	-2.00794	1.0979	CG34176	+	chr2L-453-0	+	1867	2.32774	7.9562	ed	+	tandem	6.8583	4.33568
Merged-chr2L-4030639-6	chr2L-449-0	+	26355	-2.00794	1.0979	CG34176	+	chr2L-453-0	+	307	2.32774	7.9562	ed	+	tandem	6.8583	4.33568
Merged-chr2L-4031431-1	chr2L-449-0	+	27393	-2.00794	1.0979	CG34176	+	chr2L-2513-1	-	3026	-3.77134	0.959402	ed	+	convergent	0.138493	1.7634
Merged-chr2L-4031918-2	chr2L-2516-1	-	123	-3.16273	0.806188	ed	+	chr2L-2513-1	-	2586	-3.77134	0.959402	ed	+	tandem	0.153214	0.608615
Merged-chr2L-4032511-1	chr2L-2516-1	-	820	-3.16273	0.806188	ed	+	chr2L-2513-1	-	2010	-3.77134	0.959402	ed	+	tandem	0.153214	0.608615
Merged-chr2L-4034531-2	chr2L-2516-1	-	2706	-3.16273	0.806188	ed	+	chr2L-2508-1	-	21142	-2.87564	0.634748	CR44984	-	tandem	0.17144	0.287088
Merged-chr2L-4078082-2	chr2L-454-0	+	8999	2.50538	2.90603	CR44984	-	chr2L-2500-1	-	18202	-1.4225	0.959402	snoRNA:Me28S-C437	+	convergent	1.94663	3.92788
Merged-chr2L-4113853-1	chr2L-455-0	+	7321	2.2291	2.6145	Sr-CIII	+	chr2L-456-0	+	7682	-1.67682	2.3446	Sr-CI	+	tandem	0.269896	3.90592
Merged-chr2L-4170159-5	chr2L-2491-1	-	44752	-3.0792	1.05319	Sr-CI	+	chr2L-2488-1	-	17348	1.43149	2.99144	TBCC	-	tandem	1.93825	4.51069
Merged-chr2L-4186063-5	chr2L-2491-1	-	60778	-3.0792	1.05319	Sr-CI	+	chr2L-2488-1	-	1525	1.43149	2.99144	TBCC	-	tandem	1.93825	4.51069
Merged-chr2L-4187582-1	chr2L-2491-1	-	62370	-3.0792	1.05319	Sr-CI	+	chr2L-2488-1	-	32	1.43149	2.99144	TBCC	-	tandem	1.93825	4.51069
Merged-chr2L-4221272-10	chr2L-465-0	+	11522	-2.90223	2.14605	CG3714	-	chr2L-2485-1	-	5010	2.64159	6.85759	CG3702	-	convergent	4.71155	5.54382
Merged-chr2L-4222779-1	chr2L-2486-1	-	735	1.79267	9.33989	ft	-	chr2L-2485-1	-	4095	2.64159	6.85759	CG3702	-	tandem	2.48229	0.84892
Merged-chr2L-4223402-2	chr2L-2486-1	-	1335	1.79267	9.33989	ft	-	chr2L-2485-1	-	3452	2.64159	6.85759	CG3702	-	tandem	2.48229	0.84892
Merged-chr2L-4279749-7	chr2L-2478-1	-	18092	-5.2219	-3.10864	CR44080	-	chr2L-476-0	+	1422	0.742797	3.47932	Art2	-	divergent	6.58796	5.9647
Merged-chr2L-4283226-5	chr2L-2476-1	-	1471	-2.28277	3.83006	Art2	-	chr2L-2474-1	-	508	-0.0241393	1.44794	tutl	+	tandem	2.38212	2.25863
Merged-chr2L-4284340-2	chr2L-477-0	+	1021	1.93365	9.48171	tutl	+	chr2L-478-0	+	2430	0.689119	2.45181	tutl	+	tandem	7.0299	1.24453
Merged-chr2L-4287251-3	chr2L-478-0	+	28	0.689119	2.45181	tutl	+	chr2L-481-0	+	46196	0.569776	7.9197	Atet	+	tandem	5.46789	0.119344
Merged-chr2L-4332394-9	chr2L-2473-1	-	44971	-2.56819	2.1246	tutl	+	chr2L-481-0	+	1207	0.569776	7.9197	Atet	+	divergent	5.7951	3.13796
Merged-chr2L-4335940-1	chr2L-481-0	+	1857	0.569776	7.9197	Atet	+	chr2L-2464-1	-	4248	-3.20335	2.50257	Atet	+	convergent	5.41713	3.77313
Merged-chr2L-4345887-3	chr2L-2464-1	-	5232	-3.20335	2.50257	Atet	+	chr2L-483-0	+	17710	-1.61592	2.84177	CR45363	-	divergent	0.339197	1.58743
Merged-chr2L-4351344-2	chr2L-2464-1	-	10759	-3.20335	2.50257	Atet	+	chr2L-483-0	+	12254	-1.61592	2.84177	CR45363	-	divergent	0.339197	1.58743
Merged-chr2L-4363875-3	chr2L-2464-1	-	23201	-3.20335	2.50257	Atet	+	chr2L-484-0	+	4566	-1.48349	3.89483	CR45363	-	divergent	1.39226	1.71986
Merged-chr2L-4369070-1	chr2L-2462-1	-	184	-1.42598	3.61622	CR45363	-	chr2L-485-0	+	2749	4.1068	7.4832	Traf4	+	divergent	3.86698	5.53278
Merged-chr2L-4370217-6	chr2L-2462-1	-	1189	-1.42598	3.61622	CR45363	-	chr2L-485-0	+	1468	4.1068	7.4832	Traf4	+	divergent	3.86698	5.53278
Merged-chr2L-4382632-1	chr2L-485-0	+	10393	4.1068	7.4832	Traf4	+	chr2L-2458-1	-	4158	2.4945	3.94463	Psf2	-	convergent	3.53857	1.61229
Merged-chr2L-4385994-4	chr2L-485-0	+	13706	4.1068	7.4832	Traf4	+	chr2L-2458-1	-	877	2.4945	3.94463	Psf2	-	convergent	3.53857	1.61229
Merged-chr2L-4387061-4	chr2L-485-0	+	14698	4.1068	7.4832	Traf4	+	chr2L-486-0	+	917	-2.69045	2.76068	Tps1	+	tandem	4.72252	6.79725
Merged-chr2L-4393406-6	chr2L-486-0	+	4717	-2.69045	2.76068	Tps1	+	chr2L-2457-1	-	18	1.2959	3.38326	CG3652	-	convergent	0.622582	3.98635
Merged-chr2L-4394343-1	chr2L-487-0	+	41	1.5342	6.14255	l(2)k05819	+	chr2L-488-0	+	8799	0.855329	4.21197	Dim1	+	tandem	1.93058	0.67887
Merged-chr2L-4396347-2	chr2L-487-0	+	2018	1.5342	6.14255	l(2)k05819	+	chr2L-488-0	+	6805	0.855329	4.21197	Dim1	+	tandem	1.93058	0.67887
Merged-chr2L-4399141-5	chr2L-487-0	+	4701	1.5342	6.14255	l(2)k05819	+	chr2L-488-0	+	3876	0.855329	4.21197	Dim1	+	tandem	1.93058	0.67887
Merged-chr2L-4403305-1	chr2L-487-0	+	8906	1.5342	6.14255	l(2)k05819	+	chr2L-2454-1	-	15548	-4.12294	10.246	CG43055	+	convergent	4.1035	5.65714
Merged-chr2L-4442447-2	chr2L-2453-1	-	985	-2.70195	3.84325	CG15431	-	chr2L-2452-1	-	2020	2.62212	7.27207	morgue	-	tandem	3.42882	5.32406
Merged-chr2L-4444565-5	chr2L-489-0	+	1781	1.64147	3.77606	CG15432	+	chr2L-491-0	+	3962	0.480922	3.8498	MFS18	-	tandem	0.073734	1.16055
Merged-chr2L-4448989-2	chr2L-490-0	+	4114	2.76158	5.20999	Elp3	+	chr2L-492-0	+	3982	0.153087	2.01232	CG15439	-	tandem	3.19768	2.60849
Merged-chr2L-4454481-3	chr2L-492-0	+	1077	0.153087	2.01232	CG15439	-	chr2L-2450-1	-	3694	3.71822	7.26351	RpL27A	-	convergent	5.25119	3.56513
Merged-chr2L-4458221-1	chr2L-2451-1	-	3660	3.03686	4.41109	CG15440	-	chr2L-493-0	+	1497	2.53082	5.40494	CG15435	+	divergent	0.993842	0.506046
Merged-chr2L-4459388-5	chr2L-2450-1	-	490	3.71822	7.26351	RpL27A	-	chr2L-2449-1	-	2838	2.12298	3.75528	CG15443	-	tandem	3.50823	1.59523
Merged-chr2L-4463570-4	chr2L-2449-1	-	355	2.12298	3.75528	CG15443	-	chr2L-2448-1	-	13184	-2.06099	4.23216	ine	-	tandem	0.476879	4.18398
Merged-chr2L-4465241-1	chr2L-494-0	+	1450	1.61406	1.75755	CG15436	+	chr2L-2448-1	-	11749	-2.06099	4.23216	ine	-	convergent	2.47461	3.67505
Merged-chr2L-4546372-2	chr2L-2446-1	-	9374	-0.855879	-0.378956	HP6	-	chr2L-513-0	+	5482	-2.58445	0.294119	HP6	-	divergent	0.673076	1.72857
Merged-chr2L-4551856-6	chr2L-2446-1	-	14768	-0.855879	-0.378956	HP6	-	chr2L-513-0	+	37	-2.58445	0.294119	HP6	-	divergent	0.673076	1.72857
Merged-chr2L-4578185-2	chr2L-513-0	+	25700	-2.58445	0.294119	HP6	-	chr2L-521-0	+	4151	-3.34242	0.368983	CR43716	-	tandem	0.0748639	0.757979
Merged-chr2L-4595066-2	chr2L-2445-1	-	2697	-0.267857	6.31221	dpy	-	chr2L-526-0	+	1687	-1.39113	0.215157	dpy	-	divergent	6.09705	1.12327
Merged-chr2L-4597939-2	chr2L-2443-1	-	3	-2.81935	2.53545	dpy	-	chr2L-527-0	+	12431	-3.50092	4.03361	dpy	-	divergent	1.49817	0.681572
Merged-chr2L-4599820-2	chr2L-2443-1	-	2166	-2.81935	2.53545	dpy	-	chr2L-527-0	+	10685	-3.50092	4.03361	dpy	-	divergent	1.49817	0.681572
Merged-chr2L-4614507-9	chr2L-527-0	+	3392	-3.50092	4.03361	dpy	-	chr2L-2435-1	-	31625	-0.230555	1.44794	CG43798	+	convergent	2.58568	3.27037
Merged-chr2L-4618873-4	chr2L-2440-1	-	3939	-2.69668	7.56857	dpy	-	chr2L-2435-1	-	26854	-0.230555	1.44794	CG43798	+	tandem	6.12063	2.46613
Merged-chr2L-4623188-4	chr2L-2440-1	-	8535	-2.69668	7.56857	dpy	-	chr2L-2435-1	-	22846	-0.230555	1.44794	CG43798	+	tandem	6.12063	2.46613
Merged-chr2L-4627074-1	chr2L-2440-1	-	12534	-2.69668	7.56857	dpy	-	chr2L-2435-1	-	19103	-0.230555	1.44794	CG43798	+	tandem	6.12063	2.46613
Merged-chr2L-4684661-3	chr2L-2431-1	-	50	0.974036	5.10166	Bsg25A	-	chr2L-2430-1	-	2265	-1.93212	-0.977755	Elba3	+	tandem	6.07942	2.90616
Merged-chr2L-4686181-2	chr2L-2431-1	-	1691	0.974036	5.10166	Bsg25A	-	chr2L-2430-1	-	770	-1.93212	-0.977755	Elba3	+	tandem	6.07942	2.90616
Merged-chr2L-4687360-1	chr2L-2430-1	-	265	-1.93212	-0.977755	Elba3	+	chr2L-535-0	+	55	1.12903	5.59235	Elba3	+	divergent	6.57011	3.06115
Merged-chr2L-4726261-1	chr2L-2428-1	-	24651	0.862483	4.83741	Taf12L	-	chr2L-2426-1	-	64201	-2.55503	2.68944	CG15630	-	tandem	2.14797	3.41752
Merged-chr2L-4793658-1	chr2L-2426-1	-	2983	-2.55503	2.68944	CG15630	-	chr2L-2424-1	-	295	-1.04399	2.46893	CG15630	-	tandem	0.220507	1.51105
Merged-chr2L-4794683-1	chr2L-2424-1	-	489	-1.04399	2.46893	CG15630	-	chr2L-2422-1	-	7096	-2.73195	2.93095	Clect27	-	tandem	0.46202	1.68796
Merged-chr2L-4810235-1	chr2L-539-0	+	1863	-2.21391	0.859088	CR45297	-	chr2L-2420-1	-	1499	-1.68987	3.34668	CR45297	-	convergent	2.4876	0.524038
Merged-chr2L-4811740-11	chr2L-539-0	+	3083	-2.21391	0.859088	CR45297	-	chr2L-541-0	+	358	-2.16063	5.80782	CG15629	+	tandem	4.94873	0.0532826
Merged-chr2L-4818175-1	chr2L-541-0	+	5139	-2.16063	5.80782	CG15629	+	chr2L-2418-1	-	2165	-0.0767919	3.35592	CG15628	+	convergent	2.4519	2.08384
Merged-chr2L-4821843-1	chr2L-2418-1	-	1161	-0.0767919	3.35592	CG15628	+	chr2L-2417-1	-	498	-1.41545	2.01232	CG15628	+	tandem	1.3436	1.33866
Merged-chr2L-4852727-1	chr2L-2414-1	-	2242	0.916916	3.56141	mRpS2	-	chr2L-549-0	+	10388	-3.78598	1.54799	smog	+	divergent	2.01342	4.70289
Merged-chr2L-4863010-1	chr2L-2414-1	-	12474	0.916916	3.56141	mRpS2	-	chr2L-549-0	+	54	-3.78598	1.54799	smog	+	divergent	2.01342	4.70289
Merged-chr2L-4870794-5	chr2L-2409-1	-	2599	-2.73253	1.5154	smog	+	chr2L-2408-1	-	12127	1.03479	2.53545	Cf2	-	tandem	1.02004	3.76731
Merged-chr2L-4883420-8	chr2L-2409-1	-	14590	-2.73253	1.5154	smog	+	chr2L-553-0	+	5854	-0.157404	1.64155	CG15625	+	divergent	0.126148	2.57512
Merged-chr2L-4889841-4	chr2L-553-0	+	19	-0.157404	1.64155	CG15625	+	chr2L-2407-1	-	1812	-0.0557943	2.84177	CG3036	+	convergent	1.20022	0.10161
Merged-chr2L-4902558-1	chr2L-554-0	+	10297	2.84071	7.96603	CG3036	+	chr2L-2405-1	-	4041	-2.53036	8.43508	CG2837	-	convergent	0.469048	5.37107
Merged-chr2L-4914301-1	chr2L-2405-1	-	7428	-2.53036	8.43508	CG2837	-	chr2L-2399-1	-	22167	-3.38502	1.14125	hoe2	-	tandem	7.29382	0.85466
Merged-chr2L-4945079-9	chr2L-2399-1	-	8205	-3.38502	1.14125	hoe2	-	chr2L-2398-1	-	3948	1.05005	4.36612	jet	-	tandem	3.22486	4.43507
Merged-chr2L-4949772-2	chr2L-558-0	+	3964	2.06447	5.46802	betaggt-I	+	chr2L-559-0	+	5606	1.9142	6.9991	Marcal1	+	tandem	1.53107	0.150278
Merged-chr2L-4955612-1	chr2L-2398-1	-	5707	1.05005	4.36612	jet	-	chr2L-560-0	+	9793	0.358261	2.56759	CG34125	+	divergent	1.79853	0.691789
Merged-chr2L-4967776-2	chr2L-560-0	+	1999	0.358261	2.56759	CG34125	+	chr2L-561-0	+	1013	1.78599	3.63909	CG3756	+	tandem	1.0715	1.42773
Merged-chr2L-4969076-1	chr2L-2396-1	-	906	3.04884	5.83942	Trip1	-	chr2L-2395-1	-	2006	2.96356	5.29884	l(2)05714	-	tandem	0.540587	0.0852827
Merged-chr2L-4971224-4	chr2L-561-0	+	1836	1.78599	3.63909	CG3756	+	chr2L-2394-1	-	5314	2.22454	5.22267	Gmd	-	convergent	1.58357	0.438545
Merged-chr2L-4976945-2	chr2L-2395-1	-	5144	2.96356	5.29884	l(2)05714	-	chr2L-2393-1	-	4041	2.29124	6.10197	CG8892	-	tandem	0.803134	0.67232
Merged-chr2L-4977583-1	chr2L-562-0	+	79	1.99228	6.28226	CG3792	+	chr2L-2393-1	-	3485	2.29124	6.10197	CG8892	-	convergent	0.180286	0.298963
Merged-chr2L-4981770-17	chr2L-562-0	+	3414	1.99228	6.28226	CG3792	+	chr2L-566-0	+	17444	-1.42593	4.459	Rtnl1	-	tandem	1.82325	3.41821
Merged-chr2L-4997125-6	chr2L-563-0	+	15174	-0.225033	5.81453	CG34126	+	chr2L-566-0	+	2508	-1.42593	4.459	Rtnl1	-	tandem	1.35553	1.2009
Merged-chr2L-4998160-4	chr2L-563-0	+	16367	-0.225033	5.81453	CG34126	+	chr2L-566-0	+	1807	-1.42593	4.459	Rtnl1	-	tandem	1.35553	1.2009
Merged-chr2L-4999228-2	chr2L-563-0	+	17391	-0.225033	5.81453	CG34126	+	chr2L-566-0	+	677	-1.42593	4.459	Rtnl1	-	tandem	1.35553	1.2009
Merged-chr2L-5000177-1	chr2L-563-0	+	18339	-0.225033	5.81453	CG34126	+	chr2L-567-0	+	4902	-3.98835	0.440153	Rtnl1	-	tandem	5.37438	3.76331
Merged-chr2L-5006798-1	chr2L-567-0	+	1309	-3.98835	0.440153	Rtnl1	-	chr2L-2391-1	-	3887	3.41971	4.39327	CG31917		convergent	3.95312	7.40806
Merged-chr2L-5009679-19	chr2L-567-0	+	2836	-3.98835	0.440153	Rtnl1	-	chr2L-569-0	+	16051	-0.891984	2.16718	vkg	-	tandem	1.72703	3.09636
Merged-chr2L-5036278-1	chr2L-571-0	+	6568	-0.616356	5.26983	Col4a1	+	chr2L-572-0	+	1366	-3.69801	3.06083	CG14042		tandem	2.209	3.08165
Merged-chr2L-5037637-4	chr2L-2389-1	-	1125	-1.38069	3.90744	CG14042		chr2L-2388-1	-	5196	2.24138	4.51776	CG31650	-	tandem	0.610324	3.62207
Merged-chr2L-5043358-5	chr2L-572-0	+	5192	-3.69801	3.06083	CG14042		chr2L-573-0	+	496	1.92892	6.92272	CG44000		tandem	3.8619	5.62693
Merged-chr2L-5052767-2	chr2L-574-0	+	2847	1.85601	7.359	CG9121	-	chr2L-576-0	+	2078	4.8039	7.70576	His3.3A	+	tandem	0.346762	2.94789
Merged-chr2L-5055149-1	chr2L-575-0	+	2142	3.41822	4.28144	senju	+	chr2L-2386-1	-	4436	2.69768	5.52233	Rpn11	-	convergent	1.24089	0.720541
Merged-chr2L-5059706-1	chr2L-576-0	+	4427	4.8039	7.70576	His3.3A	+	chr2L-581-0	+	3115	-1.91795	3.60078	qtc	+	tandem	4.10499	6.72185
Merged-chr2L-5071041-1	chr2L-581-0	+	7947	-1.91795	3.60078	qtc	+	chr2L-2384-1	-	22380	1.59444	7.25736	pgant5	-	convergent	3.65659	3.51239
Merged-chr2L-5090377-1	chr2L-582-0	+	19251	2.20369	5.86066	CR45305	-	chr2L-2384-1	-	3080	1.59444	7.25736	pgant5	-	convergent	1.39671	0.609251
Merged-chr2L-5092868-24	chr2L-582-0	+	20268	2.20369	5.86066	CR45305	-	chr2L-585-0	+	268	1.80451	5.90063	CG5828	+	tandem	0.0399764	0.399178
Merged-chr2L-5094159-2	chr2L-2384-1	-	282	1.59444	7.25736	pgant5	-	chr2L-586-0	+	1878	-1.22076	3.38326	CG4230	+	divergent	3.8741	2.8152
Merged-chr2L-5096428-3	chr2L-585-0	+	2272	1.80451	5.90063	CG5828	+	chr2L-2382-1	-	3561	0.624217	3.22096	ND-13A	-	convergent	2.67967	1.1803
Merged-chr2L-5100162-5	chr2L-586-0	+	3347	-1.22076	3.38326	CG4230	+	chr2L-590-0	+	8012	-1.57983	5.20234	Msp300	+	tandem	1.81908	0.359068
Merged-chr2L-5161220-1	chr2L-592-0	+	9489	-2.23769	2.1246	Msp300	+	chr2L-596-0	+	25346	-2.72947	2.96755	snoRNA:Psi28S-2263	+	tandem	0.842945	0.491781
Merged-chr2L-5208678-16	chr2L-597-0	+	11439	1.19409	2.70397	snmRNA:128	+	chr2L-598-0	+	587	-3.30712	2.55161	Cyp28d1	+	tandem	0.152364	4.50121
Merged-chr2L-5237399-1	chr2L-604-0	+	3157	-3.67237	2.01232	tkv	-	chr2L-606-0	+	3021	-0.300349	10.4709	tkv	-	tandem	8.45863	3.37202
Merged-chr2L-5239517-1	chr2L-2363-1	-	2004	3.05412	8.22725	tkv	-	chr2L-606-0	+	980	-0.300349	10.4709	tkv	-	divergent	2.24369	3.35447
Merged-chr2L-5243157-2	chr2L-2362-1	-	1788	0.645429	8.75723	tkv	-	chr2L-610-0	+	19321	-3.80842	1.00706	Cyp4ac1	+	divergent	7.75018	4.45385
Merged-chr2L-5270743-10	chr2L-610-0	+	7145	-3.80842	1.00706	Cyp4ac1	+	chr2L-2361-1	-	5910	1.04746	6.13586	Bsg25D	-	convergent	5.1288	4.85588
Merged-chr2L-5278536-2	chr2L-2361-1	-	1133	1.04746	6.13586	Bsg25D	-	chr2L-616-0	+	437	2.26904	4.44609	Bub1	+	divergent	1.68977	1.22159
Merged-chr2L-5279185-1	chr2L-2361-1	-	1678	1.04746	6.13586	Bsg25D	-	chr2L-617-0	+	9621	-2.14832	1.30273	vri	+	divergent	4.83313	3.19578
Merged-chr2L-5293431-5	chr2L-617-0	+	4089	-2.14832	1.30273	vri	+	chr2L-619-0	+	3231	-4.39428	1.61103	CR45730	-	tandem	0.308304	2.24595
Merged-chr2L-5325212-7	chr2L-622-0	+	18681	-1.85148	6.72672	vri	+	chr2L-2350-1	-	458	2.94495	3.90744	Ncoa6	-	convergent	2.81928	4.79642
Merged-chr2L-5326675-1	chr2L-625-0	+	988	1.32986	3.33739	CR44985	+	chr2L-626-0	+	378	2.75645	4.74557	cype	+	tandem	1.40817	1.42659
Merged-chr2L-5365937-2	chr2L-2346-1	-	3511	-2.14258	0.806188	nompC	+	chr2L-2344-1	-	4632	-1.75263	1.0979	CR42850	-	tandem	0.291707	0.389947
Merged-chr2L-5366985-9	chr2L-2346-1	-	4063	-2.14258	0.806188	nompC	+	chr2L-2344-1	-	3069	-1.75263	1.0979	CR42850	-	tandem	0.291707	0.389947
Merged-chr2L-5370866-1	chr2L-2346-1	-	8457	-2.14258	0.806188	nompC	+	chr2L-2340-1	-	11264	-2.66038	1.41298	CR42850	-	tandem	0.606794	0.517806
Merged-chr2L-5401177-6	chr2L-636-0	+	2643	-2.20319	-0.152635	H15	+	chr2L-2336-1	-	5529	-2.58988	3.44512	H15	+	convergent	3.59776	0.386697
Merged-chr2L-5401992-2	chr2L-636-0	+	3650	-2.20319	-0.152635	H15	+	chr2L-2336-1	-	4800	-2.58988	3.44512	H15	+	convergent	3.59776	0.386697
Merged-chr2L-5402763-1	chr2L-636-0	+	4515	-2.20319	-0.152635	H15	+	chr2L-2336-1	-	4165	-2.58988	3.44512	H15	+	convergent	3.59776	0.386697
Merged-chr2L-5404015-11	chr2L-636-0	+	5327	-2.20319	-0.152635	H15	+	chr2L-2336-1	-	1889	-2.58988	3.44512	H15	+	convergent	3.59776	0.386697
Merged-chr2L-5410457-2	chr2L-2336-1	-	3121	-2.58988	3.44512	H15	+	chr2L-643-0	+	18742	-3.42549	1.86491	CR43713	+	divergent	1.58021	0.835607
Merged-chr2L-5460389-1	chr2L-645-0	+	4656	-3.00306	1.61103	mid	+	chr2L-647-0	+	976	2.70955	8.60344	mid	+	tandem	6.9924	5.7126
Merged-chr2L-5461366-8	chr2L-645-0	+	5289	-3.00306	1.61103	mid	+	chr2L-2311-1	-	38313	-2.34308	3.77606	CR45287	+	convergent	2.16503	0.659978
Merged-chr2L-5462562-1	chr2L-647-0	+	865	2.70955	8.60344	mid	+	chr2L-2311-1	-	37744	-2.34308	3.77606	CR45287	+	convergent	4.82737	5.05262
Merged-chr2L-5467990-1	chr2L-647-0	+	6279	2.70955	8.60344	mid	+	chr2L-2311-1	-	32302	-2.34308	3.77606	CR45287	+	convergent	4.82737	5.05262
Merged-chr2L-5475062-1	chr2L-647-0	+	13364	2.70955	8.60344	mid	+	chr2L-2311-1	-	25242	-2.34308	3.77606	CR45287	+	convergent	4.82737	5.05262
Merged-chr2L-5480680-8	chr2L-647-0	+	18772	2.70955	8.60344	mid	+	chr2L-2311-1	-	19450	-2.34308	3.77606	CR45287	+	convergent	4.82737	5.05262
Merged-chr2L-5481161-1	chr2L-647-0	+	19468	2.70955	8.60344	mid	+	chr2L-2311-1	-	19148	-2.34308	3.77606	CR45287	+	convergent	4.82737	5.05262
Merged-chr2L-5519825-2	chr2L-2311-1	-	19194	-2.34308	3.77606	CR45287	+	chr2L-657-0	+	255	-2.73866	1.75755	cl	+	divergent	2.01851	0.395584
Merged-chr2L-5523796-3	chr2L-657-0	+	3363	-2.73866	1.75755	cl	+	chr2L-658-0	+	375	2.16566	5.07675	CG6907	+	tandem	3.3192	4.90432
Merged-chr2L-5524313-1	chr2L-657-0	+	3947	-2.73866	1.75755	cl	+	chr2L-2306-1	-	7805	0.933568	3.1053	CG7277	-	convergent	1.34775	3.67223
Merged-chr2L-5526193-1	chr2L-658-0	+	1702	2.16566	5.07675	CG6907	+	chr2L-2306-1	-	5847	0.933568	3.1053	CG7277	-	convergent	1.97146	1.23209
Merged-chr2L-5528047-1	chr2L-658-0	+	3681	2.16566	5.07675	CG6907	+	chr2L-2306-1	-	4119	0.933568	3.1053	CG7277	-	convergent	1.97146	1.23209
Merged-chr2L-5542963-7	chr2L-2306-1	-	10046	0.933568	3.1053	CG7277	-	chr2L-2304-1	-	7347	1.58872	6.37144	CG14014	-	tandem	3.26615	0.655148
Merged-chr2L-5546350-1	chr2L-659-0	+	3684	3.67619	5.88796	Lam	+	chr2L-2304-1	-	4355	1.58872	6.37144	CG14014	-	convergent	0.483482	2.08748
Merged-chr2L-5547178-2	chr2L-659-0	+	4216	3.67619	5.88796	Lam	+	chr2L-2304-1	-	3321	1.58872	6.37144	CG14014	-	convergent	0.483482	2.08748
Merged-chr2L-5551015-7	chr2L-659-0	+	8017	3.67619	5.88796	Lam	+	chr2L-661-0	+	621	-1.04987	3.24103	CG18269	+	tandem	2.64693	4.72606
Merged-chr2L-5602631-1	chr2L-665-0	+	36871	-2.42918	2.68944	CR44794	-	chr2L-2293-1	-	15215	-4.02387	2.91854	DIP-eta	-	convergent	0.229105	1.59469
Merged-chr2L-5624251-1	chr2L-2291-1	-	419	-2.04048	1.72941	Cyp6a16	-	chr2L-2290-1	-	5892	-1.86332	2.08073	CR44822	-	tandem	0.351317	0.177164
Merged-chr2L-5635347-1	chr2L-2290-1	-	5093	-1.86332	2.08073	CR44822	-	chr2L-2289-1	-	23231	-4.56126	6.75316	DIP-theta	-	tandem	4.67243	2.69795
Merged-chr2L-5642086-1	chr2L-2290-1	-	11810	-1.86332	2.08073	CR44822	-	chr2L-2289-1	-	16469	-4.56126	6.75316	DIP-theta	-	tandem	4.67243	2.69795
Merged-chr2L-5721094-3	chr2L-2288-1	-	42353	-3.03191	1.30273	CG12511	+	chr2L-675-0	+	3320	0.66786	8.4532	CG11030	+	divergent	7.15047	3.69977
Merged-chr2L-5724070-2	chr2L-674-0	+	2872	2.16015	4.75955	sip1	+	chr2L-675-0	+	395	0.66786	8.4532	CG11030	+	tandem	3.69365	1.49229
Merged-chr2L-5724751-7	chr2L-674-0	+	3393	2.16015	4.75955	sip1	+	chr2L-676-0	+	14135	-0.999439	4.17593	CG11147	-	tandem	0.583615	3.15959
Merged-chr2L-5754714-1	chr2L-2283-1	-	13722	-2.75181	1.81223	CG11147	-	chr2L-678-0	+	22887	-2.61908	0.572755	CG9171	-	divergent	1.23948	0.132727
Merged-chr2L-5756711-1	chr2L-2283-1	-	15679	-2.75181	1.81223	CG11147	-	chr2L-678-0	+	20851	-2.61908	0.572755	CG9171	-	divergent	1.23948	0.132727
Merged-chr2L-5779278-1	chr2L-678-0	+	1566	-2.61908	0.572755	CG9171	-	chr2L-681-0	+	10029	-2.73035	1.05319	CG31913	+	tandem	0.480437	0.111268
Merged-chr2L-5789545-1	chr2L-678-0	+	11719	-2.61908	0.572755	CG9171	-	chr2L-682-0	+	10114	-0.350975	1.00706	CG9171	-	tandem	0.434304	2.2681
Merged-chr2L-5799916-16	chr2L-681-0	+	9720	-2.73035	1.05319	CG31913	+	chr2L-2280-1	-	1539	4.586	9.12165	CG14005	-	convergent	8.06846	7.31635
Merged-chr2L-5801823-2	chr2L-682-0	+	1674	-0.350975	1.00706	CG9171	-	chr2L-683-0	+	92	2.92234	7.37838	CG7239	+	tandem	6.37132	3.27332
Merged-chr2L-5802412-1	chr2L-683-0	+	82	2.92234	7.37838	CG7239	+	chr2L-684-0	+	2818	-3.34615	8.47614	CG11034	+	tandem	1.09775	6.26849
Merged-chr2L-5843126-1	chr2L-2276-1	-	7408		2.8934	TrissinR	+	chr2L-2275-1	-	21556	1.1704	1.37716	rau	-	tandem	1.51624
Merged-chr2L-5871015-1	chr2L-690-0	+	4	-2.85286	0.959402	rau	-	chr2L-2274-1	-	8393	0.286894	9.2607	rau	-	convergent	8.3013	3.13976
Merged-chr2L-5877921-2	chr2L-690-0	+	6821	-2.85286	0.959402	rau	-	chr2L-2274-1	-	1226	0.286894	9.2607	rau	-	convergent	8.3013	3.13976
Merged-chr2L-5879868-11	chr2L-690-0	+	8371	-2.85286	0.959402	rau	-	chr2L-697-0	+	26632	1.28794	5.64225	bchs	+	tandem	4.68285	4.1408
Merged-chr2L-5890830-2	chr2L-692-0	+	10757	-3.14272	-3.10864	rau	-	chr2L-697-0	+	15963	1.28794	5.64225	bchs	+	tandem	8.75089	4.43066
Merged-chr2L-5907399-12	chr2L-692-0	+	27053	-3.14272	-3.10864	rau	-	chr2L-2265-1	-	15845	-3.08594	2.77452	CG9016	-	convergent	5.88316	0.0567801
Merged-chr2L-5909439-1	chr2L-2268-1	-	1790	-1.29308	1.57986	bchs	+	chr2L-2265-1	-	14295	-3.08594	2.77452	CG9016	-	tandem	1.19466	1.79286
Merged-chr2L-5921124-6	chr2L-2268-1	-	13310	-1.29308	1.57986	bchs	+	chr2L-2265-1	-	2522	-3.08594	2.77452	CG9016	-	tandem	1.19466	1.79286
Merged-chr2L-5943639-2	chr2L-701-0	+	4589	-3.46116	2.48585	CR45288	+	chr2L-704-0	+	88	2.79218	8.06785	Gpdh	+	tandem	5.582	6.25334
Merged-chr2L-5948941-6	chr2L-2261-1	-	4213	-3.16483	4.18632	Gpdh	+	chr2L-705-0	+	282	1.4791	4.37976	CG9044	+	divergent	0.193437	4.64393
Merged-chr2L-5949560-1	chr2L-2261-1	-	4848	-3.16483	4.18632	Gpdh	+	chr2L-708-0	+	18537	-1.88557	1.44794	Ucp4C	+	divergent	2.73838	1.27926
Merged-chr2L-5964795-4	chr2L-705-0	+	15184	1.4791	4.37976	CG9044	+	chr2L-708-0	+	3249	-1.88557	1.44794	Ucp4C	+	tandem	2.93182	3.36467
Merged-chr2L-5978486-8	chr2L-710-0	+	2268	-3.7917	-2.02008	CR43465	-	chr2L-712-0	+	878	2.25601	4.65123	chic	-	tandem	6.67131	6.04771
Merged-chr2L-5980394-4	chr2L-711-0	+	1442	1.37218	3.45375	chic	-	chr2L-713-0	+	1492	3.90767	7.20596	eIF-4a	+	tandem	3.75222	2.53549
Merged-chr2L-5982480-3	chr2L-2256-1	-	1037	3.5707	7.03833	chic	-	chr2L-2255-1	-	837	0.434324	1.86491	eIF-4a	+	tandem	5.17342	3.13638
Merged-chr2L-5983645-1	chr2L-713-0	+	573	3.90767	7.20596	eIF-4a	+	chr2L-714-0	+	2196	2.34121	7.16912	ifc	+	tandem	0.0368405	1.56646
Merged-chr2L-5986606-10	chr2L-2255-1	-	2392	0.434324	1.86491	eIF-4a	+	chr2L-717-0	+	9933	2.07815	6.95952	lid	-	divergent	5.09461	1.64382
Merged-chr2L-5988440-1	chr2L-714-0	+	2009	2.34121	7.16912	ifc	+	chr2L-717-0	+	8678	2.07815	6.95952	lid	-	tandem	0.209599	0.26306
Merged-chr2L-5997341-11	chr2L-714-0	+	10043	2.34121	7.16912	ifc	+	chr2L-2254-1	-	1092	3.02562	7.27815	lid	-	convergent	0.109028	0.684413
Merged-chr2L-5999279-5	chr2L-717-0	+	1258	2.07815	6.95952	lid	-	chr2L-2253-1	-	5135	-1.56888	2.01232	CR43866	+	convergent	4.94721	3.64703
Merged-chr2L-6000338-1	chr2L-718-0	+	658	1.73197	5.06835	lid	-	chr2L-2253-1	-	4421	-1.56888	2.01232	CR43866	+	convergent	3.05604	3.30085
Merged-chr2L-6003020-4	chr2L-718-0	+	3274	1.73197	5.06835	lid	-	chr2L-2253-1	-	1700	-1.56888	2.01232	CR43866	+	convergent	3.05604	3.30085
Merged-chr2L-6003507-1	chr2L-718-0	+	3849	1.73197	5.06835	lid	-	chr2L-2253-1	-	1273	-1.56888	2.01232	CR43866	+	convergent	3.05604	3.30085
Merged-chr2L-6014721-4	chr2L-2252-1	-	3247	-1.27693	1.61103	CG9098	-	chr2L-2251-1	-	4635	-3.17331	3.09431	H2.0	-	tandem	1.48327	1.89638
Merged-chr2L-6020372-1	chr2L-2251-1	-	834	-3.17331	3.09431	H2.0	-	chr2L-2250-1	-	4116	2.93216	6.04746	CG9107	-	tandem	2.95315	6.10547
Merged-chr2L-6024524-2	chr2L-2251-1	-	4840	-3.17331	3.09431	H2.0	-	chr2L-2249-1	-	13223	1.96801	4.26193	CG9117	-	tandem	1.16762	5.14132
Merged-chr2L-6036905-9	chr2L-2250-1	-	12094	2.93216	6.04746	CG9107	-	chr2L-2249-1	-	740	1.96801	4.26193	CG9117	-	tandem	1.78553	0.964146
Merged-chr2L-6037985-2	chr2L-2250-1	-	13029	2.93216	6.04746	CG9107	-	chr2L-2248-1	-	10352	4.00128	6.0574	CG12393	+	tandem	0.00993718	1.06912
Merged-chr2L-6047973-1	chr2L-724-0	+	9657	1.42234	4.74557	CG31643	+	chr2L-2248-1	-	537	4.00128	6.0574	CG12393	+	convergent	1.31183	2.57894
Merged-chr2L-6048737-2	chr2L-724-0	+	10354	1.42234	4.74557	CG31643	+	chr2L-2247-1	-	2328	-0.308174	1.18335	CG9135	+	convergent	3.56222	1.73051
Merged-chr2L-6051010-1	chr2L-725-0	+	1957	3.76851	6.38954	slmo	-	chr2L-2247-1	-	15	-0.308174	1.18335	CG9135	+	convergent	5.20619	4.07669
Merged-chr2L-6063010-11	chr2L-2247-1	-	11002	-0.308174	1.18335	CG9135	+	chr2L-2245-1	-	2464	1.77019	3.48774	Fbw5	-	tandem	2.30439	2.07836
Merged-chr2L-6065967-2	chr2L-2246-1	-	2462	1.40693	3.55341	CG13994	+	chr2L-2244-1	-	4457	0.868044	3.31863	CG9154	-	tandem	0.234784	0.538884
Merged-chr2L-6069106-3	chr2L-728-0	+	2967	2.34263	3.21082	CG9147	+	chr2L-2244-1	-	1389	0.868044	3.31863	CG9154	-	convergent	0.107805	1.47458
Merged-chr2L-6070467-1	chr2L-728-0	+	4301	2.34263	3.21082	CG9147	+	chr2L-2244-1	-	44	0.868044	3.31863	CG9154	-	convergent	0.107805	1.47458
Merged-chr2L-6071108-1	chr2L-2244-1	-	239	0.868044	3.31863	CG9154	-	chr2L-2243-1	-	1657	-3.13678	0.751274	Kr-h2	+	tandem	2.56735	4.00483
Merged-chr2L-6073031-6	chr2L-729-0	+	1570	1.70085	6.15185	Kr-h2	+	chr2L-731-0	+	5302	-2.23087	2.26843	CR9162	+	tandem	3.88343	3.93172
Merged-chr2L-6074153-1	chr2L-2243-1	-	986	-3.13678	0.751274	Kr-h2	+	chr2L-731-0	+	4471	-2.23087	2.26843	CR9162	+	divergent	1.51715	0.905916
Merged-chr2L-6075721-2	chr2L-2243-1	-	2464	-3.13678	0.751274	Kr-h2	+	chr2L-731-0	+	2881	-2.23087	2.26843	CR9162	+	divergent	1.51715	0.905916
Merged-chr2L-6076506-8	chr2L-2243-1	-	3063	-3.13678	0.751274	Kr-h2	+	chr2L-731-0	+	1156	-2.23087	2.26843	CR9162	+	divergent	1.51715	0.905916
Merged-chr2L-6078084-2	chr2L-2243-1	-	4896	-3.13678	0.751274	Kr-h2	+	chr2L-731-0	+	519	-2.23087	2.26843	CR9162	+	divergent	1.51715	0.905916
Merged-chr2L-6078824-7	chr2L-2243-1	-	5480	-3.13678	0.751274	Kr-h2	+	chr2L-733-0	+	3252	0.00843632	3.7056	Kr-h1	+	divergent	2.95432	3.14522
Merged-chr2L-6081401-2	chr2L-2242-1	-	2204	-4.64687	0.694187	CR9162	+	chr2L-733-0	+	979	0.00843632	3.7056	Kr-h1	+	divergent	3.01141	4.65531
Merged-chr2L-6088547-3	chr2L-733-0	+	5697	0.00843632	3.7056	Kr-h1	+	chr2L-735-0	+	2496	-3.80175	4.96355	Kr-h1	+	tandem	1.25795	3.81019
Merged-chr2L-6089221-1	chr2L-733-0	+	6493	0.00843632	3.7056	Kr-h1	+	chr2L-735-0	+	1928	-3.80175	4.96355	Kr-h1	+	tandem	1.25795	3.81019
Merged-chr2L-6091229-9	chr2L-733-0	+	7126	0.00843632	3.7056	Kr-h1	+	chr2L-2238-1	-	6987	0.797731	3.7056	CG9175	-	convergent	0	0.789294
Merged-chr2L-6092462-2	chr2L-735-0	+	823	-3.80175	4.96355	Kr-h1	+	chr2L-2238-1	-	6228	0.797731	3.7056	CG9175	-	convergent	1.25795	4.59948
Merged-chr2L-6093266-1	chr2L-735-0	+	1734	-3.80175	4.96355	Kr-h1	+	chr2L-2238-1	-	5501	0.797731	3.7056	CG9175	-	convergent	1.25795	4.59948
Merged-chr2L-6097836-1	chr2L-735-0	+	6348	-3.80175	4.96355	Kr-h1	+	chr2L-2238-1	-	974	0.797731	3.7056	CG9175	-	convergent	1.25795	4.59948
Merged-chr2L-6098914-9	chr2L-735-0	+	6907	-3.80175	4.96355	Kr-h1	+	chr2L-736-0	+	1039	-2.87181	3.7128	stai	+	tandem	1.25075	0.929945
Merged-chr2L-6110078-4	chr2L-738-0	+	262	-3.2034	2.30702	stai	+	chr2L-2235-1	-	8639	-3.29697	0.294119	CG31642	+	convergent	2.0129	0.0935647
Merged-chr2L-6121538-1	chr2L-2235-1	-	2431	-3.29697	0.294119	CG31642	+	chr2L-740-0	+	3527	2.61323	6.39962	Arpc4	+	divergent	6.1055	5.9102
Merged-chr2L-6136509-3	chr2L-2233-1	-	8713	2.37842	5.80782	WDR79	-	chr2L-2228-1	-	14226	-2.46782	0.910117	Muc26B	+	tandem	4.8977	4.84625
Merged-chr2L-6179250-2	chr2L-743-0	+	26956	-2.42377	1.37716	Muc26B	+	chr2L-2223-1	-	758	-0.475019	1.37716	smal		convergent	0	1.94875
Merged-chr2L-6195885-2	chr2L-2223-1	-	15509	-0.475019	1.37716	smal		chr2L-758-0	+	54442	-2.94445	-0.0515308	Ddr	+	divergent	1.42869	2.46943
Merged-chr2L-6229577-1	chr2L-2223-1	-	49080	-0.475019	1.37716	smal		chr2L-758-0	+	20628	-2.94445	-0.0515308	Ddr	+	divergent	1.42869	2.46943
Merged-chr2L-6259807-1	chr2L-759-0	+	6743	-2.99512	1.86491	Ddr	+	chr2L-762-0	+	3152	-4.89526	-3.10864	CG13983	-	tandem	4.97355	1.90014
Merged-chr2L-6324225-11	chr2L-762-0	+	60415	-4.89526	-3.10864	CG13983	-	chr2L-767-0	+	11748	-3.7189	1.00706	Pez	-	tandem	4.1157	1.17636
Merged-chr2L-6338213-20	chr2L-767-0	+	456	-3.7189	1.00706	Pez	-	chr2L-2185-1	-	11950	-2.9528	2.03548	CG9498	-	convergent	1.02843	0.766109
Merged-chr2L-6339561-4	chr2L-768-0	+	344	2.17102	6.80042	Cpr	+	chr2L-2185-1	-	11082	-2.9528	2.03548	CG9498	-	convergent	4.76493	5.12382
Merged-chr2L-6343635-8	chr2L-768-0	+	4576	2.17102	6.80042	Cpr	+	chr2L-2185-1	-	7177	-2.9528	2.03548	CG9498	-	convergent	4.76493	5.12382
Merged-chr2L-6356802-4	chr2L-2185-1	-	4878	-2.9528	2.03548	CG9498	-	chr2L-769-0	+	10402	-0.638566	3.00324	CG9505	+	divergent	0.967752	2.31423
Merged-chr2L-6367127-1	chr2L-2183-1	-	10639	-3.23935	1.72941	ppk14	+	chr2L-769-0	+	614	-0.638566	3.00324	CG9505	+	divergent	1.27382	2.60078
Merged-chr2L-6394571-1	chr2L-2181-1	-	17203	-1.29926	1.00706	slam	+	chr2L-2180-1	-	16776	-1.5033	9.87522	DIP-epsilon	-	tandem	8.86816	0.204036
Merged-chr2L-6411250-2	chr2L-2181-1	-	33758	-1.29926	1.00706	slam	+	chr2L-2177-1	-	11894	-2.06868	2.05829	Tig	-	tandem	1.05123	0.769421
Merged-chr2L-6424340-4	chr2L-2177-1	-	871	-2.06868	2.05829	Tig	-	chr2L-2176-1	-	2328	-0.873618	0.215157	Fic	+	tandem	1.84313	1.19506
Merged-chr2L-6448547-1	chr2L-779-0	+	3420	-1.5327	2.48585	CG9527	-	chr2L-2175-1	-	7346	1.58513	7.81648	retm	-	convergent	5.33063	3.11783
Merged-chr2L-6455252-3	chr2L-779-0	+	9981	-1.5327	2.48585	CG9527	-	chr2L-2175-1	-	412	1.58513	7.81648	retm	-	convergent	5.33063	3.11783
Merged-chr2L-6455823-1	chr2L-779-0	+	10618	-1.5327	2.48585	CG9527	-	chr2L-781-0	+	398	1.40348	5.0285	frj	+	tandem	2.54265	2.93618
Merged-chr2L-6467725-1	chr2L-2173-1	-	1710	-0.049354	5.20489	CG16947	-	chr2L-2172-1	-	6076	1.76336	9.09261	mmy	-	tandem	3.88772	1.81271
Merged-chr2L-6473804-5	chr2L-2173-1	-	7491	-0.049354	5.20489	CG16947	-	chr2L-783-0	+	473	-1.3299	3.46232	mmy	-	divergent	1.74257	1.28055
Merged-chr2L-6476896-1	chr2L-783-0	+	2156	-1.3299	3.46232	mmy	-	chr2L-2171-1	-	3402	3.97626	8.57209	Sec61alpha	-	convergent	5.10977	5.30617
Merged-chr2L-6479748-3	chr2L-783-0	+	4771	-1.3299	3.46232	mmy	-	chr2L-2171-1	-	467	3.97626	8.57209	Sec61alpha	-	convergent	5.10977	5.30617
Merged-chr2L-6480399-1	chr2L-783-0	+	5692	-1.3299	3.46232	mmy	-	chr2L-784-0	+	327	2.5326	6.86084	CR45463	-	tandem	3.39852	3.86251
Merged-chr2L-6481269-12	chr2L-2171-1	-	157	3.97626	8.57209	Sec61alpha	-	chr2L-2170-1	-	8574	2.88734	4.85705	CG9548	-	tandem	3.71504	1.08892
Merged-chr2L-6489250-1	chr2L-784-0	+	8237	2.5326	6.86084	CR45463	-	chr2L-2170-1	-	1479	2.88734	4.85705	CG9548	-	convergent	2.00379	0.354741
Merged-chr2L-6490892-2	chr2L-784-0	+	9526	2.5326	6.86084	CR45463	-	chr2L-2169-1	-	3194	-2.71064	4.41552	CG9547	-	convergent	2.44532	5.24324
Merged-chr2L-6498693-3	chr2L-2169-1	-	3934	-2.71064	4.41552	CG9547	-	chr2L-2168-1	-	27	-2.84446	0.634748	CG31637	+	tandem	3.78077	0.133817
Merged-chr2L-6513609-3	chr2L-2168-1	-	14389	-2.84446	0.634748	CG31637	+	chr2L-2163-1	-	22350	-0.261133	8.84856	eya	-	tandem	8.21382	2.58332
Merged-chr2L-6527121-2	chr2L-2168-1	-	27953	-2.84446	0.634748	CG31637	+	chr2L-2163-1	-	8895	-0.261133	8.84856	eya	-	tandem	8.21382	2.58332
Merged-chr2L-6557356-6	chr2L-2161-1	-	9605	-3.64984	0.572755	eya	-	chr2L-2160-1	-	3634	1.03518	3.29002	CG9596	-	tandem	2.71726	4.68503
Merged-chr2L-6561657-10	chr2L-791-0	+	3340	2.22826	6.39738	COX5B	+	chr2L-792-0	+	386	2.08742	6.36803	Ent2	+	tandem	0.0293568	0.140839
Merged-chr2L-6562320-2	chr2L-2160-1	-	383	1.03518	3.29002	CG9596	-	chr2L-2159-1	-	3426	1.29668	3.8498	CG13766	-	tandem	0.559779	0.261491
Merged-chr2L-6566121-2	chr2L-792-0	+	3676	2.08742	6.36803	Ent2	+	chr2L-2153-1	-	34905	-4.29824	1.91574	CG11319	-	convergent	4.45229	6.38566
Merged-chr2L-6610997-5	chr2L-2153-1	-	9539	-4.29824	1.91574	CG11319	-	chr2L-2152-1	-	392	0.885488	4.20176	CG11050	+	tandem	2.28602	5.18372
Merged-chr2L-6617165-1	chr2L-794-0	+	4252	2.98683	7.96603	CG11050	+	chr2L-2148-1	-	4489	-1.40388	2.53545	DIP-iota	-	convergent	5.43058	4.39071
Merged-chr2L-6622804-3	chr2L-2148-1	-	958	-1.40388	2.53545	DIP-iota	-	chr2L-2147-1	-	9497	-2.55276	7.245	Oatp26F	-	tandem	4.70955	1.14888
Merged-chr2L-6646524-1	chr2L-2147-1	-	13910	-2.55276	7.245	Oatp26F	-	chr2L-2146-1	-	2437	3.07865	6.01723	CG31635	-	tandem	1.22776	5.63141
Merged-chr2L-6648411-20	chr2L-799-0	+	738	0.639393	2.22878	CG31635	-	chr2L-2145-1	-	8250	-4.00128	1.26402	CG31636	-	convergent	0.964752	4.64068
Merged-chr2L-6649922-2	chr2L-800-0	+	378	1.59827	4.14963	Tango1	+	chr2L-2145-1	-	7830	-4.00128	1.26402	CG31636	-	convergent	2.88561	5.59955
Merged-chr2L-6658472-3	chr2L-2145-1	-	421	-4.00128	1.26402	CG31636	-	chr2L-804-0	+	9237	0.342236	2.76068	Galt	-	divergent	1.49666	4.34352
Merged-chr2L-6667929-3	chr2L-801-0	+	9112	0.501222	3.4101	CG11070	+	chr2L-805-0	+	5660	2.31328	6.24423	CG34310		tandem	2.83414	1.81206
Merged-chr2L-6673946-2	chr2L-2143-1	-	5760	1.51468	7.16847	Galt	-	chr2L-2142-1	-	3467	1.59905	6.55599	Nse1	-	tandem	0.612477	0.0843653
Merged-chr2L-6677511-7	chr2L-805-0	+	2852	2.31328	6.24423	CG34310		chr2L-2141-1	-	6590	1.02456	4.71001	Nhe3	-	convergent	1.53422	1.28872
Merged-chr2L-6684796-5	chr2L-2141-1	-	105	1.02456	4.71001	Nhe3	-	chr2L-2140-1	-	1774	1.29671	5.2277	CG11327	-	tandem	0.517692	0.272157
Merged-chr2L-6709344-1	chr2L-2139-1	-	87	-0.689028	6.33456	Tsp	-	chr2L-814-0	+	8257	1.93311	7.05685	Aatf	+	divergent	0.722286	2.62214
Merged-chr2L-6717648-1	chr2L-2139-1	-	8193	-0.689028	6.33456	Tsp	-	chr2L-2137-1	-	5491	3.35918	6.18978	homer	-	tandem	0.144786	4.04821
Merged-chr2L-6719500-2	chr2L-814-0	+	1844	1.93311	7.05685	Aatf	+	chr2L-2137-1	-	3805	3.35918	6.18978	homer	-	convergent	0.867073	1.42607
Merged-chr2L-6724146-16	chr2L-814-0	+	5091	1.93311	7.05685	Aatf	+	chr2L-817-0	+	12289	-1.56605	2.30702	TTLL3A	-	tandem	4.74983	3.49916
Merged-chr2L-6746339-4	chr2L-818-0	+	3704	-1.98259	4.31969	CG11221	+	chr2L-823-0	+	27554	-3.38502	1.0979	CG17378	+	tandem	3.22179	1.40244
Merged-chr2L-6755459-1	chr2L-818-0	+	12912	-1.98259	4.31969	CG11221	+	chr2L-823-0	+	18532	-3.38502	1.0979	CG17378	+	tandem	3.22179	1.40244
Merged-chr2L-6788863-7	chr2L-2127-1	-	1512	-2.70144	5.4996	nrv1	-	chr2L-829-0	+	3052	-2.01974	0.294119	nrv2	-	divergent	5.20549	0.6817
Merged-chr2L-6792231-1	chr2L-2127-1	-	5174	-2.70144	5.4996	nrv1	-	chr2L-831-0	+	1506	-1.22549	1.61103	nrv2	-	divergent	3.88857	1.47595
Merged-chr2L-6794030-1	chr2L-829-0	+	1529	-2.01974	0.294119	nrv2	-	chr2L-2126-1	-	376	3.57514	8.10563	nrv2	-	convergent	7.81151	5.59488
Merged-chr2L-6794713-2	chr2L-831-0	+	463	-1.22549	1.61103	nrv2	-	chr2L-2125-1	-	1826	-3.16074	3.53727	nrv2	-	convergent	1.92624	1.93525
Merged-chr2L-6795376-1	chr2L-2126-1	-	522	3.57514	8.10563	nrv2	-	chr2L-2125-1	-	1252	-3.16074	3.53727	nrv2	-	tandem	4.56836	6.73588
Merged-chr2L-6797608-2	chr2L-2125-1	-	600	-3.16074	3.53727	nrv2	-	chr2L-833-0	+	1951	-1.5936	9.69735	CR43610	+	divergent	6.16008	1.56714
Merged-chr2L-6809024-2	chr2L-833-0	+	9169	-1.5936	9.69735	CR43610	+	chr2L-838-0	+	12637	-0.0289561	7.99881	sens-2	+	tandem	1.69854	1.56464
Merged-chr2L-6809345-1	chr2L-833-0	+	9558	-1.5936	9.69735	CR43610	+	chr2L-838-0	+	12498	-0.0289561	7.99881	sens-2	+	tandem	1.69854	1.56464
Merged-chr2L-6809651-1	chr2L-833-0	+	9783	-1.5936	9.69735	CR43610	+	chr2L-838-0	+	12110	-0.0289561	7.99881	sens-2	+	tandem	1.69854	1.56464
Merged-chr2L-6816395-2	chr2L-833-0	+	16243	-1.5936	9.69735	CR43610	+	chr2L-838-0	+	5082	-0.0289561	7.99881	sens-2	+	tandem	1.69854	1.56464
Merged-chr2L-6817627-2	chr2L-833-0	+	17491	-1.5936	9.69735	CR43610	+	chr2L-838-0	+	3867	-0.0289561	7.99881	sens-2	+	tandem	1.69854	1.56464
Merged-chr2L-6818555-1	chr2L-833-0	+	18533	-1.5936	9.69735	CR43610	+	chr2L-838-0	+	3052	-0.0289561	7.99881	sens-2	+	tandem	1.69854	1.56464
Merged-chr2L-6819302-1	chr2L-833-0	+	19299	-1.5936	9.69735	CR43610	+	chr2L-838-0	+	2325	-0.0289561	7.99881	sens-2	+	tandem	1.69854	1.56464
Merged-chr2L-6821461-7	chr2L-833-0	+	19977	-1.5936	9.69735	CR43610	+	chr2L-2118-1	-	7028	-4.11637	-0.0515308	sens-2	+	convergent	9.74888	2.52277
Merged-chr2L-6824825-4	chr2L-838-0	+	1758	-0.0289561	7.99881	sens-2	+	chr2L-2118-1	-	4582	-4.11637	-0.0515308	sens-2	+	convergent	8.05034	4.08742
Merged-chr2L-6827702-10	chr2L-838-0	+	4097	-0.0289561	7.99881	sens-2	+	chr2L-2118-1	-	910	-4.11637	-0.0515308	sens-2	+	convergent	8.05034	4.08742
Merged-chr2L-6829595-1	chr2L-838-0	+	7566	-0.0289561	7.99881	sens-2	+	chr2L-2118-1	-	569	-4.11637	-0.0515308	sens-2	+	convergent	8.05034	4.08742
Merged-chr2L-6830145-1	chr2L-838-0	+	8083	-0.0289561	7.99881	sens-2	+	chr2L-839-0	+	317	-3.9786	2.46893	sens-2	+	tandem	5.52988	3.94965
Merged-chr2L-6830858-1	chr2L-839-0	+	50	-3.9786	2.46893	sens-2	+	chr2L-840-0	+	2693	-3.89442	2.26843	sens-2	+	tandem	0.200506	0.0841847
Merged-chr2L-6831579-1	chr2L-839-0	+	721	-3.9786	2.46893	sens-2	+	chr2L-840-0	+	1922	-3.89442	2.26843	sens-2	+	tandem	0.200506	0.0841847
Merged-chr2L-6832396-1	chr2L-839-0	+	1490	-3.9786	2.46893	sens-2	+	chr2L-840-0	+	1057	-3.89442	2.26843	sens-2	+	tandem	0.200506	0.0841847
Merged-chr2L-6833079-1	chr2L-839-0	+	2199	-3.9786	2.46893	sens-2	+	chr2L-840-0	+	400	-3.89442	2.26843	sens-2	+	tandem	0.200506	0.0841847
Merged-chr2L-6833815-3	chr2L-839-0	+	2845	-3.9786	2.46893	sens-2	+	chr2L-843-0	+	18097	2.46867	5.01399	Rca1	+	tandem	2.54506	6.44727
Merged-chr2L-6834717-1	chr2L-840-0	+	827	-3.89442	2.26843	sens-2	+	chr2L-843-0	+	17443	2.46867	5.01399	Rca1	+	tandem	2.74557	6.36309
Merged-chr2L-6836244-1	chr2L-840-0	+	2379	-3.89442	2.26843	sens-2	+	chr2L-843-0	+	15940	2.46867	5.01399	Rca1	+	tandem	2.74557	6.36309
Merged-chr2L-6846296-1	chr2L-840-0	+	12513	-3.89442	2.26843	sens-2	+	chr2L-843-0	+	5970	2.46867	5.01399	Rca1	+	tandem	2.74557	6.36309
Merged-chr2L-6852277-5	chr2L-840-0	+	18136	-3.89442	2.26843	sens-2	+	chr2L-2113-1	-	11116	-3.39947	1.22425	Nha1	-	convergent	1.04418	0.494947
Merged-chr2L-6853301-4	chr2L-843-0	+	569	2.46867	5.01399	Rca1	+	chr2L-2113-1	-	10265	-3.39947	1.22425	Nha1	-	convergent	3.78974	5.86814
Merged-chr2L-6854141-4	chr2L-843-0	+	1590	2.46867	5.01399	Rca1	+	chr2L-2113-1	-	9473	-3.39947	1.22425	Nha1	-	convergent	3.78974	5.86814
Merged-chr2L-6907969-1	chr2L-847-0	+	15298	-3.6528	1.83881	Nlg2	+	chr2L-852-0	+	11117	2.17854	3.60078	x16	-	tandem	1.76196	5.83134
Merged-chr2L-6913434-10	chr2L-850-0	+	4622	2.63261	5.24022	Rat1	+	chr2L-852-0	+	5066	2.17854	3.60078	x16	-	tandem	1.63945	0.454065
Merged-chr2L-6918587-1	chr2L-850-0	+	10255	2.63261	5.24022	Rat1	+	chr2L-852-0	+	523	2.17854	3.60078	x16	-	tandem	1.63945	0.454065
Merged-chr2L-6919378-1	chr2L-850-0	+	11172	2.63261	5.24022	Rat1	+	chr2L-2107-1	-	476	4.26573	7.34168	x16	-	convergent	2.10146	1.63312
Merged-chr2L-6922316-1	chr2L-2106-1	-	500	1.56112	2.8934	Hrb27C	+	chr2L-2105-1	-	1714	-2.053	1.70072	Hrb27C	+	tandem	1.19269	3.61412
Merged-chr2L-6928947-6	chr2L-2105-1	-	4475	-2.053	1.70072	Hrb27C	+	chr2L-2103-1	-	10679	-1.38509	2.80179	CG18304	-	tandem	1.10108	0.667909
Merged-chr2L-6945315-1	chr2L-2103-1	-	5252	-1.38509	2.80179	CG18304	-	chr2L-859-0	+	130	-2.68807	1.00706	Fgop2	-	divergent	1.79474	1.30298
Merged-chr2L-6948789-1	chr2L-859-0	+	3027	-2.68807	1.00706	Fgop2	-	chr2L-2101-1	-	1237	2.80868	4.57817	Gas41	-	convergent	3.57112	5.49675
Merged-chr2L-6949971-1	chr2L-859-0	+	4158	-2.68807	1.00706	Fgop2	-	chr2L-2101-1	-	4	2.80868	4.57817	Gas41	-	convergent	3.57112	5.49675
Merged-chr2L-6950671-3	chr2L-2101-1	-	65	2.80868	4.57817	Gas41	-	chr2L-2100-1	-	5782	0.999849	6.15318	CG13775	-	tandem	1.575	1.80883
Merged-chr2L-6956935-4	chr2L-861-0	+	6240	1.59264	3.88848	SA	+	chr2L-2099-1	-	6787	3.13064	6.24175	sip2	-	convergent	2.35327	1.538
Merged-chr2L-6960297-3	chr2L-862-0	+	2887	2.00377	5.87838	CG3430	+	chr2L-2099-1	-	3435	3.13064	6.24175	sip2	-	convergent	0.363362	1.12687
Merged-chr2L-6964537-1	chr2L-2099-1	-	301	3.13064	6.24175	sip2	-	chr2L-2098-1	-	2922	4.13865	7.60144	smt3	-	tandem	1.35969	1.00801
Merged-chr2L-6971775-2	chr2L-2098-1	-	3926	4.13865	7.60144	smt3	-	chr2L-2096-1	-	19489	3.00834	2.26843	CR44326	+	tandem	5.33302	1.1303
Merged-chr2L-7008951-1	chr2L-2096-1	-	17349	3.00834	2.26843	CR44326	+	chr2L-869-0	+	97	-0.064212	2.43449	uif	-	divergent	0.166063	3.07255
Merged-chr2L-7009887-1	chr2L-869-0	+	507	-0.064212	2.43449	uif	-	chr2L-870-0	+	3247	0.355532	1.54799	CG43322	+	tandem	0.886498	0.419744
Merged-chr2L-7013386-1	chr2L-2095-1	-	3109	1.79837	7.6692	uif	-	chr2L-2094-1	-	13691	3.02129	5.32962	CG31908	-	tandem	2.33958	1.22292
Merged-chr2L-7027389-3	chr2L-870-0	+	13477	0.355532	1.54799	CG43322	+	chr2L-2093-1	-	4847	2.07555	3.56141	Rab30	-	convergent	2.01342	1.72002
Merged-chr2L-7032690-3	chr2L-871-0	+	4788	1.35271	3.40121	MME1	+	chr2L-2092-1	-	5982	-0.171746	1.83881	milt	+	convergent	1.5624	1.52446
Merged-chr2L-7038114-1	chr2L-872-0	+	5102	3.34567	5.87357	Caper	+	chr2L-2092-1	-	512	-0.171746	1.83881	milt	+	convergent	4.03476	3.51742
Merged-chr2L-7038841-1	chr2L-872-0	+	5820	3.34567	5.87357	Caper	+	chr2L-2091-1	-	1716	-2.7771	1.78515	milt	+	convergent	4.08842	6.12277
Merged-chr2L-7042325-1	chr2L-873-0	+	8	2.09335	4.19663	milt	+	chr2L-874-0	+	6779	4.19873	5.73185	milt	+	tandem	1.53521	2.10538
Merged-chr2L-7043233-1	chr2L-873-0	+	931	2.09335	4.19663	milt	+	chr2L-874-0	+	5886	4.19873	5.73185	milt	+	tandem	1.53521	2.10538
Merged-chr2L-7048988-5	chr2L-873-0	+	6370	2.09335	4.19663	milt	+	chr2L-2088-1	-	460	-2.24115	2.82857	milt	+	convergent	1.36807	4.3345
Merged-chr2L-7049968-2	chr2L-874-0	+	375	4.19873	5.73185	milt	+	chr2L-2087-1	-	6668	-0.747691	1.83881	Mnn1	+	convergent	3.89304	4.94642
Merged-chr2L-7050738-1	chr2L-2088-1	-	541	-2.24115	2.82857	milt	+	chr2L-2087-1	-	5925	-0.747691	1.83881	Mnn1	+	tandem	0.989755	1.49346
Merged-chr2L-7056484-9	chr2L-2088-1	-	6083	-2.24115	2.82857	milt	+	chr2L-875-0	+	6704	2.40628	4.8308	Sem1	+	divergent	2.00223	4.64743
Merged-chr2L-7057677-2	chr2L-2087-1	-	602	-0.747691	1.83881	Mnn1	+	chr2L-875-0	+	6104	2.40628	4.8308	Sem1	+	divergent	2.99199	3.15397
Merged-chr2L-7064125-2	chr2L-2087-1	-	6902	-0.747691	1.83881	Mnn1	+	chr2L-2084-1	-	1354	1.47997	4.02785	Nuf2	-	tandem	2.18904	2.22767
Merged-chr2L-7065642-3	chr2L-875-0	+	1227	2.40628	4.8308	Sem1	+	chr2L-876-0	+	1850	-3.72206	0.294119	CG11289	+	tandem	4.53668	6.12834
Merged-chr2L-7069631-2	chr2L-876-0	+	1352	-3.72206	0.294119	CG11289	+	chr2L-2083-1	-	14622	-1.66066	3.61622	Pvf2	-	convergent	3.3221	2.0614
Merged-chr2L-7102624-3	chr2L-2083-1	-	17843	-1.66066	3.61622	Pvf2	-	chr2L-2081-1	-	31422	-0.273257	6.73293	Pvf3	-	tandem	3.11671	1.3874
Merged-chr2L-7134190-1	chr2L-2083-1	-	49336	-1.66066	3.61622	Pvf2	-	chr2L-892-0	+	5554	-4.23979	-2.46404	CR44612	+	divergent	6.08026	2.57913
Merged-chr2L-7136874-1	chr2L-2081-1	-	2593	-0.273257	6.73293	Pvf3	-	chr2L-892-0	+	2969	-4.23979	-2.46404	CR44612	+	divergent	9.19697	3.96653
Merged-chr2L-7138661-2	chr2L-2081-1	-	4285	-0.273257	6.73293	Pvf3	-	chr2L-892-0	+	1045	-4.23979	-2.46404	CR44612	+	divergent	9.19697	3.96653
Merged-chr2L-7152189-1	chr2L-893-0	+	8113	-1.38085	1.41298	CR44612	+	chr2L-2080-1	-	5355	-0.899988	7.56459	Pvf3	-	convergent	6.15161	0.480858
Merged-chr2L-7181941-6	chr2L-2080-1	-	23851	-0.899988	7.56459	Pvf3	-	chr2L-898-0	+	82	1.26464	3.28035	CG4495	+	divergent	4.28424	2.16463
Merged-chr2L-7182542-2	chr2L-898-0	+	13	1.26464	3.28035	CG4495	+	chr2L-2078-1	-	11538	1.33823	4.99047	CG4497	-	convergent	1.71012	0.0735875
Merged-chr2L-7194266-1	chr2L-898-0	+	11914	1.26464	3.28035	CG4495	+	chr2L-900-0	+	11	-1.85876	2.03548	CG4497	-	tandem	1.24487	3.1234
Merged-chr2L-7204348-1	chr2L-900-0	+	9897	-1.85876	2.03548	CG4497	-	chr2L-904-0	+	14427	-0.552673	0.572755	CG13784	-	tandem	1.46273	1.30609
Merged-chr2L-7208828-10	chr2L-900-0	+	14207	-1.85876	2.03548	CG4497	-	chr2L-904-0	+	9765	-0.552673	0.572755	CG13784	-	tandem	1.46273	1.30609
Merged-chr2L-7211866-1	chr2L-900-0	+	17422	-1.85876	2.03548	CG4497	-	chr2L-904-0	+	6917	-0.552673	0.572755	CG13784	-	tandem	1.46273	1.30609
Merged-chr2L-7219450-2	chr2L-904-0	+	324	-0.552673	0.572755	CG13784	-	chr2L-2077-1	-	322	2.98385	9.48	CG13784	-	convergent	8.90724	3.53652
Merged-chr2L-7220036-1	chr2L-904-0	+	971	-0.552673	0.572755	CG13784	-	chr2L-2076-1	-	2828	2.65594	5.83613	ico	-	convergent	5.26338	3.20861
Merged-chr2L-7223024-2	chr2L-2077-1	-	2735	2.98385	9.48	CG13784	-	chr2L-906-0	+	11053	-2.80952	1.14125	CG43800	-	divergent	8.33874	5.79337
Merged-chr2L-7229693-4	chr2L-2076-1	-	6427	2.65594	5.83613	ico	-	chr2L-906-0	+	4382	-2.80952	1.14125	CG43800	-	divergent	4.69488	5.46546
Merged-chr2L-7245522-1	chr2L-2075-1	-	4785	0.755572	3.54536	Ndae1	-	chr2L-909-0	+	1919	-2.63731	1.30273	Ndae1	-	divergent	2.24263	3.39288
Merged-chr2L-7249610-8	chr2L-909-0	+	1674	-2.63731	1.30273	Ndae1	-	chr2L-911-0	+	16814	-4.18424	2.43449	CG31909	+	tandem	1.13176	1.54693
Merged-chr2L-7254766-1	chr2L-2073-1	-	5154	-0.0213833	7.35094	Ndae1	-	chr2L-911-0	+	11873	-4.18424	2.43449	CG31909	+	divergent	4.91646	4.16285
Merged-chr2L-7258288-2	chr2L-2073-1	-	8632	-0.0213833	7.35094	Ndae1	-	chr2L-911-0	+	8286	-4.18424	2.43449	CG31909	+	divergent	4.91646	4.16285
Merged-chr2L-7277276-1	chr2L-911-0	+	10523	-4.18424	2.43449	CG31909	+	chr2L-2071-1	-	10090	-1.88048	1.86491	Wnt4	-	convergent	0.569575	2.30376
Merged-chr2L-7281651-2	chr2L-2072-1	-	4316	-2.05487	9.69815	Wnt4	-	chr2L-2071-1	-	5660	-1.88048	1.86491	Wnt4	-	tandem	7.83323	0.174391
Merged-chr2L-7285331-1	chr2L-2072-1	-	8038	-2.05487	9.69815	Wnt4	-	chr2L-2071-1	-	2029	-1.88048	1.86491	Wnt4	-	tandem	7.83323	0.174391
Merged-chr2L-7297028-2	chr2L-915-0	+	147	-2.31667	2.5191	wg	+	chr2L-916-0	+	9731	2.83593	8.72576	wg	+	tandem	6.20665	5.15261
Merged-chr2L-7299522-1	chr2L-915-0	+	2769	-2.31667	2.5191	wg	+	chr2L-916-0	+	7410	2.83593	8.72576	wg	+	tandem	6.20665	5.15261
Merged-chr2L-7306934-9	chr2L-915-0	+	10012	-2.31667	2.5191	wg	+	chr2L-2065-1	-	4965	-2.35038	0.634748	wg	+	convergent	1.88435	0.0337102
Merged-chr2L-7310776-2	chr2L-916-0	+	3208	2.83593	8.72576	wg	+	chr2L-2065-1	-	1213	-2.35038	0.634748	wg	+	convergent	8.09101	5.18632
Merged-chr2L-7315734-1	chr2L-2065-1	-	3408	-2.35038	0.634748	wg	+	chr2L-2063-1	-	4599	-3.06783	0.440153	CR45304	-	tandem	0.194595	0.717453
Merged-chr2L-7325457-2	chr2L-2063-1	-	4784	-3.06783	0.440153	CR45304	-	chr2L-918-0	+	3653	-2.96823	1.34042	CR45304	-	divergent	0.900271	0.099608
Merged-chr2L-7328398-5	chr2L-2063-1	-	7821	-3.06783	0.440153	CR45304	-	chr2L-918-0	+	711	-2.96823	1.34042	CR45304	-	divergent	0.900271	0.099608
Merged-chr2L-7388280-1	chr2L-925-0	+	10593	-2.78815	5.90379	ninaC	+	chr2L-2049-1	-	10458	-2.41444	3.27062	CG5160	-	convergent	2.63316	0.373705
Merged-chr2L-7399482-1	chr2L-2049-1	-	616	-2.41444	3.27062	CG5160	-	chr2L-930-0	+	3594	0.475254	3.90744	CG5171	+	divergent	0.636819	2.8897
Merged-chr2L-7411818-4	chr2L-2048-1	-	1704	-0.14601	3.1162	CG5181	-	chr2L-931-0	+	345	1.66949	5.68317	chm	+	divergent	2.56697	1.8155
Merged-chr2L-7412415-3	chr2L-2047-1	-	532	-2.43754	2.68944	CG15818	+	chr2L-2043-1	-	8037	-2.42419	2.56759	CR43857	+	tandem	0.121851	0.0133465
Merged-chr2L-7418540-1	chr2L-931-0	+	5993	1.66949	5.68317	chm	+	chr2L-2043-1	-	2046	-2.42419	2.56759	CR43857	+	convergent	3.11558	4.09368
Merged-chr2L-7426782-8	chr2L-2043-1	-	5608	-2.42419	2.56759	CR43857	+	chr2L-2038-1	-	6217	-3.35123	2.1246	CG5958	-	tandem	0.442986	0.927037
Merged-chr2L-7431033-1	chr2L-932-0	+	4014	1.43897	5.97442	muc	+	chr2L-2038-1	-	2458	-3.35123	2.1246	CG5958	-	convergent	3.84981	4.7902
Merged-chr2L-7452272-2	chr2L-2036-1	-	848	-4.28366	2.1246	santa-maria	-	chr2L-937-0	+	14145	-4.58211	2.7326	CG6055	+	divergent	0.608002	0.298456
Merged-chr2L-7456025-1	chr2L-2036-1	-	4685	-4.28366	2.1246	santa-maria	-	chr2L-937-0	+	10434	-4.58211	2.7326	CG6055	+	divergent	0.608002	0.298456
Merged-chr2L-7456996-2	chr2L-2036-1	-	5560	-4.28366	2.1246	santa-maria	-	chr2L-937-0	+	9366	-4.58211	2.7326	CG6055	+	divergent	0.608002	0.298456
Merged-chr2L-7470971-2	chr2L-937-0	+	4015	-4.58211	2.7326	CG6055	+	chr2L-940-0	+	17875	-3.67237	-2.46404	Ziz	-	tandem	5.19664	0.909739
Merged-chr2L-7496361-2	chr2L-943-0	+	386	-0.710606	1.37716	Ziz	-	chr2L-2033-1	-	34120	2.79569	8.98925	RapGAP1	-	convergent	7.61209	3.5063
Merged-chr2L-7530470-1	chr2L-2034-1	-	33950	1.36895	6.49776	Ziz	-	chr2L-2033-1	-	48	2.79569	8.98925	RapGAP1	-	tandem	2.49149	1.42674
Merged-chr2L-7535145-3	chr2L-952-0	+	1958	-0.974121	3.62389	RapGAP1	-	chr2L-955-0	+	5659	-2.96305	-3.10864	RapGAP1	-	tandem	6.73253	1.98893
Merged-chr2L-7543936-7	chr2L-955-0	+	2456	-2.96305	-3.10864	RapGAP1	-	chr2L-2030-1	-	23699	-6.556	1.5154	CR46063	+	convergent	4.62404	3.59296
Merged-chr2L-7550730-1	chr2L-2032-1	-	6131	2.03807	7.7035	RapGAP1	-	chr2L-2030-1	-	17486	-6.556	1.5154	CR46063	+	tandem	6.1881	8.59407
Merged-chr2L-7593017-1	chr2L-2027-1	-	13921	-3.95192	0.368983	RapGAP1	-	chr2L-967-0	+	3161	-1.61629	0.368983	CR45370	+	divergent	0	2.33564
Merged-chr2L-7620899-6	chr2L-968-0	+	12471	-2.65906	1.00706	CG6739	+	chr2L-2022-1	-	3296	-1.34006	2.38123	CR44799	+	convergent	1.37417	1.31899
Merged-chr2L-7633210-1	chr2L-2021-1	-	5644	-3.30702	0.806188	CR44799	+	chr2L-2015-1	-	41518	-2.77645	2.94325	Slob	-	tandem	2.13707	0.530567
Merged-chr2L-7636772-1	chr2L-2020-1	-	3386	-2.64544	1.18335	CR44799	+	chr2L-2015-1	-	37889	-2.77645	2.94325	Slob	-	tandem	1.7599	0.131014
Merged-chr2L-7641767-2	chr2L-2020-1	-	8412	-2.64544	1.18335	CR44799	+	chr2L-2015-1	-	32924	-2.77645	2.94325	Slob	-	tandem	1.7599	0.131014
Merged-chr2L-7690036-2	chr2L-980-0	+	8937	-1.94337	1.44794	Myo28B1	+	chr2L-2011-1	-	11535	-3.06821	4.71719	Tep2	-	convergent	3.26926	1.12484
Merged-chr2L-7693705-1	chr2L-980-0	+	12610	-1.94337	1.44794	Myo28B1	+	chr2L-2011-1	-	7862	-3.06821	4.71719	Tep2	-	convergent	3.26926	1.12484
Merged-chr2L-7702128-1	chr2L-2011-1	-	362	-3.06821	4.71719	Tep2	-	chr2L-981-0	+	518	-2.15783	2.188	Tep3	+	divergent	2.52919	0.910386
Merged-chr2L-7702702-1	chr2L-2011-1	-	965	-3.06821	4.71719	Tep2	-	chr2L-982-0	+	8623	-3.96417	4.62856	Ntl	+	divergent	0.088633	0.895954
Merged-chr2L-7782958-1	chr2L-2004-1	-	214	-2.37233	1.57986	CG7154	+	chr2L-2003-1	-	16738	1.52624	6.57785	Herp	-	tandem	4.998	3.89856
Merged-chr2L-7809086-9	chr2L-2002-1	-	6116	-1.90084	-0.803203	r2d2	+	chr2L-996-0	+	493	0.72987	9.35421	LanB1	+	divergent	10.1574	2.63071
Merged-chr2L-7811515-5	chr2L-2001-1	-	318	-1.512	4.41552	cdc14	-	chr2L-1996-1	-	15095	3.08959	8.12668	Rack1	-	tandem	3.71116	4.60159
Merged-chr2L-7819137-5	chr2L-1999-1	-	6926	-2.95983	0.507977	LanB1	+	chr2L-1996-1	-	7917	3.08959	8.12668	Rack1	-	tandem	7.6187	6.04941
Merged-chr2L-7827176-1	chr2L-1999-1	-	14979	-2.95983	0.507977	LanB1	+	chr2L-997-0	+	429	2.87867	6.4988	mts	+	divergent	5.99082	5.83849
Merged-chr2L-7828755-19	chr2L-1996-1	-	353	3.08959	8.12668	Rack1	-	chr2L-1993-1	-	25322	-2.98455	5.7032	CG14535	-	tandem	2.42348	6.07413
Merged-chr2L-7838217-2	chr2L-1995-1	-	9041	0.117966	0.215157	mts	+	chr2L-1993-1	-	17125	-2.98455	5.7032	CG14535	-	tandem	5.48804	3.10251
Merged-chr2L-7856608-2	chr2L-1993-1	-	1123	-2.98455	5.7032	CG14535	-	chr2L-998-0	+	1476	-1.27464	2.41695	lectin-28C	+	divergent	3.28625	1.70991
Merged-chr2L-7874182-6	chr2L-999-0	+	1218	-4.6528	11.2373	CR45364	-	chr2L-1000-0	+	2468	-3.33282	1.05319	spz3	-	tandem	10.1842	1.31998
Merged-chr2L-7877899-3	chr2L-1000-0	+	699	-3.33282	1.05319	spz3	-	chr2L-1001-0	+	917	-3.24575	-0.506993	spz3	-	tandem	1.56018	0.0870707
Merged-chr2L-7884273-2	chr2L-1001-0	+	5149	-3.24575	-0.506993	spz3	-	chr2L-1989-1	-	986	2.06334	5.42919	SmE	-	convergent	5.93619	5.30909
Merged-chr2L-7885752-7	chr2L-1001-0	+	5947	-3.24575	-0.506993	spz3	-	chr2L-1988-1	-	742	2.60956	7.33644	CG7102	-	convergent	7.84344	5.85531
Merged-chr2L-7887234-2	chr2L-1002-0	+	1404	0.450562	2.97954	CG34132	+	chr2L-1980-1	-	96820	-0.21493	7.17435	Snoo	-	convergent	4.19481	0.665492
Merged-chr2L-7890898-3	chr2L-1988-1	-	3230	2.60956	7.33644	CG7102	-	chr2L-1980-1	-	93291	-0.21493	7.17435	Snoo	-	tandem	0.162093	2.82449
Merged-chr2L-7984287-2	chr2L-1988-1	-	96607	2.60956	7.33644	CG7102	-	chr2L-1011-0	+	683	-1.04834	5.03138	CG7231	+	divergent	2.30506	3.6579
Merged-chr2L-7990633-1	chr2L-1011-0	+	5271	-1.04834	5.03138	CG7231	+	chr2L-1012-0	+	774	-1.93924	0.859088	pes	-	tandem	4.17229	0.890898
Merged-chr2L-7991733-3	chr2L-1011-0	+	6187	-1.04834	5.03138	CG7231	+	chr2L-1978-1	-	2241	1.78426	8.63174	pes	-	convergent	3.60036	2.8326
Merged-chr2L-7994047-1	chr2L-1979-1	-	2096	1.08875	6.48834	pes	-	chr2L-1978-1	-	48	1.78426	8.63174	pes	-	tandem	2.1434	0.695504
Merged-chr2L-7994699-1	chr2L-1013-0	+	39	-0.922895	0.507977	CR44996	+	chr2L-1977-1	-	2909	-2.97551	3.22096	CG7227	-	convergent	2.71299	2.05261
Merged-chr2L-7997570-3	chr2L-1013-0	+	2821	-0.922895	0.507977	CR44996	+	chr2L-1014-0	+	1104	2.21589	7.51909	Sirup	+	tandem	7.01111	3.13878
Merged-chr2L-7998896-1	chr2L-1977-1	-	1095	-2.97551	3.22096	CG7227	-	chr2L-1015-0	+	4281	-2.12505	2.48585	Wwox	-	divergent	0.735113	0.85046
Merged-chr2L-8003246-1	chr2L-1014-0	+	4238	2.21589	7.51909	Sirup	+	chr2L-1976-1	-	819	-0.0356262	1.44794	Wwox	-	convergent	6.07115	2.25152
Merged-chr2L-8031485-5	chr2L-1021-0	+	1271	3.49292	7.28058	baf	+	chr2L-1968-1	-	10742	2.89154	5.7442	RpL36A	-	convergent	1.53637	0.601383
Merged-chr2L-8043596-1	chr2L-1968-1	-	455	2.89154	5.7442	RpL36A	-	chr2L-1965-1	-	27770	1.16456	6.07007	poe	-	tandem	0.325869	1.72697
Merged-chr2L-8071619-2	chr2L-1022-0	+	28031	1.77693	6.37826	CG7466	+	chr2L-1023-0	+	1133	1.98951	6.8665	Trf	+	tandem	0.488247	0.212574
Merged-chr2L-8072889-1	chr2L-1965-1	-	961	1.16456	6.07007	poe	-	chr2L-1024-0	+	8658	2.73086	4.75955	CR45257	+	divergent	1.31053	1.5663
Merged-chr2L-8081766-6	chr2L-1023-0	+	8663	1.98951	6.8665	Trf	+	chr2L-1964-1	-	879	2.26385	5.42481	CR45257	+	convergent	1.44169	0.274341
Merged-chr2L-8084216-22	chr2L-1024-0	+	455	2.73086	4.75955	CR45257	+	chr2L-1963-1	-	1345	-1.11294	2.82857	Bsg	+	convergent	1.93098	3.8438
Merged-chr2L-8088441-1	chr2L-1026-0	+	118	1.35835	6.88176	Bsg	+	chr2L-1027-0	+	28900	-2.24157	2.1246	mon2	-	tandem	4.75716	3.59992
Merged-chr2L-8127250-2	chr2L-1027-0	+	9411	-2.24157	2.1246	mon2	-	chr2L-1951-1	-	16411	0.260799	3.21082	CG42762	-	convergent	1.08622	2.50237
Merged-chr2L-8134151-2	chr2L-1029-0	+	7035	1.5541	6.95801	CG8668	+	chr2L-1951-1	-	9763	0.260799	3.21082	CG42762	-	convergent	3.74719	1.2933
Merged-chr2L-8137748-1	chr2L-1029-0	+	10569	1.5541	6.95801	CG8668	+	chr2L-1951-1	-	6121	0.260799	3.21082	CG42762	-	convergent	3.74719	1.2933
Merged-chr2L-8148844-3	chr2L-1030-0	+	2924	-1.60435	1.64155	CG43394	+	chr2L-1950-1	-	7740	-0.362757	2.48585	PAPLA1	-	convergent	0.844298	1.2416
Merged-chr2L-8157121-1	chr2L-1950-1	-	8	-0.362757	2.48585	PAPLA1	-	chr2L-1949-1	-	4999	1.70339	3.94463	CG8498	-	tandem	1.45878	2.06615
Merged-chr2L-8162371-1	chr2L-1950-1	-	5261	-0.362757	2.48585	PAPLA1	-	chr2L-1032-0	+	386	1.31627	8.23196	Piezo	+	divergent	5.74611	1.67903
Merged-chr2L-8163119-1	chr2L-1949-1	-	583	1.70339	3.94463	CG8498	-	chr2L-1947-1	-	3801	-2.2467	2.1246	Piezo	+	tandem	1.82003	3.95009
Merged-chr2L-8166042-3	chr2L-1032-0	+	2646	1.31627	8.23196	Piezo	+	chr2L-1947-1	-	710	-2.2467	2.1246	Piezo	+	convergent	6.10736	3.56297
Merged-chr2L-8206137-2	chr2L-1940-1	-	794	-3.33888	3.34668	SLC5A11	-	chr2L-1034-0	+	3261	-0.0154352	0.751274	Su(var)205	-	divergent	2.59541	3.32345
Merged-chr2L-8211340-2	chr2L-1034-0	+	1650	-0.0154352	0.751274	Su(var)205	-	chr2L-1938-1	-	1258	0.0865001	2.22878	CG8372	-	convergent	1.4775	0.101935
Merged-chr2L-8212855-10	chr2L-1035-0	+	741	2.28949	2.95545	Ssb-c31a	+	chr2L-1036-0	+	547	0.615938	6.34735	CG8353	+	tandem	3.3919	1.67355
Merged-chr2L-8214212-2	chr2L-1938-1	-	1095	0.0865001	2.22878	CG8372	-	chr2L-1037-0	+	7697	-2.14805	1.00706	Snx6	-	divergent	1.22172	2.23455
Merged-chr2L-8232937-2	chr2L-1037-0	+	10646	-2.14805	1.00706	Snx6	-	chr2L-1937-1	-	6778	-0.620262	5.65727	Pvr	-	convergent	4.65021	1.52779
Merged-chr2L-8238701-1	chr2L-1037-0	+	16536	-2.14805	1.00706	Snx6	-	chr2L-1937-1	-	1116	-0.620262	5.65727	Pvr	-	convergent	4.65021	1.52779
Merged-chr2L-8276574-6	chr2L-1048-0	+	92	-2.61405	0.910117	Btk29A	-	chr2L-1934-1	-	892	1.37056	9.13395	Btk29A	-	convergent	8.22383	3.98461
Merged-chr2L-8277670-1	chr2L-1048-0	+	1322	-2.61405	0.910117	Btk29A	-	chr2L-1051-0	+	12819	-4.3611	9.26927	CR43752	+	tandem	8.35916	1.74705
Merged-chr2L-8278443-2	chr2L-1934-1	-	597	1.37056	9.13395	Btk29A	-	chr2L-1051-0	+	12077	-4.3611	9.26927	CR43752	+	divergent	0.135325	5.73166
Merged-chr2L-8280417-1	chr2L-1934-1	-	2534	1.37056	9.13395	Btk29A	-	chr2L-1051-0	+	10101	-4.3611	9.26927	CR43752	+	divergent	0.135325	5.73166
Merged-chr2L-8286818-1	chr2L-1934-1	-	9002	1.37056	9.13395	Btk29A	-	chr2L-1051-0	+	3766	-4.3611	9.26927	CR43752	+	divergent	0.135325	5.73166
Merged-chr2L-8287661-1	chr2L-1934-1	-	9776	1.37056	9.13395	Btk29A	-	chr2L-1051-0	+	2855	-4.3611	9.26927	CR43752	+	divergent	0.135325	5.73166
Merged-chr2L-8288731-2	chr2L-1934-1	-	10762	1.37056	9.13395	Btk29A	-	chr2L-1051-0	+	1701	-4.3611	9.26927	CR43752	+	divergent	0.135325	5.73166
Merged-chr2L-8290107-8	chr2L-1934-1	-	11747	1.37056	9.13395	Btk29A	-	chr2L-1051-0	+	109	-4.3611	9.26927	CR43752	+	divergent	0.135325	5.73166
Merged-chr2L-8291289-3	chr2L-1934-1	-	12924	1.37056	9.13395	Btk29A	-	chr2L-1052-0	+	5335	-3.01265	3.00324	Btk29A	-	divergent	6.13071	4.38321
Merged-chr2L-8294503-5	chr2L-1933-1	-	2747	-0.0162392	1.5154	CR43752	+	chr2L-1052-0	+	2433	-3.01265	3.00324	Btk29A	-	divergent	1.48783	2.99641
Merged-chr2L-8295916-1	chr2L-1933-1	-	4500	-0.0162392	1.5154	CR43752	+	chr2L-1052-0	+	1253	-3.01265	3.00324	Btk29A	-	divergent	1.48783	2.99641
Merged-chr2L-8297141-9	chr2L-1933-1	-	4996	-0.0162392	1.5154	CR43752	+	chr2L-1054-0	+	2912	1.13412	2.46893	Btk29A	-	divergent	0.953528	1.15036
Merged-chr2L-8300250-18	chr2L-1932-1	-	548	-0.110489	2.43449	Btk29A	-	chr2L-1931-1	-	1784	2.83764	4.94837	wol	-	tandem	2.51388	2.94813
Merged-chr2L-8301696-3	chr2L-1054-0	+	769	1.13412	2.46893	Btk29A	-	chr2L-1931-1	-	1016	2.83764	4.94837	wol	-	convergent	2.47944	1.70352
Merged-chr2L-8302301-2	chr2L-1054-0	+	1447	1.13412	2.46893	Btk29A	-	chr2L-1931-1	-	520	2.83764	4.94837	wol	-	convergent	2.47944	1.70352
Merged-chr2L-8302829-3	chr2L-1054-0	+	1902	1.13412	2.46893	Btk29A	-	chr2L-1055-0	+	2464	0.97493	3.1162	CG7840	+	tandem	0.647271	0.159191
Merged-chr2L-8303713-4	chr2L-1931-1	-	389	2.83764	4.94837	wol	-	chr2L-1055-0	+	1538	0.97493	3.1162	CG7840	+	divergent	1.83217	1.86271
Merged-chr2L-8305002-13	chr2L-1931-1	-	1170	2.83764	4.94837	wol	-	chr2L-1930-1	-	2087	1.82564	4.47604	Ostgamma	-	tandem	0.472334	1.012
Merged-chr2L-8306317-1	chr2L-1055-0	+	634	0.97493	3.1162	CG7840	+	chr2L-1930-1	-	1760	1.82564	4.47604	Ostgamma	-	convergent	1.35983	0.85071
Merged-chr2L-8308049-1	chr2L-1055-0	+	2262	0.97493	3.1162	CG7840	+	chr2L-1056-0	+	151	1.86295	3.67642	CG7818	+	tandem	0.560212	0.88802
Merged-chr2L-8311212-6	chr2L-1056-0	+	1907	1.86295	3.67642	CG7818	+	chr2L-1057-0	+	8329	-0.147512	2.26843	CG7787	+	tandem	1.40799	2.01046
Merged-chr2L-8314919-1	chr2L-1929-1	-	3617	1.40648	3.02655	CG7810	-	chr2L-1057-0	+	5283	-0.147512	2.26843	CG7787	+	divergent	0.758123	1.55399
Merged-chr2L-8320456-1	chr2L-1929-1	-	9094	1.40648	3.02655	CG7810	-	chr2L-1927-1	-	4676	-4.79709	2.70397	CG7781	-	tandem	0.322578	6.20357
Merged-chr2L-8348613-3	chr2L-1060-0	+	10077	-1.58004	3.68377	CG14274	+	chr2L-1926-1	-	15746	2.80032	5.75122	RpS13	-	convergent	2.06745	4.38036
Merged-chr2L-8351719-1	chr2L-1060-0	+	13331	-1.58004	3.68377	CG14274	+	chr2L-1926-1	-	12773	2.80032	5.75122	RpS13	-	convergent	2.06745	4.38036
Merged-chr2L-8361913-2	chr2L-1060-0	+	23315	-1.58004	3.68377	CG14274	+	chr2L-1926-1	-	2456	2.80032	5.75122	RpS13	-	convergent	2.06745	4.38036
Merged-chr2L-8363161-16	chr2L-1060-0	+	23889	-1.58004	3.68377	CG14274	+	chr2L-1925-1	-	1408	1.45866	2.38123	Pp2A-29B	+	convergent	1.30254	3.0387
Merged-chr2L-8365479-1	chr2L-1068-0	+	463	3.18372	4.37522	CSN8	+	chr2L-1925-1	-	867	1.45866	2.38123	Pp2A-29B	+	convergent	1.99399	1.72506
Merged-chr2L-8366195-4	chr2L-1068-0	+	950	3.18372	4.37522	CSN8	+	chr2L-1069-0	+	7732	2.25505	5.01107	Wdr82	+	tandem	0.635848	0.928672
Merged-chr2L-8374572-1	chr2L-1925-1	-	7918	1.45866	2.38123	Pp2A-29B	+	chr2L-1924-1	-	2083	1.09101	3.9385	CG13390	-	tandem	1.55727	0.367644
Merged-chr2L-8381645-1	chr2L-1924-1	-	4472	1.09101	3.9385	CG13390	-	chr2L-1070-0	+	834	3.25606	6.87616	Rcd4	+	divergent	2.93766	2.16505
Merged-chr2L-8382265-1	chr2L-1924-1	-	5338	1.09101	3.9385	CG13390	-	chr2L-1070-0	+	460	3.25606	6.87616	Rcd4	+	divergent	2.93766	2.16505
Merged-chr2L-8382852-2	chr2L-1924-1	-	5670	1.09101	3.9385	CG13390	-	chr2L-1923-1	-	827	3.85752	4.90815	l(2)k12914	-	tandem	0.969649	2.76651
Merged-chr2L-8384002-1	chr2L-1070-0	+	1005	3.25606	6.87616	Rcd4	+	chr2L-1071-0	+	304	2.54909	8.11041	CG13384	+	tandem	1.23425	0.706977
Merged-chr2L-8384910-3	chr2L-1071-0	+	55	2.54909	8.11041	CG13384	+	chr2L-1072-0	+	862	2.82924	6.22295	CG13384	+	tandem	1.88746	0.28015
Merged-chr2L-8386132-2	chr2L-1071-0	+	1487	2.54909	8.11041	CG13384	+	chr2L-1922-1	-	909	-0.304983	1.61103	CG13384	+	convergent	6.49937	2.85407
Merged-chr2L-8398383-6	chr2L-1921-1	-	5862	-3.21529	1.14125	CG42820	-	chr2L-1077-0	+	1751	1.05694	2.6145	CG31898	+	divergent	1.47324	4.27223
Merged-chr2L-8399292-2	chr2L-1921-1	-	6708	-3.21529	1.14125	CG42820	-	chr2L-1077-0	+	774	1.05694	2.6145	CG31898	+	divergent	1.47324	4.27223
Merged-chr2L-8403016-1	chr2L-1077-0	+	2446	1.05694	2.6145	CG31898	+	chr2L-1078-0	+	370	2.85901	6.11018	emb	+	tandem	3.49568	1.80207
Merged-chr2L-8403840-1	chr2L-1919-1	-	218	2.40977	5.33663	fy	-	chr2L-1918-1	-	7464	0.280263	4.2959	CG13397	-	tandem	1.04073	2.12951
Merged-chr2L-8415040-2	chr2L-1918-1	-	2758	0.280263	4.2959	CG13397	-	chr2L-1079-0	+	344	3.27473	7.53289	Akap200	+	divergent	3.23699	2.99447
Merged-chr2L-8415784-2	chr2L-1917-1	-	392	2.01185	5.70681	CG13398	-	chr2L-1916-1	-	677	0.390529	4.02206	Akap200	+	tandem	1.68475	1.62132
Merged-chr2L-8416634-3	chr2L-1079-0	+	566	3.27473	7.53289	Akap200	+	chr2L-1914-1	-	2800	-3.28596	2.01232	Akap200	+	convergent	5.52057	6.56069
Merged-chr2L-8420112-5	chr2L-1916-1	-	2837	0.390529	4.02206	Akap200	+	chr2L-1912-1	-	4475	-2.07398	1.41298	Akap200	+	tandem	2.60908	2.46451
Merged-chr2L-8424744-3	chr2L-1914-1	-	4620	-3.28596	2.01232	Akap200	+	chr2L-1911-1	-	12180	2.16156	4.35234	D12	-	tandem	2.34003	5.44752
Merged-chr2L-8437407-4	chr2L-1912-1	-	12263	-2.07398	1.41298	Akap200	+	chr2L-1910-1	-	11964	0.696759	3.67642	U26	-	tandem	2.26343	2.77074
Merged-chr2L-8438402-1	chr2L-1080-0	+	830	1.00575	5.39153	Chrac-14	+	chr2L-1910-1	-	10996	0.696759	3.67642	U26	-	convergent	1.71512	0.308995
Merged-chr2L-8442097-4	chr2L-1080-0	+	4331	1.00575	5.39153	Chrac-14	+	chr2L-1910-1	-	7235	0.696759	3.67642	U26	-	convergent	1.71512	0.308995
Merged-chr2L-8449528-2	chr2L-1080-0	+	11940	1.00575	5.39153	Chrac-14	+	chr2L-1908-1	-	14298	-1.53165	3.60852	fu12	-	convergent	1.78301	2.5374
Merged-chr2L-8464569-3	chr2L-1908-1	-	275	-1.53165	3.60852	fu12	-	chr2L-1084-0	+	1770	1.00386	5.99524	d	+	divergent	2.38672	2.53551
Merged-chr2L-8479333-17	chr2L-1085-0	+	2225	-2.89457	1.37716	CheA29a	+	chr2L-1087-0	+	1162	1.93941	9.31496	CG43796	+	tandem	7.9378	4.83398
Merged-chr2L-8485714-1	chr2L-1088-0	+	21	1.7663	7.82731	CR43604	+	chr2L-1897-1	-	7635	-3.50054	1.72941	CG43400	+	convergent	6.0979	5.26684
Merged-chr2L-8488875-3	chr2L-1088-0	+	3135	1.7663	7.82731	CR43604	+	chr2L-1897-1	-	4382	-3.50054	1.72941	CG43400	+	convergent	6.0979	5.26684
Merged-chr2L-8511887-3	chr2L-1089-0	+	971	0.0468291	3.81005	CG13096	-	chr2L-1892-1	-	2759	2.64841	4.56629	CG13097	-	convergent	0.756248	2.60158
Merged-chr2L-8515019-6	chr2L-1893-1	-	2514	3.14702	5.52028	CG13096	-	chr2L-1891-1	-	1880	1.52733	3.46232	mRpL51	-	tandem	2.05796	1.61969
Merged-chr2L-8516035-1	chr2L-1090-0	+	783	2.4525	5.13958	PIG-U	+	chr2L-1891-1	-	1175	1.52733	3.46232	mRpL51	-	convergent	1.67726	0.925169
Merged-chr2L-8517399-6	chr2L-1090-0	+	1654	2.4525	5.13958	PIG-U	+	chr2L-1890-1	-	3792	1.91741	5.46589	Acer	+	convergent	0.326318	0.535091
Merged-chr2L-8522032-1	chr2L-1890-1	-	118	1.91741	5.46589	Acer	+	chr2L-1889-1	-	607	-1.19475	3.38326	Acer	+	tandem	2.08263	3.11215
Merged-chr2L-8528073-1	chr2L-1889-1	-	5070	-1.19475	3.38326	Acer	+	chr2L-1888-1	-	320	1.8546	5.28199	lmgA		tandem	1.89872	3.04935
Merged-chr2L-8528504-2	chr2L-1889-1	-	5463	-1.19475	3.38326	Acer	+	chr2L-1093-0	+	331	-3.26336	4.62475	CG17834	+	divergent	1.24148	2.06861
Merged-chr2L-8533650-2	chr2L-1093-0	+	4534	-3.26336	4.62475	CG17834	+	chr2L-1094-0	+	1879	-3.21615	-0.977755	CG17834	+	tandem	5.6025	0.0472039
Merged-chr2L-8536420-1	chr2L-1094-0	+	707	-3.21615	-0.977755	CG17834	+	chr2L-1095-0	+	5127	1.06789	9.01351	Sema1a		tandem	9.99127	4.28404
Merged-chr2L-8538687-7	chr2L-1094-0	+	2848	-3.21615	-0.977755	CG17834	+	chr2L-1095-0	+	2686	1.06789	9.01351	Sema1a		tandem	9.99127	4.28404
Merged-chr2L-8542982-19	chr2L-1886-1	-	310	-1.47917	8.71929	Sema1a		chr2L-1884-1	-	553	-1.63348	1.48206	Sema1a		tandem	7.23722	0.154308
Merged-chr2L-8545650-1	chr2L-1885-1	-	1349	-1.74371	2.188	Sema1a		chr2L-1097-0	+	55799	1.1062	0.751274	CR43855	-	divergent	1.43673	2.84991
Merged-chr2L-8578592-2	chr2L-1884-1	-	32604	-1.63348	1.48206	Sema1a		chr2L-1097-0	+	22843	1.1062	0.751274	CR43855	-	divergent	0.730791	2.73968
Merged-chr2L-8609017-5	chr2L-1097-0	+	7189	1.1062	0.751274	CR43855	-	chr2L-1870-1	-	3873	-3.57405	3.96287	CR43855	-	convergent	3.2116	4.68025
Merged-chr2L-8619955-2	chr2L-1870-1	-	6610	-3.57405	3.96287	CR43855	-	chr2L-1868-1	-	31567	-3.63694	1.9405	Glt	+	tandem	2.02237	0.0628876
Merged-chr2L-8682663-1	chr2L-1863-1	-	2525	-1.74474	3.50444	CG9287	-	chr2L-1099-0	+	524	-0.711396	9.40095	CG9289	-	divergent	5.89651	1.03335
Merged-chr2L-8683383-7	chr2L-1863-1	-	3079	-1.74474	3.50444	CG9287	-	chr2L-1862-1	-	367	-1.50966	9.51892	CG9289	-	tandem	6.01448	0.235084
Merged-chr2L-8684013-1	chr2L-1099-0	+	449	-0.711396	9.40095	CG9289	-	chr2L-1861-1	-	1769	2.30281	5.01981	PrBP	-	convergent	4.38114	3.0142
Merged-chr2L-8690582-1	chr2L-1100-0	+	4276	1.8409	2.55161	Trs23	+	chr2L-1860-1	-	662	-2.78978	2.10283	Hnf4	-	convergent	0.448773	4.63067
Merged-chr2L-8700132-1	chr2L-1858-1	-	27	-4.24512	1.48206	Hnf4	-	chr2L-1857-1	-	22860	0.23633	0.368983	raw	-	tandem	1.11308	4.48145
Merged-chr2L-8738674-1	chr2L-1856-1	-	2669	0.20772	5.47863	raw	-	chr2L-1855-1	-	1895	0.048783	3.82342	raw	-	tandem	1.65521	0.158937
Merged-chr2L-8740600-2	chr2L-1856-1	-	4542	0.20772	5.47863	raw	-	chr2L-1109-0	+	47732	-3.40856	1.83881	CG42710	-	divergent	3.63982	3.61628
Merged-chr2L-8758661-5	chr2L-1855-1	-	17803	0.048783	3.82342	raw	-	chr2L-1109-0	+	29653	-3.40856	1.83881	CG42710	-	divergent	1.9846	3.45734
Merged-chr2L-8794260-2	chr2L-1109-0	+	5504	-3.40856	1.83881	CG42710	-	chr2L-1847-1	-	1377	-2.46812	1.41298	CG42710	-	convergent	0.425831	0.940437
Merged-chr2L-8811390-4	chr2L-1843-1	-	1202	-1.28598	4.57423	SoxN	+	chr2L-1118-0	+	13953	4.28775	9.35407	SoxN	+	divergent	4.77984	5.57373
Merged-chr2L-8823509-1	chr2L-1843-1	-	13361	-1.28598	4.57423	SoxN	+	chr2L-1118-0	+	1914	4.28775	9.35407	SoxN	+	divergent	4.77984	5.57373
Merged-chr2L-8825609-2	chr2L-1843-1	-	15352	-1.28598	4.57423	SoxN	+	chr2L-1832-1	-	13247	-1.86753	2.55161	SoxN	+	tandem	2.02262	0.58155
Merged-chr2L-8832290-5	chr2L-1835-1	-	6220	-1.71545	3.1162	SoxN	+	chr2L-1832-1	-	6598	-1.86753	2.55161	SoxN	+	tandem	0.564597	0.152081
Merged-chr2L-8832667-2	chr2L-1835-1	-	6723	-1.71545	3.1162	SoxN	+	chr2L-1832-1	-	6310	-1.86753	2.55161	SoxN	+	tandem	0.564597	0.152081
Merged-chr2L-8841284-7	chr2L-1832-1	-	1886	-1.86753	2.55161	SoxN	+	chr2L-1120-0	+	5002	-1.52347	2.10283	CR45365	-	divergent	0.448773	0.344058
Merged-chr2L-8847188-1	chr2L-1120-0	+	20	-1.52347	2.10283	CR45365	-	chr2L-1830-1	-	1966	-2.06182	1.37716	CR45365	-	convergent	0.725674	0.538349
Merged-chr2L-8848042-2	chr2L-1831-1	-	1004	-0.847663	2.1246	CR45365	-	chr2L-1830-1	-	1420	-2.06182	1.37716	CR45365	-	tandem	0.747443	1.21415
Merged-chr2L-8848575-1	chr2L-1831-1	-	1285	-0.847663	2.1246	CR45365	-	chr2L-1830-1	-	635	-2.06182	1.37716	CR45365	-	tandem	0.747443	1.21415
Merged-chr2L-8849432-2	chr2L-1831-1	-	2220	-0.847663	2.1246	CR45365	-	chr2L-1121-0	+	2334	-1.59986	2.14605	CR45365	-	divergent	0.0214451	0.752194
Merged-chr2L-8872605-1	chr2L-1827-1	-	6244	-3.21812	1.72941	CG32983	+	chr2L-1123-0	+	3293	-3.10351	0.507977	CR44414	+	divergent	1.22144	0.114605
Merged-chr2L-8881244-1	chr2L-1824-1	-	4999	-3.23062	1.64155	CR44414	+	chr2L-1126-0	+	17302	-3.48596	6.27254	CG34398	+	divergent	4.63099	0.255336
Merged-chr2L-8888901-2	chr2L-1824-1	-	12506	-3.23062	1.64155	CR44414	+	chr2L-1126-0	+	9508	-3.48596	6.27254	CG34398	+	divergent	4.63099	0.255336
Merged-chr2L-8936751-4	chr2L-1818-1	-	12046	-2.4225	-0.803203	Tsp29Fa	+	chr2L-1130-0	+	252	-2.90122	2.10283	Tsp29Fb	+	divergent	2.90604	0.478723
Merged-chr2L-8937932-2	chr2L-1130-0	+	409	-2.90122	2.10283	Tsp29Fb	+	chr2L-1816-1	-	8453	0.685201	2.59903	C1GalTA	-	convergent	0.496195	3.58642
Merged-chr2L-8943274-10	chr2L-1130-0	+	5512	-2.90122	2.10283	Tsp29Fb	+	chr2L-1816-1	-	2760	0.685201	2.59903	C1GalTA	-	convergent	0.496195	3.58642
Merged-chr2L-8950468-13	chr2L-1816-1	-	3120	0.685201	2.59903	C1GalTA	-	chr2L-1814-1	-	6812	0.831672	4.71001	CG31886	-	tandem	2.11098	0.146471
Merged-chr2L-8951769-2	chr2L-1815-1	-	314	-2.20704	3.09431	C1GalTA	-	chr2L-1814-1	-	6010	0.831672	4.71001	CG31886	-	tandem	1.6157	3.03871
Merged-chr2L-8952640-5	chr2L-1815-1	-	960	-2.20704	3.09431	C1GalTA	-	chr2L-1814-1	-	4891	0.831672	4.71001	CG31886	-	tandem	1.6157	3.03871
Merged-chr2L-8958433-1	chr2L-1814-1	-	258	0.831672	4.71001	CG31886	-	chr2L-1136-0	+	8908	-4.18198	3.76224	CG18088	+	divergent	0.94777	5.01365
Merged-chr2L-8960854-3	chr2L-1814-1	-	2568	0.831672	4.71001	CG31886	-	chr2L-1136-0	+	6371	-4.18198	3.76224	CG18088	+	divergent	0.94777	5.01365
Merged-chr2L-8997276-8	chr2L-1142-0	+	4916	-3.18376	1.0979	CG9555	+	chr2L-1146-0	+	12888	-2.99507	0.572755	CG9568	+	tandem	0.52514	0.188688
Merged-chr2L-9115264-1	chr2L-1155-0	+	26061	-2.61283	-0.977755	Toll-4	+	chr2L-1159-0	+	10232	1.51931	9.70482	CG32982	+	tandem	10.6826	4.13214
Merged-chr2L-9116232-2	chr2L-1155-0	+	26939	-2.61283	-0.977755	Toll-4	+	chr2L-1159-0	+	9144	1.51931	9.70482	CG32982	+	tandem	10.6826	4.13214
Merged-chr2L-9117607-7	chr2L-1155-0	+	28099	-2.61283	-0.977755	Toll-4	+	chr2L-1159-0	+	7790	1.51931	9.70482	CG32982	+	tandem	10.6826	4.13214
Merged-chr2L-9120975-7	chr2L-1155-0	+	31250	-2.61283	-0.977755	Toll-4	+	chr2L-1159-0	+	4271	1.51931	9.70482	CG32982	+	tandem	10.6826	4.13214
Merged-chr2L-9121823-3	chr2L-1155-0	+	32521	-2.61283	-0.977755	Toll-4	+	chr2L-1159-0	+	3591	1.51931	9.70482	CG32982	+	tandem	10.6826	4.13214
Merged-chr2L-9122841-2	chr2L-1155-0	+	33396	-2.61283	-0.977755	Toll-4	+	chr2L-1159-0	+	2413	1.51931	9.70482	CG32982	+	tandem	10.6826	4.13214
Merged-chr2L-9124532-2	chr2L-1155-0	+	35262	-2.61283	-0.977755	Toll-4	+	chr2L-1159-0	+	1018	1.51931	9.70482	CG32982	+	tandem	10.6826	4.13214
Merged-chr2L-9125897-5	chr2L-1155-0	+	36643	-2.61283	-0.977755	Toll-4	+	chr2L-1795-1	-	23647	-1.74396	2.8934	CG32982	+	convergent	3.87116	0.868868
Merged-chr2L-9128221-1	chr2L-1159-0	+	2422	1.51931	9.70482	CG32982	+	chr2L-1795-1	-	21790	-1.74396	2.8934	CG32982	+	convergent	6.81142	3.26327
Merged-chr2L-9148790-2	chr2L-1159-0	+	22881	1.51931	9.70482	CG32982	+	chr2L-1795-1	-	1104	-1.74396	2.8934	CG32982	+	convergent	6.81142	3.26327
Merged-chr2L-9150294-3	chr2L-1159-0	+	24368	1.51931	9.70482	CG32982	+	chr2L-1792-1	-	16047	1.43119	4.80069	CG9586	-	convergent	4.90413	0.0881221
Merged-chr2L-9158523-1	chr2L-1795-1	-	8341	-1.74396	2.8934	CG32982	+	chr2L-1792-1	-	7902	1.43119	4.80069	CG9586	-	tandem	1.90729	3.17515
Merged-chr2L-9166795-9	chr2L-1795-1	-	16196	-1.74396	2.8934	CG32982	+	chr2L-1160-0	+	9149	-0.0522335	8.11551	tai	+	divergent	5.22211	1.69173
Merged-chr2L-9176648-4	chr2L-1792-1	-	9586	1.43119	4.80069	CG9586	-	chr2L-1161-0	+	1107	-0.0612807	1.30273	tai	+	divergent	3.49796	1.49247
Merged-chr2L-9177682-7	chr2L-1790-1	-	844	-2.38502	0.440153	tai	+	chr2L-1161-0	+	461	-0.0612807	1.30273	tai	+	divergent	0.862576	2.32374
Merged-chr2L-9179079-11	chr2L-1790-1	-	1620	-2.38502	0.440153	tai	+	chr2L-1787-1	-	23844	-2.55495	1.22425	tai	+	tandem	0.784097	0.169925
Merged-chr2L-9205396-4	chr2L-1787-1	-	1526	-2.55495	1.22425	tai	+	chr2L-1162-0	+	17160	-0.257725	-0.152635	aust	-	divergent	1.37689	2.29722
Merged-chr2L-9233743-1	chr2L-1784-1	-	7205	-2.81678	1.54799	aust	-	chr2L-1782-1	-	2816	-1.17899	8.49323	aust	-	tandem	6.94524	1.63779
Merged-chr2L-9330731-1	chr2L-1166-0	+	58322	-3.71565	0.694187	Ggamma30A	+	chr2L-1775-1	-	673	-1.66997	1.37716	Cks30A	+	convergent	0.682972	2.04567
Merged-chr2L-9417696-1	chr2L-1175-0	+	1139	-2.7544	4.60552	Mco1	+	chr2L-1176-0	+	3715	-2.77717	0.910117	Mco1	+	tandem	3.69541	0.0227652
Merged-chr2L-9430915-1	chr2L-1765-1	-	9057	-4.29501	0.806188	Mco1	+	chr2L-1762-1	-	5	1.36298	5.09617	FucTB	-	tandem	4.28998	5.65799
Merged-chr2L-9431520-1	chr2L-1762-1	-	319	1.36298	5.09617	FucTB	-	chr2L-1761-1	-	1270	-1.17889	2.3446	scat	+	tandem	2.75157	2.54187
Merged-chr2L-9443995-2	chr2L-1178-0	+	6563	-3.62242	3.1053	numb	+	chr2L-1759-1	-	5292	-3.2644	1.37716	numb	+	convergent	1.72814	0.358019
Merged-chr2L-9448297-3	chr2L-1178-0	+	10814	-3.62242	3.1053	numb	+	chr2L-1759-1	-	782	-3.2644	1.37716	numb	+	convergent	1.72814	0.358019
Merged-chr2L-9449318-2	chr2L-1178-0	+	11816	-3.62242	3.1053	numb	+	chr2L-1179-0	+	315	2.53545	7.98289	numb	+	tandem	4.87759	6.15786
Merged-chr2L-9449937-2	chr2L-1759-1	-	310	-3.2644	1.37716	numb	+	chr2L-1758-1	-	4572	-2.53412	2.08073	numb	+	tandem	0.703572	0.730281
Merged-chr2L-9451447-1	chr2L-1179-0	+	1578	2.53545	7.98289	numb	+	chr2L-1758-1	-	3159	-2.53412	2.08073	numb	+	convergent	5.90215	5.06956
Merged-chr2L-9453225-11	chr2L-1179-0	+	3135	2.53545	7.98289	numb	+	chr2L-1758-1	-	919	-2.53412	2.08073	numb	+	convergent	5.90215	5.06956
Merged-chr2L-9454770-14	chr2L-1179-0	+	4181	2.53545	7.98289	numb	+	chr2L-1757-1	-	11356	-5.77182	-3.10864	CR43769	+	convergent	11.0915	8.30727
Merged-chr2L-9464733-3	chr2L-1758-1	-	9751	-2.53412	2.08073	numb	+	chr2L-1757-1	-	2081	-5.77182	-3.10864	CR43769	+	tandem	5.18937	3.2377
Merged-chr2L-9494489-12	chr2L-1757-1	-	26238	-5.77182	-3.10864	CR43769	+	chr2L-1180-0	+	269	1.45748	7.33644	CG33298	+	divergent	10.4451	7.2293
Merged-chr2L-9496087-5	chr2L-1755-1	-	435	1.69053	5.85253	Gdi	-	chr2L-1181-0	+	11443	1.23836	3.15902	Oatp30B	+	divergent	2.6935	0.452165
Merged-chr2L-9502382-3	chr2L-1180-0	+	6766	1.45748	7.33644	CG33298	+	chr2L-1181-0	+	6142	1.23836	3.15902	Oatp30B	+	tandem	4.17742	0.219117
Merged-chr2L-9522236-22	chr2L-1752-1	-	8293	-3.9983	1.5154	Oatp30B	+	chr2L-1745-1	-	37169	-3.37038	1.30273	jp	-	tandem	0.212674	0.62792
Merged-chr2L-9540174-1	chr2L-1182-0	+	18922	-0.627057	5.16606	Oatp30B	+	chr2L-1745-1	-	20242	-3.37038	1.30273	jp	-	convergent	3.86333	2.74333
Merged-chr2L-9568407-1	chr2L-1743-1	-	1501	-1.74814	2.91854	jp	-	chr2L-1184-0	+	356	2.17278	7.867	CG3838	+	divergent	4.94845	3.92092
Merged-chr2L-9570419-3	chr2L-1184-0	+	1341	2.17278	7.867	CG3838	+	chr2L-1741-1	-	5976	0.614406	5.42481	Mtpalpha	-	convergent	2.44219	1.55837
Merged-chr2L-9576460-4	chr2L-1184-0	+	7060	2.17278	7.867	CG3838	+	chr2L-1740-1	-	4823	0.70158	10.0241	gcm	-	convergent	2.15707	1.4712
Merged-chr2L-9577479-2	chr2L-1741-1	-	507	0.614406	5.42481	Mtpalpha	-	chr2L-1740-1	-	4092	0.70158	10.0241	gcm	-	tandem	4.59925	0.087174
Merged-chr2L-9579143-4	chr2L-1741-1	-	1938	0.614406	5.42481	Mtpalpha	-	chr2L-1740-1	-	2217	0.70158	10.0241	gcm	-	tandem	4.59925	0.087174
Merged-chr2L-9581804-2	chr2L-1741-1	-	4875	0.614406	5.42481	Mtpalpha	-	chr2L-1736-1	-	20435	-3.49788	0.215157	CG4382	-	tandem	5.20966	4.11229
Merged-chr2L-9584306-2	chr2L-1185-0	+	2256	-4.75702	-0.803203	gcm	-	chr2L-1736-1	-	17843	-3.49788	0.215157	CG4382	-	convergent	1.01836	1.25913
Merged-chr2L-9596705-4	chr2L-1185-0	+	14425	-4.75702	-0.803203	gcm	-	chr2L-1736-1	-	5219	-3.49788	0.215157	CG4382	-	convergent	1.01836	1.25913
Merged-chr2L-9598133-1	chr2L-1185-0	+	16129	-4.75702	-0.803203	gcm	-	chr2L-1736-1	-	4062	-3.49788	0.215157	CG4382	-	convergent	1.01836	1.25913
Merged-chr2L-9598825-1	chr2L-1185-0	+	16897	-4.75702	-0.803203	gcm	-	chr2L-1736-1	-	3446	-3.49788	0.215157	CG4382	-	convergent	1.01836	1.25913
Merged-chr2L-9599399-1	chr2L-1185-0	+	17489	-4.75702	-0.803203	gcm	-	chr2L-1736-1	-	2889	-3.49788	0.215157	CG4382	-	convergent	1.01836	1.25913
Merged-chr2L-9601402-6	chr2L-1185-0	+	19209	-4.75702	-0.803203	gcm	-	chr2L-1736-1	-	684	-3.49788	0.215157	CG4382	-	convergent	1.01836	1.25913
Merged-chr2L-9602285-1	chr2L-1185-0	+	20188	-4.75702	-0.803203	gcm	-	chr2L-1194-0	+	5846	-3.29759	1.98877	gcm2	+	tandem	2.79198	1.45943
Merged-chr2L-9612719-3	chr2L-1194-0	+	4034	-3.29759	1.98877	gcm2	+	chr2L-1195-0	+	445	0.875694	7.01957	Trx-2	+	tandem	5.0308	4.17328
Merged-chr2L-9613632-5	chr2L-1194-0	+	4797	-3.29759	1.98877	gcm2	+	chr2L-1196-0	+	2761	0.558267	9.65123	GlcAT-S	+	tandem	7.66246	3.85586
Merged-chr2L-9649433-2	chr2L-1198-0	+	15249	-3.04057	3.95682	Apoltp	+	chr2L-1731-1	-	49767	2.32073	6.90554	Pka-C1	-	convergent	2.94872	5.3613
Merged-chr2L-9698706-2	chr2L-1198-0	+	64462	-3.04057	3.95682	Apoltp	+	chr2L-1731-1	-	420	2.32073	6.90554	Pka-C1	-	convergent	2.94872	5.3613
Merged-chr2L-9699268-1	chr2L-1198-0	+	65037	-3.04057	3.95682	Apoltp	+	chr2L-1201-0	+	376	4.7536	9.10806	hoip	+	tandem	5.15124	7.79417
Merged-chr2L-9699929-1	chr2L-1731-1	-	354	2.32073	6.90554	Pka-C1	-	chr2L-1730-1	-	5825	1.43649	8.87148	CG31710	-	tandem	1.96594	0.884235
Merged-chr2L-9700552-1	chr2L-1201-0	+	491	4.7536	9.10806	hoip	+	chr2L-1730-1	-	5190	1.43649	8.87148	CG31710	-	convergent	0.236583	3.31711
Merged-chr2L-9711311-1	chr2L-1730-1	-	5205	1.43649	8.87148	CG31710	-	chr2L-1203-0	+	4113	-2.16918	2.38123	CG4364	-	divergent	6.49025	3.60567
Merged-chr2L-9714551-8	chr2L-1729-1	-	3042	2.4816	4.11742	CG4364	-	chr2L-1203-0	+	669	-2.16918	2.38123	CG4364	-	divergent	1.73619	4.65078
Merged-chr2L-9731457-2	chr2L-1203-0	+	15754	-2.16918	2.38123	CG4364	-	chr2L-1721-1	-	12421	-3.32055	3.92616	Nckx30C	-	convergent	1.54492	1.15138
Merged-chr2L-9757713-4	chr2L-1720-1	-	10224	-4.01409	3.49611	Nckx30C	-	chr2L-1718-1	-	483	2.52118	7.10555	zf30C	+	tandem	3.60944	6.53528
Merged-chr2L-9759013-2	chr2L-1207-0	+	415	2.32501	4.94837	zf30C	+	chr2L-1717-1	-	4043	1.27725	4.68825	Taf11	-	convergent	0.260123	1.04776
Merged-chr2L-9763660-1	chr2L-1208-0	+	52	2.70068	6.87696	und	+	chr2L-1716-1	-	6330	-2.54633	3.47932	CG17633	+	convergent	3.39765	5.24701
Merged-chr2L-9767818-2	chr2L-1208-0	+	4080	2.70068	6.87696	und	+	chr2L-1716-1	-	2124	-2.54633	3.47932	CG17633	+	convergent	3.39765	5.24701
Merged-chr2L-9775779-1	chr2L-1716-1	-	5612	-2.54633	3.47932	CG17633	+	chr2L-1210-0	+	6519	-2.13908	9.11793	IP3K1	+	divergent	5.63861	0.407255
Merged-chr2L-9776124-1	chr2L-1716-1	-	5966	-2.54633	3.47932	CG17633	+	chr2L-1210-0	+	6183	-2.13908	9.11793	IP3K1	+	divergent	5.63861	0.407255
Merged-chr2L-9785563-2	chr2L-1714-1	-	3102	-4.22381	0.806188	IP3K1	+	chr2L-1211-0	+	5266	1.96296	5.18172	CG4036	+	divergent	4.37553	6.18677
Merged-chr2L-9790801-2	chr2L-1714-1	-	8226	-4.22381	0.806188	IP3K1	+	chr2L-1713-1	-	2150	1.66153	4.69554	CG13123	-	tandem	3.88935	5.88534
Merged-chr2L-9793107-1	chr2L-1211-0	+	1983	1.96296	5.18172	CG4036	+	chr2L-1709-1	-	47524	-2.95325	1.34042	CR43766	+	convergent	3.84129	4.91621
Merged-chr2L-9799763-5	chr2L-1713-1	-	6189	1.66153	4.69554	CG13123	-	chr2L-1709-1	-	40647	-2.95325	1.34042	CR43766	+	tandem	3.35512	4.61478
Merged-chr2L-9887984-2	chr2L-1707-1	-	1548	-3.45451	3.28035	nAChRalpha6	-	chr2L-1706-1	-	6875	3.58452	7.86134	snoRNA:Me18S-A1576	-	tandem	4.58099	7.03903
Merged-chr2L-9890803-2	chr2L-1214-0	+	2598	1.42567	5.22519	FKBP59	+	chr2L-1706-1	-	4067	3.58452	7.86134	snoRNA:Me18S-A1576	-	convergent	2.63615	2.15885
Merged-chr2L-9893283-1	chr2L-1214-0	+	5100	1.42567	5.22519	FKBP59	+	chr2L-1706-1	-	1609	3.58452	7.86134	snoRNA:Me18S-A1576	-	convergent	2.63615	2.15885
Merged-chr2L-9897526-1	chr2L-1215-0	+	2129	2.32152	3.59299	Bka	+	chr2L-1216-0	+	293	-2.38342	3.45375	RpS2	-	tandem	0.139242	4.70494
Merged-chr2L-9912729-3	chr2L-1216-0	+	14090	-2.38342	3.45375	RpS2	-	chr2L-1702-1	-	4771	2.81483	7.20851	CG5885	-	convergent	3.75477	5.19825
Merged-chr2L-9914951-7	chr2L-1219-0	+	1799	2.39569	6.18331	Srp54	+	chr2L-1702-1	-	2890	2.81483	7.20851	CG5885	-	convergent	1.02521	0.419136
Merged-chr2L-9918431-5	chr2L-1219-0	+	4850	2.39569	6.18331	Srp54	+	chr2L-1221-0	+	2797	0.744015	3.9749	CG4592	+	tandem	2.2084	1.65168
Merged-chr2L-9935756-1	chr2L-1221-0	+	14092	0.744015	3.9749	CG4592	+	chr2L-1223-0	+	602	-3.29449	1.0979	CR45007	+	tandem	2.87701	4.03851
Merged-chr2L-9938755-6	chr2L-1223-0	+	1328	-3.29449	1.0979	CR45007	+	chr2L-1695-1	-	8297	-1.57999	5.56674	CG5853	-	convergent	4.46885	1.7145
Merged-chr2L-9954119-10	chr2L-1695-1	-	5830	-1.57999	5.56674	CG5853	-	chr2L-1225-0	+	94	1.73558	2.26843	CG4709	+	divergent	3.29831	3.31557
Merged-chr2L-9957425-1	chr2L-1693-1	-	216	1.23957	5.14757	CG5846	-	chr2L-1692-1	-	9381	2.13416	3.7342	Dref	-	tandem	1.41338	0.894592
Merged-chr2L-9960538-3	chr2L-1226-0	+	2773	1.33835	3.63909	CG4658	+	chr2L-1692-1	-	6234	2.13416	3.7342	Dref	-	convergent	0.0951048	0.795807
Merged-chr2L-9963405-10	chr2L-1226-0	+	4656	1.33835	3.63909	CG4658	+	chr2L-1692-1	-	3048	2.13416	3.7342	Dref	-	convergent	0.0951048	0.795807
Merged-chr2L-9964533-2	chr2L-1226-0	+	6829	1.33835	3.63909	CG4658	+	chr2L-1692-1	-	2304	2.13416	3.7342	Dref	-	convergent	0.0951048	0.795807
Merged-chr2L-9965309-1	chr2L-1226-0	+	7541	1.33835	3.63909	CG4658	+	chr2L-1692-1	-	1497	2.13416	3.7342	Dref	-	convergent	0.0951048	0.795807
Merged-chr2L-9967085-8	chr2L-1226-0	+	9120	1.33835	3.63909	CG4658	+	chr2L-1690-1	-	16627	-1.37499	1.67144	bib	+	convergent	1.96765	2.71334
Merged-chr2L-9968460-1	chr2L-1227-0	+	934	2.22543	5.26003	RpL13	+	chr2L-1690-1	-	15509	-1.37499	1.67144	bib	+	convergent	3.58859	3.60043
Merged-chr2L-9969961-1	chr2L-1227-0	+	2518	2.22543	5.26003	RpL13	+	chr2L-1690-1	-	14091	-1.37499	1.67144	bib	+	convergent	3.58859	3.60043
Merged-chr2L-9997090-2	chr2L-1687-1	-	402	1.78195	5.98487	CG31875	-	chr2L-1230-0	+	6566	3.48647	6.97683	CG4747	+	divergent	0.991963	1.70451
Merged-chr2L-10002588-9	chr2L-1687-1	-	5750	1.78195	5.98487	CG31875	-	chr2L-1230-0	+	509	3.48647	6.97683	CG4747	+	divergent	0.991963	1.70451
Merged-chr2L-10004359-12	chr2L-1687-1	-	7101	1.78195	5.98487	CG31875	-	chr2L-1231-0	+	27231	-3.86686	2.68944	obst-B	+	divergent	3.29543	5.64881
Merged-chr2L-10009569-12	chr2L-1686-1	-	4573	-0.0268236	3.20061	CR44873	-	chr2L-1231-0	+	22333	-3.86686	2.68944	obst-B	+	divergent	0.511172	3.84004
Merged-chr2L-10033648-2	chr2L-1231-0	+	798	-3.86686	2.68944	obst-B	+	chr2L-1233-0	+	23086	3.70439	7.61592	Pen	+	tandem	4.92648	7.57125
Merged-chr2L-10034428-2	chr2L-1231-0	+	1606	-3.86686	2.68944	obst-B	+	chr2L-1233-0	+	22316	3.70439	7.61592	Pen	+	tandem	4.92648	7.57125
Merged-chr2L-10054692-1	chr2L-1231-0	+	21994	-3.86686	2.68944	obst-B	+	chr2L-1233-0	+	2156	3.70439	7.61592	Pen	+	tandem	4.92648	7.57125
Merged-chr2L-10056892-1	chr2L-1231-0	+	24064	-3.86686	2.68944	obst-B	+	chr2L-1682-1	-	1681	0.304645	4.77683	Pen	+	convergent	2.0874	4.1715
Merged-chr2L-10058834-4	chr2L-1233-0	+	1406	3.70439	7.61592	Pen	+	chr2L-1234-0	+	22995	-5.21851	-3.10864	CG13133	-	tandem	10.7246	8.9229
Merged-chr2L-10080995-2	chr2L-1682-1	-	22109	0.304645	4.77683	Pen	+	chr2L-1234-0	+	1018	-5.21851	-3.10864	CG13133	-	divergent	7.88547	5.52316
Merged-chr2L-10143525-2	chr2L-1235-0	+	54755	-5.13739	2.59903	CG13133	-	chr2L-1238-0	+	1040	-3.49904	0.959402	CG4839	+	tandem	1.63963	1.63835
Merged-chr2L-10166346-1	chr2L-1238-0	+	21534	-3.49904	0.959402	CG4839	+	chr2L-1245-0	+	13965	-3.48596	3.47084	CG44153	-	tandem	2.51144	0.0130797
Merged-chr2L-10191278-2	chr2L-1674-1	-	10788	-4.80775	5.75471	CG44153	-	chr2L-1671-1	-	9635	2.45342	4.68825	Ripalpha	-	tandem	1.06646	7.26117
Merged-chr2L-10200289-4	chr2L-1674-1	-	19480	-4.80775	5.75471	CG44153	-	chr2L-1671-1	-	477	2.45342	4.68825	Ripalpha	-	tandem	1.06646	7.26117
Merged-chr2L-10201036-2	chr2L-1674-1	-	20356	-4.80775	5.75471	CG44153	-	chr2L-1670-1	-	5668	2.93494	6.04318	CG5734	-	tandem	0.288467	7.7427
Merged-chr2L-10206747-1	chr2L-1248-0	+	5402	2.55968	6.39403	RpL7	+	chr2L-1249-0	+	2000	-1.01249	3.51272	CR44845	+	tandem	2.88131	3.57217
Merged-chr2L-10209078-1	chr2L-1670-1	-	1970	2.93494	6.04318	CG5734	-	chr2L-1669-1	-	1483	-0.338822	2.36303	CG5727	-	tandem	3.68015	3.27376
Merged-chr2L-10210516-3	chr2L-1249-0	+	1237	-1.01249	3.51272	CR44845	+	chr2L-1250-0	+	441	1.39708	3.47932	CG4901	+	tandem	0.033402	2.40956
Merged-chr2L-10215249-2	chr2L-1250-0	+	3868	1.39708	3.47932	CG4901	+	chr2L-1668-1	-	5422	1.6744	7.23252	Npc1a	-	convergent	3.7532	0.27732
Merged-chr2L-10217569-6	chr2L-1250-0	+	5967	1.39708	3.47932	CG4901	+	chr2L-1668-1	-	3127	1.6744	7.23252	Npc1a	-	convergent	3.7532	0.27732
Merged-chr2L-10220705-4	chr2L-1250-0	+	8947	1.39708	3.47932	CG4901	+	chr2L-1251-0	+	248	3.21495	6.02882	Prosalpha6	+	tandem	2.54951	1.81788
Merged-chr2L-10221449-2	chr2L-1668-1	-	262	1.6744	7.23252	Npc1a	-	chr2L-1667-1	-	5080	2.25564	5.45305	CG5708	-	tandem	1.77947	0.581244
Merged-chr2L-10222761-1	chr2L-1251-0	+	1282	3.21495	6.02882	Prosalpha6	+	chr2L-1667-1	-	3907	2.25564	5.45305	CG5708	-	convergent	0.575774	0.959311
Merged-chr2L-10225352-1	chr2L-1251-0	+	3769	3.21495	6.02882	Prosalpha6	+	chr2L-1667-1	-	1213	2.25564	5.45305	CG5708	-	convergent	0.575774	0.959311
Merged-chr2L-10226278-10	chr2L-1251-0	+	4634	3.21495	6.02882	Prosalpha6	+	chr2L-1252-0	+	3937	-0.379775	1.18335	CG5694	-	tandem	4.84547	3.59473
Merged-chr2L-10232983-2	chr2L-1666-1	-	681	1.96047	4.66986	CG5694	-	chr2L-1665-1	-	4430	-1.95528	1.41298	mthl15	-	tandem	3.25688	3.91576
Merged-chr2L-10236124-7	chr2L-1253-0	+	3060	1.96365	6.48414	eEF1delta	+	chr2L-1665-1	-	1519	-1.95528	1.41298	mthl15	-	convergent	5.07116	3.91893
Merged-chr2L-10236877-1	chr2L-1253-0	+	4247	1.96365	6.48414	eEF1delta	+	chr2L-1665-1	-	1005	-1.95528	1.41298	mthl15	-	convergent	5.07116	3.91893
Merged-chr2L-10239446-1	chr2L-1254-0	+	18	2.94613	6.43924	me31B	+	chr2L-1255-0	+	6776	-1.79579	1.05319	chico	-	tandem	5.38605	4.74192
Merged-chr2L-10246781-7	chr2L-1254-0	+	6246	2.94613	6.43924	me31B	+	chr2L-1663-1	-	3230	2.59709	4.74907	bsk	-	convergent	1.69017	0.349037
Merged-chr2L-10250377-11	chr2L-1255-0	+	2995	-1.79579	1.05319	chico	-	chr2L-1662-1	-	5062	1.78075	4.48027	CG5676	-	convergent	3.42707	3.57654
Merged-chr2L-10253862-1	chr2L-1256-0	+	2925	2.02315	4.90815	CG31717	+	chr2L-1662-1	-	2064	1.78075	4.48027	CG5676	-	convergent	0.427881	0.242395
Merged-chr2L-10254912-2	chr2L-1256-0	+	3653	2.02315	4.90815	CG31717	+	chr2L-1662-1	-	649	1.78075	4.48027	CG5676	-	convergent	0.427881	0.242395
Merged-chr2L-10255862-1	chr2L-1256-0	+	4736	2.02315	4.90815	CG31717	+	chr2L-1257-0	+	2585	0.00585794	4.33844	Pten	-	tandem	0.569707	2.01729
Merged-chr2L-10257078-2	chr2L-1662-1	-	812	1.78075	4.48027	CG5676	-	chr2L-1257-0	+	1565	0.00585794	4.33844	Pten	-	divergent	0.141826	1.7749
Merged-chr2L-10260414-7	chr2L-1257-0	+	963	0.00585794	4.33844	Pten	-	chr2L-1661-1	-	2310	2.49229	5.54874	Rsf1	-	convergent	1.2103	2.48643
Merged-chr2L-10263238-2	chr2L-1257-0	+	3748	0.00585794	4.33844	Pten	-	chr2L-1258-0	+	552	2.69647	4.62856	REPTOR-BP	+	tandem	0.29012	2.69061
Merged-chr2L-10264474-9	chr2L-1258-0	+	4	2.69647	4.62856	REPTOR-BP	+	chr2L-1660-1	-	3251	-0.704387	1.83881	CG4957	+	convergent	2.78975	3.40086
Merged-chr2L-10265352-4	chr2L-1258-0	+	1061	2.69647	4.62856	REPTOR-BP	+	chr2L-1660-1	-	2670	-0.704387	1.83881	CG4957	+	convergent	2.78975	3.40086
Merged-chr2L-10270089-1	chr2L-1660-1	-	1611	-0.704387	1.83881	CG4957	+	chr2L-1659-1	-	8502	2.56905	2.10283	Utx	-	tandem	0.264021	3.27344
Merged-chr2L-10277542-2	chr2L-1660-1	-	9040	-0.704387	1.83881	CG4957	+	chr2L-1659-1	-	1065	2.56905	2.10283	Utx	-	tandem	0.264021	3.27344
Merged-chr2L-10278536-4	chr2L-1660-1	-	9756	-0.704387	1.83881	CG4957	+	chr2L-1658-1	-	13386	1.04892	3.7342	CG5604	-	tandem	1.89538	1.7533
Merged-chr2L-10285221-8	chr2L-1659-1	-	6150	2.56905	2.10283	Utx	-	chr2L-1658-1	-	6898	1.04892	3.7342	CG5604	-	tandem	1.63136	1.52013
Merged-chr2L-10289286-2	chr2L-1659-1	-	10126	2.56905	2.10283	Utx	-	chr2L-1658-1	-	2690	1.04892	3.7342	CG5604	-	tandem	1.63136	1.52013
Merged-chr2L-10291514-18	chr2L-1659-1	-	11123	2.56905	2.10283	Utx	-	chr2L-1262-0	+	2871	-2.81465	2.74671	Hand	-	divergent	0.643876	5.3837
Merged-chr2L-10298575-2	chr2L-1262-0	+	3014	-2.81465	2.74671	Hand	-	chr2L-1263-0	+	646	-3.32255	1.0979	CYLD	-	tandem	1.64882	0.5079
Merged-chr2L-10303920-6	chr2L-1657-1	-	3854	1.31964	2.50257	CYLD	-	chr2L-1265-0	+	2749	2.30699	5.22519	CG4968	+	divergent	2.72261	0.987349
Merged-chr2L-10306940-1	chr2L-1656-1	-	2853	0.56154	4.55832	nmd	-	chr2L-1655-1	-	7323	3.04908	5.08233	Usp14	-	tandem	0.524009	2.48754
Merged-chr2L-10311921-9	chr2L-1265-0	+	4278	2.30699	5.22519	CG4968	+	chr2L-1655-1	-	1782	3.04908	5.08233	Usp14	-	convergent	0.14286	0.742092
Merged-chr2L-10313911-7	chr2L-1265-0	+	6556	2.30699	5.22519	CG4968	+	chr2L-1268-0	+	336	0.626009	3.02655	CG4972	+	tandem	2.19864	1.68098
Merged-chr2L-10315605-11	chr2L-1655-1	-	337	3.04908	5.08233	Usp14	-	chr2L-1653-1	-	5570	-1.35157	3.68377	CG5381	-	tandem	1.39856	4.40065
Merged-chr2L-10318036-1	chr2L-1268-0	+	3088	0.626009	3.02655	CG4972	+	chr2L-1653-1	-	3680	-1.35157	3.68377	CG5381	-	convergent	0.657217	1.97758
Merged-chr2L-10319880-1	chr2L-1268-0	+	4986	0.626009	3.02655	CG4972	+	chr2L-1653-1	-	1891	-1.35157	3.68377	CG5381	-	convergent	0.657217	1.97758
Merged-chr2L-10327242-6	chr2L-1653-1	-	5141	-1.35157	3.68377	CG5381	-	chr2L-1652-1	-	407	2.32202	4.51776	RnrL	-	tandem	0.833998	3.6736
Merged-chr2L-10327892-1	chr2L-1653-1	-	5922	-1.35157	3.68377	CG5381	-	chr2L-1272-0	+	3578	2.23597	2.80179	CG5037	+	divergent	0.881972	3.58755
Merged-chr2L-10331701-1	chr2L-1652-1	-	3532	2.32202	4.51776	RnrL	-	chr2L-1651-1	-	1339	1.76653	3.22096	GATAd	+	tandem	1.2968	0.555491
Merged-chr2L-10333777-12	chr2L-1272-0	+	817	2.23597	2.80179	CG5037	+	chr2L-1648-1	-	2242	-2.03418	-2.46404	SamDC	+	convergent	5.26583	4.27016
Merged-chr2L-10337024-4	chr2L-1650-1	-	1220	0.813408	2.14605	GATAd	+	chr2L-1273-0	+	1876	1.27361	8.33738	SamDC	+	divergent	6.19134	0.460205
Merged-chr2L-10339625-6	chr2L-1648-1	-	1768	-2.03418	-2.46404	SamDC	+	chr2L-1274-0	+	1622	2.77307	5.60402	CG31715	+	divergent	8.06806	4.80726
Merged-chr2L-10341742-1	chr2L-1274-0	+	4	2.77307	5.60402	CG31715	+	chr2L-1646-1	-	2246	-1.31187	1.96484	CG5022	+	convergent	3.63919	4.08494
Merged-chr2L-10342816-2	chr2L-1274-0	+	973	2.77307	5.60402	CG31715	+	chr2L-1646-1	-	955	-1.31187	1.96484	CG5022	+	convergent	3.63919	4.08494
Merged-chr2L-10344232-8	chr2L-1274-0	+	2052	2.77307	5.60402	CG31715	+	chr2L-1276-0	+	8667	-2.04708	0.0429497	CG34367	-	tandem	5.56107	4.82015
Merged-chr2L-10356199-2	chr2L-1644-1	-	1959	-3.66583	0.131621	CG34367	-	chr2L-1277-0	+	550	1.89074	4.68459	CG5045	+	divergent	4.55297	5.55657
Merged-chr2L-10357035-1	chr2L-1644-1	-	2559	-3.66583	0.131621	CG34367	-	chr2L-1643-1	-	5287	2.30085	6.04175	Cand1	-	tandem	5.91013	5.96668
Merged-chr2L-10358128-2	chr2L-1277-0	+	892	1.89074	4.68459	CG5045	+	chr2L-1643-1	-	4305	2.30085	6.04175	Cand1	-	convergent	1.35716	0.410113
Merged-chr2L-10362855-3	chr2L-1277-0	+	5462	1.89074	4.68459	CG5045	+	chr2L-1642-1	-	1142	-1.48312	1.67144	lft	+	convergent	3.01315	3.37386
Merged-chr2L-10364478-3	chr2L-1278-0	+	1267	4.03779	4.55431	pim	+	chr2L-1279-0	+	1826	2.25762	4.78027	CG5056	+	tandem	0.225954	1.78017
Merged-chr2L-10366750-1	chr2L-1642-1	-	1725	-1.48312	1.67144	lft	+	chr2L-1641-1	-	1839	-0.330923	1.34042	CG5056	+	tandem	0.331013	1.1522
Merged-chr2L-10375724-2	chr2L-1641-1	-	6757	-0.330923	1.34042	CG5056	+	chr2L-1280-0	+	480	1.18556	2.1246	dpr19	+	divergent	0.784178	1.51648
Merged-chr2L-10380104-1	chr2L-1280-0	+	3559	1.18556	2.1246	dpr19	+	chr2L-1639-1	-	5968	2.98008	5.58452	Cdk1	-	convergent	3.45992	1.79452
Merged-chr2L-10384951-1	chr2L-1281-0	+	4751	1.90743	5.37573	gny	+	chr2L-1639-1	-	1207	2.98008	5.58452	Cdk1	-	convergent	0.208786	1.07265
Merged-chr2L-10396226-9	chr2L-1638-1	-	7024	0.617782	1.34042	da	+	chr2L-1283-0	+	224	2.50329	3.62389	Cnot4	+	divergent	2.28346	1.88551
Merged-chr2L-10396981-1	chr2L-1283-0	+	60	2.50329	3.62389	Cnot4	+	chr2L-1636-1	-	978	0.611074	3.8757	Cnot4	+	convergent	0.251814	1.89222
Merged-chr2L-10403089-3	chr2L-1636-1	-	4701	0.611074	3.8757	Cnot4	+	chr2L-1634-1	-	1829	2.08731	2.53545	LSm-4		tandem	1.34025	1.47623
Merged-chr2L-10408441-1	chr2L-1285-0	+	24	3.66716	7.18992	RpS27A	+	chr2L-1632-1	-	4917	1.59826	5.73362	CG5355	-	convergent	1.4563	2.0689
Merged-chr2L-10414028-5	chr2L-1632-1	-	321	1.59826	5.73362	CG5355	-	chr2L-1287-0	+	4822	2.02315	4.64748	RfC3	+	divergent	1.08614	0.424884
Merged-chr2L-10419608-6	chr2L-1286-0	+	5075	1.95518	6.75316	Klp31E	+	chr2L-1631-1	-	2452	2.21937	4.96355	pie	-	convergent	1.78961	0.264187
Merged-chr2L-10426813-3	chr2L-1288-0	+	2852	1.9972	3.74126	CG5168	+	chr2L-1629-1	-	3620	1.73517	4.75606	Bug22	-	convergent	1.01481	0.262025
Merged-chr2L-10428365-5	chr2L-1289-0	+	1276	2.51928	5.03138	KdelR	+	chr2L-1629-1	-	2346	1.73517	4.75606	Bug22	-	convergent	0.275316	0.784106
Merged-chr2L-10428879-1	chr2L-1289-0	+	1825	2.51928	5.03138	KdelR	+	chr2L-1629-1	-	1864	1.73517	4.75606	Bug22	-	convergent	0.275316	0.784106
Merged-chr2L-10430826-7	chr2L-1289-0	+	3258	2.51928	5.03138	KdelR	+	chr2L-1290-0	+	293	2.47201	5.17391	TfIIB	+	tandem	0.14253	0.0472673
Merged-chr2L-10432291-2	chr2L-1290-0	+	612	2.47201	5.17391	TfIIB	+	chr2L-1291-0	+	3288	1.54144	3.32804	holn1	+	tandem	1.84587	0.930567
Merged-chr2L-10436122-1	chr2L-1290-0	+	4661	2.47201	5.17391	TfIIB	+	chr2L-1627-1	-	1228	-4.09293	0.294119	STUB1	+	convergent	4.87979	6.56494
Merged-chr2L-10439533-2	chr2L-1627-1	-	1822	-4.09293	0.294119	STUB1	+	chr2L-1293-0	+	12930	-2.52945	0.131621	ppk10	-	divergent	0.162498	1.56347
Merged-chr2L-10440233-6	chr2L-1292-0	+	482	0.523015	2.80179	Nse4	+	chr2L-1293-0	+	12132	-2.52945	0.131621	ppk10	-	tandem	2.67017	3.05247
Merged-chr2L-10475807-2	chr2L-1624-1	-	1124	-2.5832	6.7285	RluA-1	-	chr2L-1296-0	+	1000	-0.243349	3.4101	RluA-2	+	divergent	3.3184	2.33986
Merged-chr2L-10480029-1	chr2L-1296-0	+	2843	-0.243349	3.4101	RluA-2	+	chr2L-1297-0	+	3008	1.86796	4.34309	Grip75	+	tandem	0.93299	2.11131
Merged-chr2L-10483300-2	chr2L-1296-0	+	6019	-0.243349	3.4101	RluA-2	+	chr2L-1620-1	-	23278	0.428394	8.93426	Myo31DF	-	convergent	5.52416	0.671742
Merged-chr2L-10488459-8	chr2L-1297-0	+	4506	1.86796	4.34309	Grip75	+	chr2L-1620-1	-	17963	0.428394	8.93426	Myo31DF	-	convergent	4.59117	1.43956
Merged-chr2L-10489077-1	chr2L-1297-0	+	5725	1.86796	4.34309	Grip75	+	chr2L-1620-1	-	17515	0.428394	8.93426	Myo31DF	-	convergent	4.59117	1.43956
Merged-chr2L-10506592-14	chr2L-1297-0	+	22826	1.86796	4.34309	Grip75	+	chr2L-1619-1	-	9258	-1.5496	4.13898	Fatp	-	convergent	0.204114	3.41756
Merged-chr2L-10517409-1	chr2L-1619-1	-	464	-1.5496	4.13898	Fatp	-	chr2L-1304-0	+	7574	-4.70073	1.37716	Lip4	+	divergent	2.76182	3.15113
Merged-chr2L-10544567-1	chr2L-1305-0	+	15116	-3.27882	3.08323	Lip4	+	chr2L-1307-0	+	255	1.39338	7.05047	Trim9	+	tandem	3.96723	4.6722
Merged-chr2L-10647877-16	chr2L-1605-1	-	37028	-3.59217	0.806188	CG7329	-	chr2L-1313-0	+	12778	-0.817045	5.73007	CG31871	+	divergent	4.92389	2.77513
Merged-chr2L-10649705-1	chr2L-1605-1	-	40500	-3.59217	0.806188	CG7329	-	chr2L-1313-0	+	12193	-0.817045	5.73007	CG31871	+	divergent	4.92389	2.77513
Merged-chr2L-10650824-2	chr2L-1605-1	-	41308	-3.59217	0.806188	CG7329	-	chr2L-1313-0	+	10945	-0.817045	5.73007	CG31871	+	divergent	4.92389	2.77513
Merged-chr2L-10654702-1	chr2L-1605-1	-	45584	-3.59217	0.806188	CG7329	-	chr2L-1313-0	+	7283	-0.817045	5.73007	CG31871	+	divergent	4.92389	2.77513
Merged-chr2L-10671716-1	chr2L-1313-0	+	9605	-0.817045	5.73007	CG31871	+	chr2L-1314-0	+	5496	-2.65534	1.00706	CG17104	+	tandem	4.72302	1.8383
Merged-chr2L-10699902-3	chr2L-1590-1	-	10458	-3.44084	1.72941	CG7294	-	chr2L-1586-1	-	1442	-4.95887	2.84177	Lip1	-	tandem	1.11236	1.51803
Merged-chr2L-10729042-2	chr2L-1585-1	-	82	-1.61068	1.9405	CG6443	+	chr2L-1321-0	+	3355	2.88795	5.63848	Dpy-30L1	+	divergent	3.69798	4.49862
Merged-chr2L-10732373-13	chr2L-1320-0	+	2556	2.5364	3.17997	CG6443	+	chr2L-1583-1	-	3064	2.80902	6.15978	Nup107	-	convergent	2.97981	0.272618
Merged-chr2L-10735943-1	chr2L-1321-0	+	2957	2.88795	5.63848	Dpy-30L1	+	chr2L-1322-0	+	1029	3.00681	6.74616	CG12299	+	tandem	1.10768	0.118862
Merged-chr2L-10737407-1	chr2L-1322-0	+	3	3.00681	6.74616	CG12299	+	chr2L-1582-1	-	6400	1.55555	3.17997	CG6729	-	convergent	3.56619	1.45126
Merged-chr2L-10743599-10	chr2L-1322-0	+	5451	3.00681	6.74616	CG12299	+	chr2L-1581-1	-	12130	-2.29619	6.47675	CG17124	-	convergent	0.269407	5.30299
Merged-chr2L-10767943-1	chr2L-1325-0	+	6619	-4.14254	-0.647509	CG6495	+	chr2L-1579-1	-	1800	3.08456	5.10166	CG6724	-	convergent	5.74917	7.2271
Merged-chr2L-10769988-2	chr2L-1326-0	+	1873	-0.732248	1.18335	Ubc2	-	chr2L-1575-1	-	31110	-4.2638	2.5191	CG31869	-	convergent	1.33575	3.53155
Merged-chr2L-10842370-2	chr2L-1327-0	+	1924	-0.86683	1.44794	mir-4987	-	chr2L-1329-0	+	7504	-1.97754	3.30915	porin	-	tandem	1.86122	1.11071
Merged-chr2L-10850843-2	chr2L-1329-0	+	409	-1.97754	3.30915	porin	-	chr2L-1570-1	-	7120	2.89064	5.29884	aurB	-	convergent	1.98968	4.86818
Merged-chr2L-10856490-1	chr2L-1571-1	-	5489	2.6183	7.18281	porin	-	chr2L-1570-1	-	1469	2.89064	5.29884	aurB	-	tandem	1.88397	0.272338
Merged-chr2L-10858067-3	chr2L-1571-1	-	6992	2.6183	7.18281	porin	-	chr2L-1331-0	+	239	0.237953	3.36509	Stam	+	divergent	3.81772	2.38034
Merged-chr2L-10858931-13	chr2L-1570-1	-	267	2.89064	5.29884	aurB	-	chr2L-1336-0	+	107322	-0.0134518	2.01232	CG33129	-	divergent	3.28652	2.90409
Merged-chr2L-10860696-1	chr2L-1331-0	+	1987	0.237953	3.36509	Stam	+	chr2L-1336-0	+	106798	-0.0134518	2.01232	CG33129	-	tandem	1.35277	0.251405
Merged-chr2L-10964661-4	chr2L-1331-0	+	105910	0.237953	3.36509	Stam	+	chr2L-1336-0	+	2862	-0.0134518	2.01232	CG33129	-	tandem	1.35277	0.251405
Merged-chr2L-10967862-9	chr2L-1331-0	+	108665	0.237953	3.36509	Stam	+	chr2L-1565-1	-	1765	2.27239	5.22014	CG33129	-	convergent	1.85505	2.03444
Merged-chr2L-10970059-7	chr2L-1336-0	+	1327	-0.0134518	2.01232	CG33129	-	chr2L-1338-0	+	4296	-3.06191	1.57986	abo	-	tandem	0.432461	3.04846
Merged-chr2L-10975201-3	chr2L-1338-0	+	39	-3.06191	1.57986	abo	-	chr2L-1564-1	-	1068	2.39281	2.95545	ATPsynG	-	convergent	1.3756	5.45472
Merged-chr2L-10976313-5	chr2L-1338-0	+	1075	-3.06191	1.57986	abo	-	chr2L-1339-0	+	300	0.853476	4.66244	SCAR	+	tandem	3.08258	3.91539
Merged-chr2L-10976976-8	chr2L-1564-1	-	267	2.39281	2.95545	ATPsynG	-	chr2L-1340-0	+	10219	2.21521	3.91994	CG12253	+	divergent	0.964492	0.177599
Merged-chr2L-10978559-1	chr2L-1339-0	+	1633	0.853476	4.66244	SCAR	+	chr2L-1340-0	+	9065	2.21521	3.91994	CG12253	+	tandem	0.742494	1.36173
Merged-chr2L-10986232-2	chr2L-1339-0	+	9323	0.853476	4.66244	SCAR	+	chr2L-1340-0	+	1443	2.21521	3.91994	CG12253	+	tandem	0.742494	1.36173
Merged-chr2L-10989425-1	chr2L-1340-0	+	1376	2.21521	3.91994	CG12253	+	chr2L-1561-1	-	4195	-3.16845	2.08073	CG16833	+	convergent	1.83921	5.38366
Merged-chr2L-10990515-7	chr2L-1340-0	+	2474	2.21521	3.91994	CG12253	+	chr2L-1561-1	-	2888	-3.16845	2.08073	CG16833	+	convergent	1.83921	5.38366
Merged-chr2L-10999930-4	chr2L-1341-0	+	1740	-0.370495	2.41695	aub	-	chr2L-1559-1	-	3927	2.36797	6.20263	RpL9	-	convergent	3.78567	2.73847
Merged-chr2L-11001314-1	chr2L-1341-0	+	3190	-0.370495	2.41695	aub	-	chr2L-1559-1	-	2646	2.36797	6.20263	RpL9	-	convergent	3.78567	2.73847
Merged-chr2L-11001808-1	chr2L-1341-0	+	3781	-0.370495	2.41695	aub	-	chr2L-1559-1	-	2248	2.36797	6.20263	RpL9	-	convergent	3.78567	2.73847
Merged-chr2L-11003118-1	chr2L-1341-0	+	5086	-0.370495	2.41695	aub	-	chr2L-1559-1	-	933	2.36797	6.20263	RpL9	-	convergent	3.78567	2.73847
Merged-chr2L-11003976-8	chr2L-1341-0	+	5618	-0.370495	2.41695	aub	-	chr2L-1342-0	+	529	3.08796	6.94124	Nup154	+	tandem	4.52429	3.45846
Merged-chr2L-11004945-1	chr2L-1559-1	-	646	2.36797	6.20263	RpL9	-	chr2L-1558-1	-	5966	1.86734	4.91128	Art8	-	tandem	1.29134	0.500629
Merged-chr2L-11011348-1	chr2L-1558-1	-	137	1.86734	4.91128	Art8	-	chr2L-1344-0	+	16584	-3.05596	2.03548	CG18666	+	divergent	2.8758	4.9233
Merged-chr2L-11091480-4	chr2L-1359-0	+	4553	-2.78095	2.24874	CG16854	+	chr2L-1361-0	+	8710	-1.83265	1.98877	Ge-1	-	tandem	0.259964	0.948308
Merged-chr2L-11100324-11	chr2L-1360-0	+	8231	0.93628	3.1162	Wdr59		chr2L-1548-1	-	5611	1.77161	5.39601	Reps	-	convergent	2.27981	0.83533
Merged-chr2L-11106663-2	chr2L-1361-0	+	5960	-1.83265	1.98877	Ge-1	-	chr2L-1546-1	-	13416	1.7341	4.76649	CG6230	-	convergent	2.77771	3.56674
Merged-chr2L-11120253-1	chr2L-1362-0	+	13180	0.488284	4.58996	l(2)gd1	+	chr2L-1363-0	+	251	0.0938467	3.4101	CG6230	-	tandem	1.17986	0.394437
Merged-chr2L-11123793-3	chr2L-1363-0	+	2644	0.0938467	3.4101	CG6230	-	chr2L-1544-1	-	6053	2.59116	4.2911	RfC38	-	convergent	0.881	2.49731
Merged-chr2L-11130756-2	chr2L-1544-1	-	244	2.59116	4.2911	RfC38	-	chr2L-1542-1	-	18234	-4.69934	7.45341	Gyc32E	-	tandem	3.16231	7.2905
Merged-chr2L-11172149-1	chr2L-1538-1	-	1163	-2.22128	0.294119	Ca-beta	-	chr2L-1370-0	+	3365	-3.70315	1.37716	CG4788	+	divergent	1.08304	1.48187
Merged-chr2L-11195035-1	chr2L-1531-1	-	358	-0.283288	1.48206	Ca-beta	-	chr2L-1528-1	-	8604	-3.20856	2.08073	Ca-beta	-	tandem	0.598667	2.92527
Merged-chr2L-11210634-6	chr2L-1528-1	-	6617	-3.20856	2.08073	Ca-beta	-	chr2L-1379-0	+	7858	-0.597433	0.294119	ab	+	divergent	1.78661	2.61113
Merged-chr2L-11211716-10	chr2L-1378-0	+	695	0.120358	6.90868	ab	+	chr2L-1379-0	+	6655	-0.597433	0.294119	ab	+	tandem	6.61456	0.717791
Merged-chr2L-11214693-1	chr2L-1378-0	+	3954	0.120358	6.90868	ab	+	chr2L-1379-0	+	3944	-0.597433	0.294119	ab	+	tandem	6.61456	0.717791
Merged-chr2L-11252399-4	chr2L-1522-1	-	13703	-1.47553	1.86491	ab	+	chr2L-1519-1	-	16488	1.93086	4.61709	cmet	-	tandem	2.75217	3.40639
Merged-chr2L-11269110-11	chr2L-1522-1	-	30352	-1.47553	1.86491	ab	+	chr2L-1382-0	+	2320	0.283214	5.50584	cana	+	divergent	3.64093	1.75874
Merged-chr2L-11269645-3	chr2L-1519-1	-	400	1.93086	4.61709	cmet	-	chr2L-1382-0	+	1811	0.283214	5.50584	cana	+	divergent	0.888751	1.64765
Merged-chr2L-11278103-1	chr2L-1382-0	+	6142	0.283214	5.50584	cana	+	chr2L-1516-1	-	1839	0.688044	1.72941	Ppt2	+	convergent	3.77642	0.40483
Merged-chr2L-11280310-2	chr2L-1383-0	+	2159	2.84256	6.46293	CG33695	+	chr2L-1513-1	-	8208	-3.67098	0.634748	CR43409	-	convergent	5.82819	6.51353
Merged-chr2L-11295508-2	chr2L-1513-1	-	6611	-3.67098	0.634748	CR43409	-	chr2L-1510-1	-	29122	-0.155285	2.84177	CR44583	+	tandem	2.20702	3.51569
Merged-chr2L-11322527-8	chr2L-1513-1	-	33564	-3.67098	0.634748	CR43409	-	chr2L-1510-1	-	2010	-0.155285	2.84177	CR44583	+	tandem	2.20702	3.51569
Merged-chr2L-11338098-5	chr2L-1510-1	-	13157	-0.155285	2.84177	CR44583	+	chr2L-1396-0	+	10738	-1.87856	0.572755	CR44586	+	divergent	2.26902	1.72328
Merged-chr2L-11345330-2	chr2L-1510-1	-	20529	-0.155285	2.84177	CR44583	+	chr2L-1396-0	+	3644	-1.87856	0.572755	CR44586	+	divergent	2.26902	1.72328
Merged-chr2L-11351032-2	chr2L-1396-0	+	1789	-1.87856	0.572755	CR44586	+	chr2L-1505-1	-	7401	-3.52511	1.26402	salr	+	convergent	0.691269	1.64655
Merged-chr2L-11358521-9	chr2L-1396-0	+	9100	-1.87856	0.572755	CR44586	+	chr2L-1402-0	+	42028	-1.15784	2.97954	CR43681	-	tandem	2.40679	0.720721
Merged-chr2L-11433339-2	chr2L-1408-0	+	42	-1.72483	0.572755	salm	-	chr2L-1491-1	-	12180	2.84407	8.89818	salm	-	convergent	8.32543	4.5689
Merged-chr2L-11446738-1	chr2L-1491-1	-	1040	2.84407	8.89818	salm	-	chr2L-1489-1	-	16125	-2.91698	1.91574	salm	-	tandem	6.98244	5.76105
Merged-chr2L-11447747-2	chr2L-1491-1	-	1948	2.84407	8.89818	salm	-	chr2L-1489-1	-	14962	-2.91698	1.91574	salm	-	tandem	6.98244	5.76105
Merged-chr2L-11474150-5	chr2L-1485-1	-	1402	-2.86482	3.14844	sala		chr2L-1484-1	-	11365	-0.796271	0.910117	sala		tandem	2.23832	2.06855
Merged-chr2L-11475016-5	chr2L-1485-1	-	2028	-2.86482	3.14844	sala		chr2L-1484-1	-	10443	-0.796271	0.910117	sala		tandem	2.23832	2.06855
Merged-chr2L-11498880-3	chr2L-1419-0	+	2253	-3.73047	0.440153	CG6488	-	chr2L-1420-0	+	2468	-1.3624	2.41695	spz4	+	tandem	1.9768	2.36807
Merged-chr2L-11504095-1	chr2L-1420-0	+	2372	-1.3624	2.41695	spz4	+	chr2L-1478-1	-	12904	0.710498	5.34361	Dlg5	-	convergent	2.92666	2.0729
Merged-chr2L-11516841-8	chr2L-1420-0	+	14510	-1.3624	2.41695	spz4	+	chr2L-1476-1	-	10809	-4.5337	3.76917	CG31705	-	convergent	1.35221	3.1713
Merged-chr2L-11532011-1	chr2L-1476-1	-	3717	-4.5337	3.76917	CG31705	-	chr2L-1423-0	+	5628	-4.62895	-3.10864	CG43438	+	divergent	6.87781	0.0952483
Merged-chr2L-11794080-3	chr2L-1432-0	+	4033	-2.16959	0.0429497	CG14932	+	chr2L-1468-1	-	15128	2.06331	5.7032	crol	-	convergent	5.66025	4.2329
Merged-chr2L-11804701-3	chr2L-1469-1	-	9903	3.65491	8.65506	CG14937	-	chr2L-1468-1	-	3830	2.06331	5.7032	crol	-	tandem	2.95187	1.59161
Merged-chr2L-11808029-39	chr2L-1469-1	-	11600	3.65491	8.65506	CG14937	-	chr2L-1467-1	-	4202	2.62421	5.58256	CycY	-	tandem	3.07251	1.0307
Merged-chr2L-11813528-2	chr2L-1468-1	-	3816	2.06331	5.7032	crol	-	chr2L-1466-1	-	15601	2.63125	4.53818	esc	-	tandem	1.16502	0.567943
Merged-chr2L-11816538-2	chr2L-1467-1	-	2580	2.62421	5.58256	CycY	-	chr2L-1466-1	-	12690	2.63125	4.53818	esc	-	tandem	1.04437	0.00703567
Merged-chr2L-11829393-1	chr2L-1467-1	-	15386	2.62421	5.58256	CycY	-	chr2L-1462-1	-	12682	-4.68592	0.751274	CG44008	-	tandem	4.83128	7.31013
Merged-chr2L-11844718-1	chr2L-1438-0	+	1529	-3.48525	2.10283	CG14933	+	chr2L-1442-0	+	24114	-3.07373	1.22425	Pde1c	-	tandem	0.878584	0.411511
Merged-chr2L-11948866-3	chr2L-1455-1	-	19795	-3.98259	2.84177	Pde1c	-	chr2L-1448-0	+	13848	-3.2636	1.05319	CR43314	-	divergent	1.78858	0.718987
Merged-chr2L-11953939-1	chr2L-1455-1	-	25057	-3.98259	2.84177	Pde1c	-	chr2L-1448-0	+	8947	-3.2636	1.05319	CR43314	-	divergent	1.78858	0.718987
Merged-chr2L-11956219-17	chr2L-1455-1	-	26081	-3.98259	2.84177	Pde1c	-	chr2L-1448-0	+	4862	-3.2636	1.05319	CR43314	-	divergent	1.78858	0.718987
Merged-chr2L-11958586-1	chr2L-1455-1	-	29654	-3.98259	2.84177	Pde1c	-	chr2L-1448-0	+	4251	-3.2636	1.05319	CR43314	-	divergent	1.78858	0.718987
Merged-chr2L-11960360-5	chr2L-1455-1	-	30630	-3.98259	2.84177	Pde1c	-	chr2L-1448-0	+	1888	-3.2636	1.05319	CR43314	-	divergent	1.78858	0.718987
Merged-chr2L-11961686-1	chr2L-1455-1	-	32732	-3.98259	2.84177	Pde1c	-	chr2L-1448-0	+	1128	-3.2636	1.05319	CR43314	-	divergent	1.78858	0.718987
Merged-chr2L-11965679-1	chr2L-1448-0	+	2454	-3.2636	1.05319	CR43314	-	chr2L-1450-0	+	2016	0.176092	0.0429497	CR43314	-	tandem	1.01024	3.43969
Merged-chr2L-11968977-1	chr2L-1450-0	+	1002	0.176092	0.0429497	CR43314	-	chr2L-1451-0	+	1669	-2.83641	2.188	CR43314	-	tandem	2.14505	3.0125
Merged-chr2L-11971116-6	chr2L-1450-0	+	2913	0.176092	0.0429497	CR43314	-	chr2L-1453-1	-	1267	-3.02468	1.67144	CR43314	-	convergent	1.62849	3.20077
Merged-chr2L-11987949-4	chr2L-1452-0	+	6109	-4.95968	-0.378956	CG16965	+	chr2L-1449-1	-	3749	1.75183	0.751274	Ada1-2	+	convergent	1.13023	6.71151
Merged-chr2L-11989927-1	chr2L-1453-0	+	1495	3.15055	2.3446	CG34163	+	chr2L-1449-1	-	2166	1.75183	0.751274	Ada1-2	+	convergent	1.59333	1.39872
Merged-chr2L-12002191-3	chr2L-1457-0	+	1977	2.07169	3.00324	CG12264	+	chr2L-1458-0	+	4718	-0.748174	0.215157	Rh5	+	tandem	2.78808	2.81987
Merged-chr2L-12003584-11	chr2L-1445-1	-	727	2.15763	7.52626	CG6746	-	chr2L-1458-0	+	2716	-0.748174	0.215157	Rh5	+	divergent	7.3111	2.90581
Merged-chr2L-12007633-1	chr2L-1458-0	+	366	-0.748174	0.215157	Rh5	+	chr2L-1460-0	+	2158	-0.53439	2.56759	Rh5	+	tandem	2.35243	0.213784
Merged-chr2L-12010749-11	chr2L-1460-0	+	85	-0.53439	2.56759	Rh5	+	chr2L-1440-1	-	1040	-0.193472	-0.0515308	CR44588	+	convergent	2.61912	0.340917
Merged-chr2L-12011879-2	chr2L-1441-1	-	1150	-2.1673	4.36612	Rh5	+	chr2L-1440-1	-	127	-0.193472	-0.0515308	CR44588	+	tandem	4.41765	1.97383
Merged-chr2L-12012328-1	chr2L-1441-1	-	2033	-2.1673	4.36612	Rh5	+	chr2L-1439-1	-	8563	1.48748	3.41893	CG6734	-	tandem	0.947181	3.65478
Merged-chr2L-12020813-3	chr2L-1440-1	-	8105	-0.193472	-0.0515308	CR44588	+	chr2L-1438-1	-	5581	-1.85559	2.43449	dmGlut	+	tandem	2.48602	1.66211
Merged-chr2L-12028179-2	chr2L-1462-0	+	709	-1.6597	6.31221	dmGlut	+	chr2L-1463-0	+	10270	0.505465	2.32593	Tom70	-	tandem	3.98628	2.16516
Merged-chr2L-12028847-1	chr2L-1462-0	+	1404	-1.6597	6.31221	dmGlut	+	chr2L-1463-0	+	9655	0.505465	2.32593	Tom70	-	tandem	3.98628	2.16516
Merged-chr2L-12030528-1	chr2L-1462-0	+	2933	-1.6597	6.31221	dmGlut	+	chr2L-1463-0	+	7822	0.505465	2.32593	Tom70	-	tandem	3.98628	2.16516
Merged-chr2L-12038518-1	chr2L-1462-0	+	10965	-1.6597	6.31221	dmGlut	+	chr2L-1435-1	-	2052	2.57185	3.35592	CG6766	-	convergent	2.95629	4.23155
Merged-chr2L-12040739-1	chr2L-1463-0	+	2128	0.505465	2.32593	Tom70	-	chr2L-1434-1	-	2785	0.177814	1.64155	CG6785	-	convergent	0.684378	0.327651
Merged-chr2L-12048863-1	chr2L-1434-1	-	5079	0.177814	1.64155	CG6785	-	chr2L-1464-0	+	248	-2.65682	0.634748	CG14945	+	divergent	1.0068	2.83464
Merged-chr2L-12056175-4	chr2L-1464-0	+	6398	-2.65682	0.634748	CG14945	+	chr2L-1431-1	-	6628	1.80342	5.21254	Rab3-GAP	-	convergent	4.57779	4.46025
Merged-chr2L-12063123-4	chr2L-1465-0	+	6475	2.15522	4.43307	CG34164	+	chr2L-1466-0	+	186	-1.05018	2.65993	Rab3-GAP	-	tandem	1.77314	3.2054
Merged-chr2L-12076127-7	chr2L-1430-1	-	9063	-1.46326	5.11803	firl		chr2L-1469-0	+	3849	-1.21096	1.72941	CR44591	+	divergent	3.38862	0.252305
Merged-chr2L-12076726-1	chr2L-1468-0	+	710	-1.79447	5.43138	CG14947	+	chr2L-1469-0	+	3422	-1.21096	1.72941	CR44591	+	tandem	3.70196	0.583511
Merged-chr2L-12093819-1	chr2L-1427-1	-	7768	4.15369	9.02604	prd	-	chr2L-1424-1	-	2492	1.83632	4.2221	CG6712	-	tandem	4.80394	2.31737
Merged-chr2L-12095036-1	chr2L-1470-0	+	1048	2.12929	4.50952	Pex19	+	chr2L-1424-1	-	1234	1.83632	4.2221	CG6712	-	convergent	0.287417	0.292974
Merged-chr2L-12096399-14	chr2L-1470-0	+	1903	2.12929	4.50952	Pex19	+	chr2L-1423-1	-	6413	0.805291	3.3742	Patsas	-	convergent	1.13531	1.324
Merged-chr2L-12097871-2	chr2L-1424-1	-	1208	1.83632	4.2221	CG6712	-	chr2L-1423-1	-	5224	0.805291	3.3742	Patsas	-	tandem	0.847895	1.03103
Merged-chr2L-12104127-16	chr2L-1424-1	-	6513	1.83632	4.2221	CG6712	-	chr2L-1422-1	-	3807	2.38036	7.01885	Rab6	-	tandem	2.79675	0.544039
Merged-chr2L-12109072-1	chr2L-1471-0	+	5164	1.87218	5.77206	ThrRS	+	chr2L-1473-0	+	5021	-3.64845	0.131621	CG17211	+	tandem	5.64044	5.52063
Merged-chr2L-12111239-3	chr2L-1422-1	-	1876	2.38036	7.01885	Rab6	-	chr2L-1473-0	+	2697	-3.64845	0.131621	CG17211	+	divergent	6.88723	6.0288
Merged-chr2L-12112575-5	chr2L-1422-1	-	3253	2.38036	7.01885	Rab6	-	chr2L-1473-0	+	1511	-3.64845	0.131621	CG17211	+	divergent	6.88723	6.0288
Merged-chr2L-12149335-1	chr2L-1475-0	+	6489	-1.34655	3.51272	CG31760	+	chr2L-1415-1	-	8352	-3.16144	2.70397	CG31861	+	convergent	0.808747	1.81489
Merged-chr2L-12172901-15	chr2L-1477-0	+	10960	-4.01804	0.634748	CG31861	+	chr2L-1412-1	-	1113	0.364189	2.1246	CR43356	-	convergent	1.48985	4.38223
Merged-chr2L-12175173-5	chr2L-1412-1	-	233	0.364189	2.1246	CR43356	-	chr2L-1411-1	-	2299	-3.07006	0.694187	atilla	-	tandem	1.43041	3.43425
Merged-chr2L-12197284-1	chr2L-1411-1	-	19510	-3.07006	0.694187	atilla	-	chr2L-1481-0	+	27673	-1.52652	0.572755	bru1	+	divergent	0.121433	1.54355
Merged-chr2L-12201148-2	chr2L-1411-1	-	23141	-3.07006	0.694187	atilla	-	chr2L-1481-0	+	23558	-1.52652	0.572755	bru1	+	divergent	0.121433	1.54355
Merged-chr2L-12284781-1	chr2L-1481-0	+	59656	-1.52652	0.572755	bru1	+	chr2L-1401-1	-	8335	-2.54528	1.0979	bru1	+	convergent	0.52514	1.01876
Merged-chr2L-12341854-1	chr2L-1397-1	-	19724	0.181014	2.81524	CR45283	-	chr2L-1486-0	+	1772	-2.27016	3.44512	bru2	+	divergent	0.629879	2.45117
Merged-chr2L-12366215-2	chr2L-1487-0	+	17971	-0.797111	3.83006	bru2	+	chr2L-1381-1	-	38124	-4.72006	1.00706	vir-1	-	convergent	2.823	3.92294
Merged-chr2L-12369621-3	chr2L-1488-0	+	3219	-1.84213	3.56937	bru2	+	chr2L-1381-1	-	34758	-4.72006	1.00706	vir-1	-	convergent	2.56231	2.87792
Merged-chr2L-12398796-1	chr2L-1488-0	+	32344	-1.84213	3.56937	bru2	+	chr2L-1381-1	-	5587	-4.72006	1.00706	vir-1	-	convergent	2.56231	2.87792
Merged-chr2L-12424750-3	chr2L-1379-1	-	1102	-3.1041	3.08323	vir-1	-	chr2L-1378-1	-	2825	2.54166	6.3003	CG5446	-	tandem	3.21707	5.64577
Merged-chr2L-12435615-1	chr2L-1493-0	+	573	2.98496	6.91572	Elf	+	chr2L-1376-1	-	52	1.32808	4.35234	Elf	+	convergent	2.56337	1.65688
Merged-chr2L-12436412-1	chr2L-1376-1	-	458	1.32808	4.35234	Elf	+	chr2L-1374-1	-	9614	-2.06843	2.94325	Oatp33Ea	-	tandem	1.40909	3.39651
Merged-chr2L-12444887-1	chr2L-1376-1	-	8949	1.32808	4.35234	Elf	+	chr2L-1374-1	-	1154	-2.06843	2.94325	Oatp33Ea	-	tandem	1.40909	3.39651
Merged-chr2L-12455262-2	chr2L-1496-0	+	6558	-3.32	1.48206	Oatp33Eb	+	chr2L-1501-0	+	4551	-1.64504	1.67144	mir-967	-	tandem	0.189373	1.67496
Merged-chr2L-12461331-3	chr2L-1501-0	+	1135	-1.64504	1.67144	mir-967	-	chr2L-1503-0	+	7748	-3.38505	2.24874	bun	-	tandem	0.577299	1.74001
Merged-chr2L-12466784-1	chr2L-1373-1	-	5399	3.57426	8.89561	bun	-	chr2L-1503-0	+	2359	-3.38505	2.24874	bun	-	divergent	6.64688	6.9593
Merged-chr2L-12473315-1	chr2L-1503-0	+	3907	-3.38505	2.24874	bun	-	chr2L-1507-0	+	9133	-1.96292	-0.506993	bun	-	tandem	2.75573	1.42212
Merged-chr2L-12473784-1	chr2L-1504-0	+	503	-1.6662	1.91574	bun	-	chr2L-1507-0	+	8718	-1.96292	-0.506993	bun	-	tandem	2.42273	0.296726
Merged-chr2L-12482901-8	chr2L-1504-0	+	9002	-1.6662	1.91574	bun	-	chr2L-1510-0	+	24539	-2.77935	5.14757	snoRNA:CG43051-a	+	tandem	3.23183	1.11315
Merged-chr2L-12484305-2	chr2L-1507-0	+	1552	-1.96292	-0.506993	bun	-	chr2L-1510-0	+	23358	-2.77935	5.14757	snoRNA:CG43051-a	+	tandem	5.65457	0.816426
Merged-chr2L-12497330-2	chr2L-1507-0	+	14455	-1.96292	-0.506993	bun	-	chr2L-1510-0	+	10368	-2.77935	5.14757	snoRNA:CG43051-a	+	tandem	5.65457	0.816426
Merged-chr2L-12508190-1	chr2L-1510-0	+	136	-2.77935	5.14757	snoRNA:CG43051-a	+	chr2L-1513-0	+	21391	-1.92712	3.81005	bun	-	tandem	1.33753	0.85223
Merged-chr2L-12520544-5	chr2L-1510-0	+	12346	-2.77935	5.14757	snoRNA:CG43051-a	+	chr2L-1513-0	+	8955	-1.92712	3.81005	bun	-	tandem	1.33753	0.85223
Merged-chr2L-12521178-6	chr2L-1510-0	+	12977	-2.77935	5.14757	snoRNA:CG43051-a	+	chr2L-1513-0	+	8181	-1.92712	3.81005	bun	-	tandem	1.33753	0.85223
Merged-chr2L-12522723-8	chr2L-1510-0	+	14563	-2.77935	5.14757	snoRNA:CG43051-a	+	chr2L-1513-0	+	6777	-1.92712	3.81005	bun	-	tandem	1.33753	0.85223
Merged-chr2L-12529859-1	chr2L-1510-0	+	21775	-2.77935	5.14757	snoRNA:CG43051-a	+	chr2L-1372-1	-	10056	1.37182	6.90475	bun	-	convergent	1.75718	4.15117
Merged-chr2L-12540444-1	chr2L-1372-1	-	226	1.37182	6.90475	bun	-	chr2L-1517-0	+	5573	-1.09034	1.72941	bun	-	divergent	5.17533	2.46216
Merged-chr2L-12543375-1	chr2L-1372-1	-	2872	1.37182	6.90475	bun	-	chr2L-1517-0	+	2357	-1.09034	1.72941	bun	-	divergent	5.17533	2.46216
Merged-chr2L-12544100-2	chr2L-1372-1	-	3805	1.37182	6.90475	bun	-	chr2L-1517-0	+	1831	-1.09034	1.72941	bun	-	divergent	5.17533	2.46216
Merged-chr2L-12545808-12	chr2L-1372-1	-	4936	1.37182	6.90475	bun	-	chr2L-1369-1	-	28180	-3.72754	1.48206	CR44597	-	tandem	5.42268	5.09936
Merged-chr2L-12554875-1	chr2L-1371-1	-	8075	2.14395	6.78512	bun	-	chr2L-1369-1	-	19941	-3.72754	1.48206	CR44597	-	tandem	5.30306	5.87149
Merged-chr2L-12575317-1	chr2L-1369-1	-	301	-3.72754	1.48206	CR44597	-	chr2L-1521-0	+	4067	-3.18695	0.368983	CR44596	+	divergent	1.11308	0.540595
Merged-chr2L-12579198-2	chr2L-1369-1	-	3950	-3.72754	1.48206	CR44597	-	chr2L-1521-0	+	29	-3.18695	0.368983	CR44596	+	divergent	1.11308	0.540595
Merged-chr2L-12580228-1	chr2L-1521-0	+	610	-3.18695	0.368983	CR44596	+	chr2L-1525-0	+	13630	-2.86579	1.26402	nub	+	tandem	0.89504	0.321155
Merged-chr2L-12580932-3	chr2L-1521-0	+	1180	-3.18695	0.368983	CR44596	+	chr2L-1525-0	+	12792	-2.86579	1.26402	nub	+	tandem	0.89504	0.321155
Merged-chr2L-12581701-1	chr2L-1521-0	+	2176	-3.18695	0.368983	CR44596	+	chr2L-1525-0	+	12250	-2.86579	1.26402	nub	+	tandem	0.89504	0.321155
Merged-chr2L-12582565-2	chr2L-1521-0	+	2578	-3.18695	0.368983	CR44596	+	chr2L-1525-0	+	10925	-2.86579	1.26402	nub	+	tandem	0.89504	0.321155
Merged-chr2L-12585421-4	chr2L-1521-0	+	5198	-3.18695	0.368983	CR44596	+	chr2L-1525-0	+	7618	-2.86579	1.26402	nub	+	tandem	0.89504	0.321155
Merged-chr2L-12586943-11	chr2L-1521-0	+	7195	-3.18695	0.368983	CR44596	+	chr2L-1525-0	+	6092	-2.86579	1.26402	nub	+	tandem	0.89504	0.321155
Merged-chr2L-12588678-1	chr2L-1521-0	+	9121	-3.18695	0.368983	CR44596	+	chr2L-1525-0	+	5242	-2.86579	1.26402	nub	+	tandem	0.89504	0.321155
Merged-chr2L-12589460-3	chr2L-1521-0	+	9515	-3.18695	0.368983	CR44596	+	chr2L-1525-0	+	4241	-2.86579	1.26402	nub	+	tandem	0.89504	0.321155
Merged-chr2L-12603614-6	chr2L-1525-0	+	8452	-2.86579	1.26402	nub	+	chr2L-1530-0	+	7067	-2.94347	2.188	Ref2	-	tandem	0.923981	0.0776832
Merged-chr2L-12607520-1	chr2L-1526-0	+	4766	-3.52941	1.96484	Ref2	-	chr2L-1530-0	+	4194	-2.94347	2.188	Ref2	-	tandem	0.223167	0.58594
Merged-chr2L-12608714-1	chr2L-1526-0	+	5970	-3.52941	1.96484	Ref2	-	chr2L-1530-0	+	3010	-2.94347	2.188	Ref2	-	tandem	0.223167	0.58594
Merged-chr2L-12612987-1	chr2L-1530-0	+	966	-2.94347	2.188	Ref2	-	chr2L-1363-1	-	1809	-2.64339	2.26843	Ref2	-	convergent	0.0804215	0.300088
Merged-chr2L-12616246-1	chr2L-1363-1	-	1005	-2.64339	2.26843	Ref2	-	chr2L-1533-0	+	2137	2.89984	7.56509	nub	+	divergent	5.29666	5.54322
Merged-chr2L-12616879-1	chr2L-1363-1	-	1745	-2.64339	2.26843	Ref2	-	chr2L-1533-0	+	1610	2.89984	7.56509	nub	+	divergent	5.29666	5.54322
Merged-chr2L-12618611-11	chr2L-1363-1	-	2629	-2.64339	2.26843	Ref2	-	chr2L-1537-0	+	37465	-1.85134	2.26843	pdm2	+	divergent	0	0.792043
Merged-chr2L-12620593-2	chr2L-1533-0	+	1729	2.89984	7.56509	nub	+	chr2L-1537-0	+	35827	-1.85134	2.26843	pdm2	+	tandem	5.29666	4.75118
Merged-chr2L-12637449-1	chr2L-1533-0	+	18712	2.89984	7.56509	nub	+	chr2L-1537-0	+	19049	-1.85134	2.26843	pdm2	+	tandem	5.29666	4.75118
Merged-chr2L-12638073-6	chr2L-1533-0	+	19150	2.89984	7.56509	nub	+	chr2L-1537-0	+	18207	-1.85134	2.26843	pdm2	+	tandem	5.29666	4.75118
Merged-chr2L-12653417-2	chr2L-1533-0	+	34648	2.89984	7.56509	nub	+	chr2L-1537-0	+	3057	-1.85134	2.26843	pdm2	+	tandem	5.29666	4.75118
Merged-chr2L-12658987-4	chr2L-1537-0	+	2233	-1.85134	2.26843	pdm2	+	chr2L-1353-1	-	1310	-3.72206	0.507977	pdm2	+	convergent	1.76045	1.87072
Merged-chr2L-12666240-3	chr2L-1353-1	-	5362	-3.72206	0.507977	pdm2	+	chr2L-1348-1	-	4050	-3.3148	2.01232	CG15485	-	tandem	1.50434	0.407257
Merged-chr2L-12675492-1	chr2L-1348-1	-	4681	-3.3148	2.01232	CG15485	-	chr2L-1346-1	-	2670	-4.8236	-0.506993	pdm2	+	tandem	2.51931	1.50879
Merged-chr2L-12676528-1	chr2L-1348-1	-	5841	-3.3148	2.01232	CG15485	-	chr2L-1346-1	-	1758	-4.8236	-0.506993	pdm2	+	tandem	2.51931	1.50879
Merged-chr2L-12677404-1	chr2L-1348-1	-	6520	-3.3148	2.01232	CG15485	-	chr2L-1346-1	-	685	-4.8236	-0.506993	pdm2	+	tandem	2.51931	1.50879
Merged-chr2L-12678399-3	chr2L-1348-1	-	7365	-3.3148	2.01232	CG15485	-	chr2L-1343-1	-	14003	2.42138	5.17652	CG5525	-	tandem	3.1642	5.73618
Merged-chr2L-12679455-2	chr2L-1543-0	+	612	2.10498	6.61197	pdm2	+	chr2L-1343-1	-	13224	2.42138	5.17652	CG5525	-	convergent	1.43545	0.316394
Merged-chr2L-12681159-2	chr2L-1543-0	+	2229	2.10498	6.61197	pdm2	+	chr2L-1343-1	-	11584	2.42138	5.17652	CG5525	-	convergent	1.43545	0.316394
Merged-chr2L-12682880-1	chr2L-1543-0	+	4178	2.10498	6.61197	pdm2	+	chr2L-1343-1	-	9976	2.42138	5.17652	CG5525	-	convergent	1.43545	0.316394
Merged-chr2L-12692689-4	chr2L-1543-0	+	13721	2.10498	6.61197	pdm2	+	chr2L-1342-1	-	1854	0.826351	3.7271	CG5780	-	convergent	2.88487	1.27863
Merged-chr2L-12695003-1	chr2L-1544-0	+	1733	1.44781	4.83411	CG6153	+	chr2L-1339-1	-	9167	2.53763	5.97292	CG5776	-	convergent	1.13881	1.08983
Merged-chr2L-12696134-2	chr2L-1342-1	-	916	0.826351	3.7271	CG5780	-	chr2L-1339-1	-	8098	2.53763	5.97292	CG5776	-	tandem	2.24582	1.71128
Merged-chr2L-12704352-1	chr2L-1342-1	-	9236	0.826351	3.7271	CG5780	-	chr2L-1545-0	+	230	2.54592	8.17116	spict	+	divergent	4.44406	1.71957
Merged-chr2L-12704845-1	chr2L-1545-0	+	1	2.54592	8.17116	spict	+	chr2L-1338-1	-	7485	2.42297	8.01784	CG5787	-	convergent	0.153319	0.122958
Merged-chr2L-12707773-2	chr2L-1545-0	+	2916	2.54592	8.17116	spict	+	chr2L-1338-1	-	4544	2.42297	8.01784	CG5787	-	convergent	0.153319	0.122958
Merged-chr2L-12710551-1	chr2L-1545-0	+	5749	2.54592	8.17116	spict	+	chr2L-1338-1	-	1821	2.42297	8.01784	CG5787	-	convergent	0.153319	0.122958
Merged-chr2L-12712446-2	chr2L-1545-0	+	7513	2.54592	8.17116	spict	+	chr2L-1548-0	+	6442	-1.93205	3.27062	MRP	+	tandem	4.90054	4.47798
Merged-chr2L-12721655-2	chr2L-1548-0	+	2305	-1.93205	3.27062	MRP	+	chr2L-1549-0	+	296	1.67525	7.37668	MRP	+	tandem	4.10606	3.60731
Merged-chr2L-12722373-1	chr2L-1337-1	-	374	1.93873	5.87196	Pih1D1	-	chr2L-1336-1	-	1949	-0.974752	1.48206	mir-9382	+	tandem	4.3899	2.91348
Merged-chr2L-12750751-1	chr2L-1551-0	+	6697	-0.19878	1.70072	CG15483	-	chr2L-1331-1	-	72041	-3.76614	4.41992	kek1	-	convergent	2.71921	3.56736
Merged-chr2L-12845719-1	chr2L-1331-1	-	22657	-3.76614	4.41992	kek1	-	chr2L-1570-0	+	128436	-0.653292	3.6616	Vha68-2	+	divergent	0.758323	3.11285
Merged-chr2L-13000438-4	chr2L-1314-1	-	24984	-4.0172	0.131621	Vha68-2	+	chr2L-1313-1	-	3300	1.24678	4.09555	Vha68-1	-	tandem	3.96392	5.26398
Merged-chr2L-13004598-1	chr2L-1574-0	+	9	1.68341	5.33663	Tor	+	chr2L-1310-1	-	16617	2.43352	5.67397	A16	-	convergent	0.337338	0.750117
Merged-chr2L-13011765-6	chr2L-1574-0	+	7045	1.68341	5.33663	Tor	+	chr2L-1310-1	-	9186	2.43352	5.67397	A16	-	convergent	0.337338	0.750117
Merged-chr2L-13019064-2	chr2L-1574-0	+	14360	1.68341	5.33663	Tor	+	chr2L-1310-1	-	2087	2.43352	5.67397	A16	-	convergent	0.337338	0.750117
Merged-chr2L-13158251-12	chr2L-1300-1	-	9179	-6.11914	-3.10864	CR44199	+	chr2L-1585-0	+	1505	-2.47615	0.440153	CG5204	+	divergent	3.54879	3.64299
Merged-chr2L-13164910-5	chr2L-1585-0	+	3870	-2.47615	0.440153	CG5204	+	chr2L-1586-0	+	384	4.71089	7.4774	Sirt1	+	tandem	7.03725	7.18704
Merged-chr2L-13166161-5	chr2L-1298-1	-	346	1.0162	2.59903	DnaJ-H	-	chr2L-1587-0	+	8778	3.39747	6.34039	CG43925	+	divergent	3.74136	2.38127
Merged-chr2L-13176998-3	chr2L-1586-0	+	10623	4.71089	7.4774	Sirt1	+	chr2L-1296-1	-	14154	2.27812	5.91163	CG16974	-	convergent	1.56577	2.43278
Merged-chr2L-13179652-11	chr2L-1297-1	-	2239	2.22917	4.82084	Sfmbt	-	chr2L-1296-1	-	11604	2.27812	5.91163	CG16974	-	tandem	1.0908	0.0489475
Merged-chr2L-13182497-2	chr2L-1297-1	-	5282	2.22917	4.82084	Sfmbt	-	chr2L-1296-1	-	9231	2.27812	5.91163	CG16974	-	tandem	1.0908	0.0489475
Merged-chr2L-13192126-14	chr2L-1297-1	-	14209	2.22917	4.82084	Sfmbt	-	chr2L-1295-1	-	9968	0.905275	4.52597	CG16972	-	tandem	0.294869	1.32389
Merged-chr2L-13203161-10	chr2L-1588-0	+	10405	1.70011	4.82084	Edem2	+	chr2L-1589-0	+	391	1.428	6.72672	Pect	+	tandem	1.90588	0.272108
Merged-chr2L-13203932-1	chr2L-1295-1	-	326	0.905275	4.52597	CG16972	-	chr2L-1291-1	-	7704	2.92328	8.0853	CG15482	-	tandem	3.55934	2.01801
Merged-chr2L-13205306-1	chr2L-1589-0	+	1418	1.428	6.72672	Pect	+	chr2L-1291-1	-	6521	2.92328	8.0853	CG15482	-	convergent	1.35858	1.49528
Merged-chr2L-13211550-1	chr2L-1589-0	+	7632	1.428	6.72672	Pect	+	chr2L-1291-1	-	247	2.92328	8.0853	CG15482	-	convergent	1.35858	1.49528
Merged-chr2L-13214411-3	chr2L-1291-1	-	2128	2.92328	8.0853	CG15482	-	chr2L-1592-0	+	1203	1.84584	8.16526	snRNA:U2:34ABb	+	divergent	0.0799589	1.07744
Merged-chr2L-13216222-1	chr2L-1592-0	+	128	1.84584	8.16526	snRNA:U2:34ABb	+	chr2L-1593-0	+	3708	3.34163	4.26193	CG5705	+	tandem	3.90333	1.49579
Merged-chr2L-13216821-1	chr2L-1592-0	+	667	1.84584	8.16526	snRNA:U2:34ABb	+	chr2L-1593-0	+	3049	3.34163	4.26193	CG5705	+	tandem	3.90333	1.49579
Merged-chr2L-13217497-1	chr2L-1592-0	+	1386	1.84584	8.16526	snRNA:U2:34ABb	+	chr2L-1593-0	+	2415	3.34163	4.26193	CG5705	+	tandem	3.90333	1.49579
Merged-chr2L-13219482-19	chr2L-1592-0	+	1836	1.84584	8.16526	snRNA:U2:34ABb	+	chr2L-1289-1	-	1609	1.73682	6.09234	Ski6	-	convergent	2.07293	0.109017
Merged-chr2L-13220857-1	chr2L-1593-0	+	668	3.34163	4.26193	CG5705	+	chr2L-1289-1	-	1235	1.73682	6.09234	Ski6	-	convergent	1.83041	1.60481
Merged-chr2L-13222007-1	chr2L-1593-0	+	1815	3.34163	4.26193	CG5705	+	chr2L-1289-1	-	81	1.73682	6.09234	Ski6	-	convergent	1.83041	1.60481
Merged-chr2L-13222592-2	chr2L-1289-1	-	123	1.73682	6.09234	Ski6	-	chr2L-1288-1	-	2462	3.18339	8.89581	CG15480	-	tandem	2.80347	1.44657
Merged-chr2L-13234160-1	chr2L-1595-0	+	4217	1.36049	4.73145	CG16815	+	chr2L-1286-1	-	401	1.38333	4.459	Mabi	-	convergent	0.272446	0.0228419
Merged-chr2L-13238016-2	chr2L-1286-1	-	3208	1.38333	4.459	Mabi	-	chr2L-1599-0	+	2253	-1.48535	0.806188	CG5945	+	divergent	3.65282	2.86868
Merged-chr2L-13244905-1	chr2L-1282-1	-	377	1.25958	7.78351	snRNA:U2:34ABb	+	chr2L-1601-0	+	6462	3.22862	6.97758	l(2)k05911		divergent	0.805931	1.96904
Merged-chr2L-13250313-1	chr2L-1600-0	+	5337	1.90265	6.94277	snRNA:U5:34A	+	chr2L-1601-0	+	1095	3.22862	6.97758	l(2)k05911		tandem	0.034806	1.32597
Merged-chr2L-13286631-6	chr2L-1273-1	-	7663	-0.187042	4.26193	CR44083	+	chr2L-1606-0	+	9328	1.49325	4.24215	CG31729	+	divergent	0.0197785	1.68029
Merged-chr2L-13296324-1	chr2L-1605-0	+	9474	1.6407	4.50122	Uvrag	+	chr2L-1270-1	-	519	-1.58186	1.54799	CG31729	+	convergent	2.95323	3.22256
Merged-chr2L-13296965-3	chr2L-1606-0	+	387	1.49325	4.24215	CG31729	+	chr2L-1269-1	-	31243	-2.40388	1.61103	CG43778	-	convergent	2.63112	3.89713
Merged-chr2L-13354770-2	chr2L-1267-1	-	23550	-2.74443	2.24874	CG43778	-	chr2L-1266-1	-	350	-2.4661	1.0979	CG9395	-	tandem	1.15084	0.27833
Merged-chr2L-13363141-1	chr2L-1266-1	-	7839	-2.4661	1.0979	CG9395	-	chr2L-1265-1	-	2935	2.86201	6.36117	Nnp-1	-	tandem	5.26327	5.32811
Merged-chr2L-13366111-2	chr2L-1266-1	-	10649	-2.4661	1.0979	CG9395	-	chr2L-1611-0	+	48	2.88673	6.34039	CG6523	+	divergent	5.24249	5.35283
Merged-chr2L-13366561-1	chr2L-1611-0	+	28	2.88673	6.34039	CG6523	+	chr2L-1264-1	-	7164	2.44049	5.12885	CG9305	-	convergent	1.21154	0.446239
Merged-chr2L-13367730-1	chr2L-1611-0	+	1183	2.88673	6.34039	CG6523	+	chr2L-1264-1	-	5981	2.44049	5.12885	CG9305	-	convergent	1.21154	0.446239
Merged-chr2L-13373700-1	chr2L-1611-0	+	7156	2.88673	6.34039	CG6523	+	chr2L-1264-1	-	13	2.44049	5.12885	CG9305	-	convergent	1.21154	0.446239
Merged-chr2L-13374224-3	chr2L-1264-1	-	110	2.44049	5.12885	CG9305	-	chr2L-1263-1	-	4136	1.10071	3.00324	CG9302	-	tandem	2.12561	1.33978
Merged-chr2L-13376399-2	chr2L-1612-0	+	2188	1.63328	5.1608	CG6565	+	chr2L-1263-1	-	2106	1.10071	3.00324	CG9302	-	convergent	2.15756	0.532573
Merged-chr2L-13378429-2	chr2L-1612-0	+	4097	1.63328	5.1608	CG6565	+	chr2L-1613-0	+	299	2.63702	5.53255	beta'COP	+	tandem	0.371744	1.00374
Merged-chr2L-13378905-2	chr2L-1263-1	-	116	1.10071	3.00324	CG9302	-	chr2L-1262-1	-	8176	2.24046	5.6479	CG9293	-	tandem	2.64466	1.13975
Merged-chr2L-13387304-3	chr2L-1613-0	+	8171	2.63702	5.53255	beta'COP	+	chr2L-1614-0	+	207	1.16483	2.03548	CG7099	+	tandem	3.49706	1.47219
Merged-chr2L-13395378-7	chr2L-1614-0	+	7207	1.16483	2.03548	CG7099	+	chr2L-1260-1	-	2694	1.02979	3.1162	CG10859	-	convergent	1.08072	0.135045
Merged-chr2L-13399086-5	chr2L-1260-1	-	420	1.02979	3.1162	CG10859	-	chr2L-1616-0	+	11660	-1.30475	2.30702	Vm34Ca	-	divergent	0.809188	2.33453
Merged-chr2L-13419853-1	chr2L-1618-0	+	658	-2.7309	1.9405	CG43850	+	chr2L-1254-1	-	25696	1.8973	4.61324	CG9267	-	convergent	2.67275	4.6282
Merged-chr2L-13420697-1	chr2L-1618-0	+	1555	-2.7309	1.9405	CG43850	+	chr2L-1254-1	-	24905	1.8973	4.61324	CG9267	-	convergent	2.67275	4.6282
Merged-chr2L-13445707-3	chr2L-1618-0	+	26345	-2.7309	1.9405	CG43850	+	chr2L-1624-0	+	15786	-2.10959	5.81787	CG42784	+	tandem	3.87738	0.621312
Merged-chr2L-13500618-1	chr2L-1625-0	+	22165	-2.28701	-0.261362	CG42784	+	chr2L-1628-0	+	12516	-0.318927	2.55161	CG33640	+	tandem	2.81297	1.96809
Merged-chr2L-13531494-1	chr2L-1245-1	-	3384	-0.378554	4.91753	CG33640	+	chr2L-1244-1	-	16275	-1.14919	8.4583	B4	-	tandem	3.54077	0.770635
Merged-chr2L-13547954-1	chr2L-1245-1	-	19818	-0.378554	4.91753	CG33640	+	chr2L-1635-0	+	298	-1.54963	1.9405	B4	-	divergent	2.97703	1.17107
Merged-chr2L-13550309-4	chr2L-1243-1	-	664	0.206046	9.93091	B4	-	chr2L-1242-1	-	2878	-4.01138	0.859088	kuz	+	tandem	9.07182	4.21742
Merged-chr2L-13551923-1	chr2L-1636-0	+	1663	2.00431	8.29631	kuz	+	chr2L-1242-1	-	1755	-4.01138	0.859088	kuz	+	convergent	7.43723	6.01569
Merged-chr2L-13552856-1	chr2L-1636-0	+	2582	2.00431	8.29631	kuz	+	chr2L-1242-1	-	807	-4.01138	0.859088	kuz	+	convergent	7.43723	6.01569
Merged-chr2L-13640597-1	chr2L-1233-1	-	16145	-4.71577	-3.10864	CR43410	-	chr2L-1231-1	-	479	3.18262	8.03375	ics	-	tandem	11.1424	7.89839
Merged-chr2L-13642196-3	chr2L-1231-1	-	718	3.18262	8.03375	ics	-	chr2L-1230-1	-	22	-2.57172	1.34042	ics	-	tandem	6.69332	5.75434
Merged-chr2L-13771070-2	chr2L-1225-1	-	23086	-1.33729	1.48206	mir-1002	-	chr2L-1645-0	+	9487	0.00311665	3.71997	p38b	+	divergent	2.2379	1.3404
Merged-chr2L-13779951-1	chr2L-1643-0	+	8599	2.38643	5.82952	TM9SF4	+	chr2L-1645-0	+	447	0.00311665	3.71997	p38b	+	tandem	2.10955	2.38332
Merged-chr2L-13780769-10	chr2L-1643-0	+	9343	2.38643	5.82952	TM9SF4	+	chr2L-1224-1	-	1664	2.87508	5.73892	CG16890	-	convergent	0.090596	0.488645
Merged-chr2L-13783351-2	chr2L-1645-0	+	2560	0.00311665	3.71997	p38b	+	chr2L-1646-0	+	553	2.29197	4.2959	CG31731	+	tandem	0.575937	2.28885
Merged-chr2L-13791072-1	chr2L-1223-1	-	592	-1.97419	3.98684	CG16863	+	chr2L-1647-0	+	2272	2.13963	6.32284	Sec71	+	divergent	2.336	4.11382
Merged-chr2L-13793549-2	chr2L-1223-1	-	3094	-1.97419	3.98684	CG16863	+	chr2L-1648-0	+	9842	-2.92362	1.61103	CAH1	+	divergent	2.3758	0.949425
Merged-chr2L-13811047-1	chr2L-1648-0	+	7332	-2.92362	1.61103	CAH1	+	chr2L-1649-0	+	380	2.47817	3.1162	CG16865	+	tandem	1.50517	5.40178
Merged-chr2L-13811584-6	chr2L-1648-0	+	7597	-2.92362	1.61103	CAH1	+	chr2L-1222-1	-	1197	-0.0699638	4.10105	CG16888	-	convergent	2.49001	2.85365
Merged-chr2L-13813846-3	chr2L-1222-1	-	406	-0.0699638	4.10105	CG16888	-	chr2L-1221-1	-	15682	2.80885	6.03458	Arpc1	-	tandem	1.93354	2.87882
Merged-chr2L-13820132-4	chr2L-1650-0	+	6129	2.77769	6.46826	Sos	+	chr2L-1221-1	-	9408	2.80885	6.03458	Arpc1	-	convergent	0.433682	0.0311607
Merged-chr2L-13827755-1	chr2L-1650-0	+	13817	2.77769	6.46826	Sos	+	chr2L-1221-1	-	1859	2.80885	6.03458	Arpc1	-	convergent	0.433682	0.0311607
Merged-chr2L-13829786-2	chr2L-1650-0	+	15638	2.77769	6.46826	Sos	+	chr2L-1220-1	-	3022	2.2974	3.69108	DNApol-gamma35		convergent	2.77718	0.480297
Merged-chr2L-13833301-3	chr2L-1651-0	+	3024	3.29163	3.66903	Orc5	+	chr2L-1219-1	-	1417	1.27393	2.03548	mRpS23	-	convergent	1.63354	2.0177
Merged-chr2L-13836281-34	chr2L-1652-0	+	949	3.30474	5.4996	RpII33	+	chr2L-1213-1	-	25607	-4.65673	3.1053	CR44848	-	convergent	2.39431	7.96147
Merged-chr2L-13838670-1	chr2L-1218-1	-	502	-4.20158	3.01494	CenG1A	+	chr2L-1213-1	-	24736	-4.65673	3.1053	CR44848	-	tandem	0.0903566	0.455157
Merged-chr2L-13845851-1	chr2L-1218-1	-	8003	-4.20158	3.01494	CenG1A	+	chr2L-1213-1	-	17875	-4.65673	3.1053	CR44848	-	tandem	0.0903566	0.455157
Merged-chr2L-13878967-2	chr2L-1212-1	-	10871	-3.94987	4.02206	CR44848	-	chr2L-1200-1	-	25384	3.19604	7.59463	Smg5	-	tandem	3.57257	7.14591
Merged-chr2L-13883010-1	chr2L-1204-1	-	3934	-2.40538	-0.152635	CenG1A	+	chr2L-1200-1	-	21441	3.19604	7.59463	Smg5	-	tandem	7.74727	5.60142
Merged-chr2L-13886452-1	chr2L-1204-1	-	7403	-2.40538	-0.152635	CenG1A	+	chr2L-1200-1	-	18026	3.19604	7.59463	Smg5	-	tandem	7.74727	5.60142
Merged-chr2L-13892952-3	chr2L-1204-1	-	13795	-2.40538	-0.152635	CenG1A	+	chr2L-1200-1	-	11388	3.19604	7.59463	Smg5	-	tandem	7.74727	5.60142
Merged-chr2L-13893557-7	chr2L-1204-1	-	14306	-2.40538	-0.152635	CenG1A	+	chr2L-1200-1	-	10573	3.19604	7.59463	Smg5	-	tandem	7.74727	5.60142
Merged-chr2L-13898523-1	chr2L-1204-1	-	19341	-2.40538	-0.152635	CenG1A	+	chr2L-1200-1	-	5822	3.19604	7.59463	Smg5	-	tandem	7.74727	5.60142
Merged-chr2L-13904449-2	chr2L-1204-1	-	24809	-2.40538	-0.152635	CenG1A	+	chr2L-1656-0	+	832	2.30264	7.02898	Ance	+	divergent	7.18162	4.70802
Merged-chr2L-13905798-1	chr2L-1200-1	-	940	3.19604	7.59463	Smg5	-	chr2L-1657-0	+	8564	-2.52719	3.60078	Ance-3	+	divergent	3.99386	5.72323
Merged-chr2L-13906340-2	chr2L-1656-0	+	634	2.30264	7.02898	Ance	+	chr2L-1657-0	+	8190	-2.52719	3.60078	Ance-3	+	tandem	3.42821	4.82983
Merged-chr2L-13911923-1	chr2L-1656-0	+	6167	2.30264	7.02898	Ance	+	chr2L-1657-0	+	2647	-2.52719	3.60078	Ance-3	+	tandem	3.42821	4.82983
Merged-chr2L-13912314-1	chr2L-1656-0	+	6555	2.30264	7.02898	Ance	+	chr2L-1657-0	+	2252	-2.52719	3.60078	Ance-3	+	tandem	3.42821	4.82983
Merged-chr2L-13913550-2	chr2L-1656-0	+	7709	2.30264	7.02898	Ance	+	chr2L-1657-0	+	920	-2.52719	3.60078	Ance-3	+	tandem	3.42821	4.82983
Merged-chr2L-13930842-2	chr2L-1660-0	+	1213	-2.78817	0.440153	CG42711	-	chr2L-1663-0	+	40191	-2.70105	1.78515	NimB5	+	tandem	1.345	0.0871181
Merged-chr2L-13970435-1	chr2L-1660-0	+	40987	-2.78817	0.440153	CG42711	-	chr2L-1663-0	+	717	-2.70105	1.78515	NimB5	+	tandem	1.345	0.0871181
Merged-chr2L-14022488-1	chr2L-1672-0	+	797	-2.35893	1.57986	CR45352	-	chr2L-1673-0	+	4463	3.44786	7.45878	hll	+	tandem	5.87892	5.80679
Merged-chr2L-14036065-1	chr2L-1673-0	+	9022	3.44786	7.45878	hll	+	chr2L-1676-0	+	3983	0.37551	6.24672	nAChRalpha5	+	tandem	1.21206	3.07235
Merged-chr2L-14073209-5	chr2L-1173-1	-	25359	-2.59472	2.56759	NimC4	+	chr2L-1681-0	+	60989	-4.14713	1.9405	CG46301	+	divergent	0.62709	1.55241
Merged-chr2L-14094834-2	chr2L-1173-1	-	46929	-2.59472	2.56759	NimC4	+	chr2L-1681-0	+	39347	-4.14713	1.9405	CG46301	+	divergent	0.62709	1.55241
Merged-chr2L-14103350-3	chr2L-1173-1	-	55546	-2.59472	2.56759	NimC4	+	chr2L-1681-0	+	30970	-4.14713	1.9405	CG46301	+	divergent	0.62709	1.55241
Merged-chr2L-14107461-2	chr2L-1173-1	-	59607	-2.59472	2.56759	NimC4	+	chr2L-1681-0	+	26774	-4.14713	1.9405	CG46301	+	divergent	0.62709	1.55241
Merged-chr2L-14108585-2	chr2L-1173-1	-	60755	-2.59472	2.56759	NimC4	+	chr2L-1681-0	+	25675	-4.14713	1.9405	CG46301	+	divergent	0.62709	1.55241
Merged-chr2L-14123878-2	chr2L-1173-1	-	76118	-2.59472	2.56759	NimC4	+	chr2L-1681-0	+	10464	-4.14713	1.9405	CG46301	+	divergent	0.62709	1.55241
Merged-chr2L-14161035-2	chr2L-1681-0	+	26518	-4.14713	1.9405	CG46301	+	chr2L-1164-1	-	19581	-5.07069	-0.506993	CG43333	-	convergent	2.44749	0.923559
Merged-chr2L-14163647-1	chr2L-1681-0	+	29203	-4.14713	1.9405	CG46301	+	chr2L-1164-1	-	17026	-5.07069	-0.506993	CG43333	-	convergent	2.44749	0.923559
Merged-chr2L-14177234-2	chr2L-1681-0	+	42772	-4.14713	1.9405	CG46301	+	chr2L-1164-1	-	3434	-5.07069	-0.506993	CG43333	-	convergent	2.44749	0.923559
Merged-chr2L-14222457-1	chr2L-1164-1	-	41645	-5.07069	-0.506993	CG43333	-	chr2L-1686-0	+	4040	-3.938	2.65993	Dyrk2	-	divergent	3.16692	1.13269
Merged-chr2L-14223554-8	chr2L-1164-1	-	42471	-5.07069	-0.506993	CG43333	-	chr2L-1686-0	+	2741	-3.938	2.65993	Dyrk2	-	divergent	3.16692	1.13269
Merged-chr2L-14251958-1	chr2L-1691-0	+	1971	-0.878462	1.37716	CR44216	+	chr2L-1692-0	+	2034	-2.10935	1.54799	wb	+	tandem	0.170831	1.23089
Merged-chr2L-14262135-4	chr2L-1693-0	+	682	-1.06232	1.34042	wb	+	chr2L-1694-0	+	626	1.21862	6.85434	wb	+	tandem	5.51392	2.28094
Merged-chr2L-14262894-1	chr2L-1158-1	-	460	-2.0068	0.131621	wb	+	chr2L-1694-0	+	5	1.21862	6.85434	wb	+	divergent	6.72272	3.22542
Merged-chr2L-14263063-1	chr2L-1694-0	+	2	1.21862	6.85434	wb	+	chr2L-1695-0	+	22016	1.43356	2.05829	CR43639	+	tandem	4.79606	0.214936
Merged-chr2L-14274735-2	chr2L-1694-0	+	11592	1.21862	6.85434	wb	+	chr2L-1695-0	+	10283	1.43356	2.05829	CR43639	+	tandem	4.79606	0.214936
Merged-chr2L-14278732-2	chr2L-1694-0	+	15415	1.21862	6.85434	wb	+	chr2L-1695-0	+	6139	1.43356	2.05829	CR43639	+	tandem	4.79606	0.214936
Merged-chr2L-14288081-2	chr2L-1695-0	+	2789	1.43356	2.05829	CR43639	+	chr2L-1696-0	+	12528	1.09492	3.6616	wb	+	tandem	1.60332	0.338637
Merged-chr2L-14340179-1	chr2L-1697-0	+	5954	-1.64193	5.05141	CG33090	+	chr2L-1147-1	-	8511	1.2986	2.97954	mTTF	-	convergent	2.07187	2.94053
Merged-chr2L-14348775-2	chr2L-1697-0	+	14365	-1.64193	5.05141	CG33090	+	chr2L-1146-1	-	6124	2.2598	4.37976	l(2)34Fd	-	convergent	0.671651	3.90174
Merged-chr2L-14351761-4	chr2L-1147-1	-	2704	1.2986	2.97954	mTTF	-	chr2L-1146-1	-	3101	2.2598	4.37976	l(2)34Fd	-	tandem	1.40021	0.961207
Merged-chr2L-14354432-1	chr2L-1147-1	-	5328	1.2986	2.97954	mTTF	-	chr2L-1146-1	-	374	2.2598	4.37976	l(2)34Fd	-	tandem	1.40021	0.961207
Merged-chr2L-14355160-5	chr2L-1147-1	-	5989	1.2986	2.97954	mTTF	-	chr2L-1144-1	-	5701	-1.64959	1.44794	CR43463	-	tandem	1.53161	2.94818
Merged-chr2L-14362417-2	chr2L-1144-1	-	619	-1.64959	1.44794	CR43463	-	chr2L-1702-0	+	21018	-2.72309	2.90603	ppk	-	divergent	1.45809	1.0735
Merged-chr2L-14394483-1	chr2L-1138-1	-	10356	-3.61942	3.47084	ppk	-	chr2L-1705-0	+	11489	-4.23505	-0.152635	elB	-	divergent	3.62348	0.615628
Merged-chr2L-14549097-1	chr2L-1108-1	-	18403	-1.33563	11.0201	CR44852	-	chr2L-1104-1	-	2513	-3.06298	0.440153	CR44853	-	tandem	10.58	1.72735
Merged-chr2L-14557615-2	chr2L-1102-1	-	2313	-1.69703	1.83881	CR44853	-	chr2L-1746-0	+	306	-0.0103771	4.96958	CR44854	-	divergent	3.13076	1.68666
Merged-chr2L-14562235-1	chr2L-1747-0	+	1344	-1.74681	2.28785	CR44855	+	chr2L-1748-0	+	9443	-4.23993	1.18335	CR44856	+	tandem	1.1045	2.49312
Merged-chr2L-14569740-2	chr2L-1747-0	+	8836	-1.74681	2.28785	CR44855	+	chr2L-1748-0	+	1884	-4.23993	1.18335	CR44856	+	tandem	1.1045	2.49312
Merged-chr2L-14589096-3	chr2L-1093-1	-	3518	-2.20834	1.89055	CG42680	-	chr2L-1753-0	+	617	-2.90912	1.5154	CG42680	-	divergent	0.375147	0.700786
Merged-chr2L-14589890-2	chr2L-1093-1	-	4198	-2.20834	1.89055	CG42680	-	chr2L-1090-1	-	2591	-4.33677	2.65993	CG42680	-	tandem	0.769376	2.12843
Merged-chr2L-14630625-1	chr2L-1759-0	+	15054	0.33556	3.58516	Adh		chr2L-1086-1	-	11984	-2.65294	1.64155	Adhr		convergent	1.94361	2.9885
Merged-chr2L-14657546-3	chr2L-1765-0	+	3465	-2.52715	1.34042	osp	-	chr2L-1768-0	+	5177	-2.74128	4.92995	osp	-	tandem	3.58952	0.214133
Merged-chr2L-14706404-4	chr2L-1085-1	-	16859	-1.2467	7.25243	osp	-	chr2L-1777-0	+	6082	-2.09775	1.72941	CG15282	+	divergent	5.52302	0.851056
Merged-chr2L-14772486-1	chr2L-1777-0	+	59782	-2.09775	1.72941	CG15282	+	chr2L-1076-1	-	29416	-3.16228	2.7326	CG33308	+	convergent	1.00319	1.06452
Merged-chr2L-14782420-2	chr2L-1777-0	+	69589	-2.09775	1.72941	CG15282	+	chr2L-1076-1	-	19340	-3.16228	2.7326	CG33308	+	convergent	1.00319	1.06452
Merged-chr2L-14825937-1	chr2L-1076-1	-	23886	-3.16228	2.7326	CG33308	+	chr2L-1075-1	-	25761	-1.86502	2.01232	CG15279	-	tandem	0.720286	1.29726
Merged-chr2L-14840106-3	chr2L-1076-1	-	38092	-3.16228	2.7326	CG33308	+	chr2L-1075-1	-	11628	-1.86502	2.01232	CG15279	-	tandem	0.720286	1.29726
Merged-chr2L-15005749-1	chr2L-1067-1	-	7951	-3.44086	3.64663	mol	-	chr2L-1799-0	+	1841	4.07038	6.00994	NC2beta	+	divergent	2.36331	7.51124
Merged-chr2L-15007174-1	chr2L-1798-0	+	1221	2.74033	3.95074	DCTN5-p25	+	chr2L-1799-0	+	395	4.07038	6.00994	NC2beta	+	tandem	2.0592	1.33004
Merged-chr2L-15024423-1	chr2L-1802-0	+	7970	-1.52273	3.47932	GABA-B-R1	+	chr2L-1061-1	-	7812	-2.45526	2.64494	CG31832	-	convergent	0.834374	0.932531
Merged-chr2L-15038713-2	chr2L-1807-0	+	3109	-2.46762	1.57986	yellow-c	+	chr2L-1808-0	+	616	1.88257	7.35843	Su(H)	+	tandem	5.77857	4.35018
Merged-chr2L-15039805-3	chr2L-1060-1	-	402	1.89215	5.5943	CIAPIN1	-	chr2L-1058-1	-	2270	-1.55786	2.68944	Su(H)	+	tandem	2.90487	3.45001
Merged-chr2L-15041263-3	chr2L-1059-1	-	705	-0.749745	2.77452	Su(H)	+	chr2L-1058-1	-	907	-1.55786	2.68944	Su(H)	+	tandem	0.0850765	0.808113
Merged-chr2L-15043567-16	chr2L-1059-1	-	1754	-0.749745	2.77452	Su(H)	+	chr2L-1057-1	-	10420	-1.26406	4.8108	ck	-	tandem	2.03628	0.514317
Merged-chr2L-15045395-3	chr2L-1058-1	-	2526	-1.55786	2.68944	Su(H)	+	chr2L-1057-1	-	9229	-1.26406	4.8108	ck	-	tandem	2.12136	0.293795
Merged-chr2L-15053528-1	chr2L-1058-1	-	10792	-1.55786	2.68944	Su(H)	+	chr2L-1057-1	-	1276	-1.26406	4.8108	ck	-	tandem	2.12136	0.293795
Merged-chr2L-15056561-8	chr2L-1057-1	-	1310	-1.26406	4.8108	ck	-	chr2L-1811-0	+	250	-2.03121	-0.977755	ck	-	divergent	5.78855	0.767147
Merged-chr2L-15057639-13	chr2L-1057-1	-	2028	-1.26406	4.8108	ck	-	chr2L-1055-1	-	2512	2.99034	6.07007	TfIIS	-	tandem	1.25927	4.25441
Merged-chr2L-15060734-5	chr2L-1056-1	-	2506	-0.237023	5.5982	ck	-	chr2L-1812-0	+	545	-2.71108	3.42772	solo	+	divergent	2.17048	2.47406
Merged-chr2L-15062331-6	chr2L-1812-0	+	531	-2.71108	3.42772	solo	+	chr2L-1813-0	+	4943	-1.11627	1.37716	vig	-	tandem	2.05056	1.59482
Merged-chr2L-15068025-3	chr2L-1813-0	+	274	-1.11627	1.37716	vig	-	chr2L-1814-0	+	6313	-2.2244	3.14844	CG15270	+	tandem	1.77128	1.10813
Merged-chr2L-15069006-3	chr2L-1054-1	-	861	3.07077	7.45448	vig	-	chr2L-1814-0	+	5533	-2.2244	3.14844	CG15270	+	divergent	4.30605	5.29516
Merged-chr2L-15096945-2	chr2L-1814-0	+	22240	-2.2244	3.14844	CG15270	+	chr2L-1050-1	-	11926	-2.33677	1.14125	CG15269	+	convergent	2.00718	0.112372
Merged-chr2L-15105661-1	chr2L-1814-0	+	31007	-2.2244	3.14844	CG15270	+	chr2L-1050-1	-	3255	-2.33677	1.14125	CG15269	+	convergent	2.00718	0.112372
Merged-chr2L-15109387-1	chr2L-1050-1	-	283	-2.33677	1.14125	CG15269	+	chr2L-1819-0	+	3962	2.04831	5.05991	stc	+	divergent	3.91865	4.38507
Merged-chr2L-15111470-3	chr2L-1818-0	+	1807	-3.74724	5.9669	CG15269	+	chr2L-1819-0	+	1728	2.04831	5.05991	stc	+	tandem	0.906999	5.79554
Merged-chr2L-15113399-4	chr2L-1818-0	+	3904	-3.74724	5.9669	CG15269	+	chr2L-1045-1	-	18869	-2.59493	8.61622	CR43854	+	convergent	2.64931	1.15231
Merged-chr2L-15129872-1	chr2L-1819-0	+	16296	2.04831	5.05991	stc	+	chr2L-1045-1	-	2446	-2.59493	8.61622	CR43854	+	convergent	3.55631	4.64323
Merged-chr2L-15201959-2	chr2L-1042-1	-	1346	-1.94445	1.91574	CG4168	-	chr2L-1829-0	+	46733	-1.47704	2.48585	dao	+	divergent	0.57011	0.467409
Merged-chr2L-15256516-2	chr2L-1829-0	+	7268	-1.47704	2.48585	dao	+	chr2L-1039-1	-	7952	1.42851	6.84454	yuri	-	convergent	4.35869	2.90555
Merged-chr2L-15257664-5	chr2L-1830-0	+	920	1.86132	3.56937	l(2)35Cc	+	chr2L-1039-1	-	7040	1.42851	6.84454	yuri	-	convergent	3.27516	0.43281
Merged-chr2L-15264901-7	chr2L-1830-0	+	7889	1.86132	3.56937	l(2)35Cc	+	chr2L-1831-0	+	4477	-4.73329	0.634748	Cul3	-	tandem	2.93462	6.59461
Merged-chr2L-15267860-3	chr2L-1039-1	-	2837	1.42851	6.84454	yuri	-	chr2L-1831-0	+	1769	-4.73329	0.634748	Cul3	-	divergent	6.20979	6.1618
Merged-chr2L-15271337-1	chr2L-1831-0	+	1454	-4.73329	0.634748	Cul3	-	chr2L-1833-0	+	167	-0.750052	3.3742	Cul3	-	tandem	2.73946	3.98323
Merged-chr2L-15271864-1	chr2L-1833-0	+	58	-0.750052	3.3742	Cul3	-	chr2L-1038-1	-	14	2.44839	3.99868	Cul3	-	convergent	0.624472	3.19845
Merged-chr2L-15274288-1	chr2L-1038-1	-	2121	2.44839	3.99868	Cul3	-	chr2L-1844-0	+	45207	-1.9571	1.48206	nht	-	divergent	2.51661	4.40549
Merged-chr2L-15288015-2	chr2L-1038-1	-	15775	2.44839	3.99868	Cul3	-	chr2L-1844-0	+	31275	-1.9571	1.48206	nht	-	divergent	2.51661	4.40549
Merged-chr2L-15305655-1	chr2L-1038-1	-	33447	2.44839	3.99868	Cul3	-	chr2L-1844-0	+	13799	-1.9571	1.48206	nht	-	divergent	2.51661	4.40549
Merged-chr2L-15306820-7	chr2L-1038-1	-	33964	2.44839	3.99868	Cul3	-	chr2L-1844-0	+	12216	-1.9571	1.48206	nht	-	divergent	2.51661	4.40549
Merged-chr2L-15307954-1	chr2L-1038-1	-	35618	2.44839	3.99868	Cul3	-	chr2L-1844-0	+	11372	-1.9571	1.48206	nht	-	divergent	2.51661	4.40549
Merged-chr2L-15308901-1	chr2L-1038-1	-	36659	2.44839	3.99868	Cul3	-	chr2L-1844-0	+	10519	-1.9571	1.48206	nht	-	divergent	2.51661	4.40549
Merged-chr2L-15313513-1	chr2L-1038-1	-	41341	2.44839	3.99868	Cul3	-	chr2L-1844-0	+	5977	-1.9571	1.48206	nht	-	divergent	2.51661	4.40549
Merged-chr2L-15315711-1	chr2L-1038-1	-	43602	2.44839	3.99868	Cul3	-	chr2L-1844-0	+	3841	-1.9571	1.48206	nht	-	divergent	2.51661	4.40549
Merged-chr2L-15323346-1	chr2L-1030-1	-	3277	-1.93952	3.56141	nht	-	chr2L-1845-0	+	1634	-1.79277	1.89055	nht	-	divergent	1.67086	0.146747
Merged-chr2L-15324693-1	chr2L-1030-1	-	4652	-1.93952	3.56141	nht	-	chr2L-1845-0	+	315	-1.79277	1.89055	nht	-	divergent	1.67086	0.146747
Merged-chr2L-15332810-1	chr2L-1027-1	-	4525	-2.2785	2.36303	esg	+	chr2L-1848-0	+	905	2.86227	9.0914	esg	+	divergent	6.72837	5.14077
Merged-chr2L-15333489-4	chr2L-1027-1	-	5167	-2.2785	2.36303	esg	+	chr2L-1848-0	+	78	2.86227	9.0914	esg	+	divergent	6.72837	5.14077
Merged-chr2L-15333891-1	chr2L-1027-1	-	5647	-2.2785	2.36303	esg	+	chr2L-1025-1	-	1390	-1.34802	0.751274	esg	+	tandem	1.61176	0.930479
Merged-chr2L-15336783-1	chr2L-1025-1	-	1170	-1.34802	0.751274	esg	+	chr2L-1853-0	+	33431	0.0192857	2.59903	CG15258	-	divergent	1.84775	1.36731
Merged-chr2L-15362526-1	chr2L-1025-1	-	27055	-1.34802	0.751274	esg	+	chr2L-1853-0	+	7830	0.0192857	2.59903	CG15258	-	divergent	1.84775	1.36731
Merged-chr2L-15372865-4	chr2L-1016-1	-	1771	-2.02103	2.20853	CG15258	-	chr2L-1854-0	+	2239	-3.34048	1.14125	CG15258	-	divergent	1.06728	1.31945
Merged-chr2L-15376637-1	chr2L-1015-1	-	981	-3.81351	1.81223	CG15258	-	chr2L-1856-0	+	3134	-2.65647	2.48585	CR44859	+	divergent	0.673619	1.15704
Merged-chr2L-15415784-4	chr2L-1857-0	+	29853	-0.825071	3.02655	CR44859	+	chr2L-1863-0	+	6315	-3.06275	2.59903	wor	-	tandem	0.42752	2.23768
Merged-chr2L-15422710-2	chr2L-1857-0	+	37400	-0.825071	3.02655	CR44859	+	chr2L-1002-1	-	2719	-1.33346	2.90603	wor	-	convergent	0.12052	0.508391
Merged-chr2L-15438907-4	chr2L-998-1	-	7664	-2.39938	0.751274	CG4161	+	chr2L-995-1	-	2151	-3.93544	1.57986	CR44862	+	tandem	0.828582	1.53605
Merged-chr2L-15440640-1	chr2L-998-1	-	9714	-2.39938	0.751274	CG4161	+	chr2L-995-1	-	666	-3.93544	1.57986	CR44862	+	tandem	0.828582	1.53605
Merged-chr2L-15442142-1	chr2L-995-1	-	559	-3.93544	1.57986	CR44862	+	chr2L-993-1	-	15730	-2.22958	2.55161	CR44863	+	tandem	0.97175	1.70586
Merged-chr2L-15443216-3	chr2L-995-1	-	1520	-3.93544	1.57986	CR44862	+	chr2L-993-1	-	14397	-2.22958	2.55161	CR44863	+	tandem	0.97175	1.70586
Merged-chr2L-15444300-7	chr2L-995-1	-	2505	-3.93544	1.57986	CR44862	+	chr2L-993-1	-	13528	-2.22958	2.55161	CR44863	+	tandem	0.97175	1.70586
Merged-chr2L-15467292-3	chr2L-1869-0	+	8687	-1.1193	4.38878	CR44863	+	chr2L-1872-0	+	3464	-0.773845	5.21761	CR45353	-	tandem	0.82883	0.345455
Merged-chr2L-15470977-2	chr2L-1869-0	+	12298	-1.1193	4.38878	CR44863	+	chr2L-989-1	-	7094	3.7121	8.30319	sna	-	convergent	3.91441	4.8314
Merged-chr2L-15471703-5	chr2L-990-1	-	386	-2.99205	3.32804	CR45353	-	chr2L-989-1	-	6363	3.7121	8.30319	sna	-	tandem	4.97515	6.70415
Merged-chr2L-15478334-3	chr2L-990-1	-	7000	-2.99205	3.32804	CR45353	-	chr2L-1874-0	+	7217	-2.8602	1.22425	CR45293	-	divergent	2.10379	0.131855
Merged-chr2L-15485890-2	chr2L-989-1	-	7376	3.7121	8.30319	sna	-	chr2L-1875-0	+	5355	0.881601	4.31022	CR45293	-	divergent	3.99297	2.8305
Merged-chr2L-15492066-4	chr2L-988-1	-	5365	-2.76443	4.44177	CR45293	-	chr2L-1876-0	+	6666	0.920119	4.75257	lace	+	divergent	0.310808	3.68455
Merged-chr2L-15499234-11	chr2L-987-1	-	6712	-1.01051	1.72941	CR45293	-	chr2L-1879-0	+	26493	-3.23733	1.18335	CR43761	+	divergent	0.546065	2.22682
Merged-chr2L-15504762-1	chr2L-986-1	-	4909	-0.125259	3.06083	lace	+	chr2L-1879-0	+	21551	-3.23733	1.18335	CR43761	+	divergent	1.87748	3.11207
Merged-chr2L-15730132-1	chr2L-1885-0	+	99922	-4.15477	0.0429497	CG18480	+	chr2L-975-1	-	1603	4.47143	9.48461	CycE	-	convergent	9.44166	8.62619
Merged-chr2L-15730638-2	chr2L-1885-0	+	100290	-4.15477	0.0429497	CG18480	+	chr2L-975-1	-	959	4.47143	9.48461	CycE	-	convergent	9.44166	8.62619
Merged-chr2L-15731202-1	chr2L-1885-0	+	100960	-4.15477	0.0429497	CG18480	+	chr2L-975-1	-	501	4.47143	9.48461	CycE	-	convergent	9.44166	8.62619
Merged-chr2L-15731868-4	chr2L-1885-0	+	101444	-4.15477	0.0429497	CG18480	+	chr2L-1887-0	+	3621	-2.17565	1.54799	CycE	-	tandem	1.50504	1.97912
Merged-chr2L-15733441-1	chr2L-975-1	-	1309	4.47143	9.48461	CycE	-	chr2L-1887-0	+	2319	-2.17565	1.54799	CycE	-	divergent	7.93662	6.64707
Merged-chr2L-15743198-1	chr2L-1887-0	+	6764	-2.17565	1.54799	CycE	-	chr2L-1889-0	+	246	-1.56325	1.44794	CR44974	+	tandem	0.100053	0.6124
Merged-chr2L-15745994-24	chr2L-1887-0	+	7744	-2.17565	1.54799	CycE	-	chr2L-1890-0	+	431	0.819066	3.07207	CR44866	+	tandem	1.52408	2.99471
Merged-chr2L-15747774-8	chr2L-1889-0	+	3331	-1.56325	1.44794	CR44974	+	chr2L-973-1	-	2710	1.40663	5.35286	ND-B17	-	convergent	3.90493	2.96988
Merged-chr2L-15750789-9	chr2L-974-1	-	2254	1.619	5.98189	CR44866	+	chr2L-1892-0	+	966	2.21779	6.19621	Mtr4		divergent	0.214325	0.598798
Merged-chr2L-15752315-1	chr2L-973-1	-	962	1.40663	5.35286	ND-B17	-	chr2L-1893-0	+	8247	0.0946487	1.37716	Gli	-	divergent	3.9757	1.31198
Merged-chr2L-15760861-1	chr2L-1892-0	+	8422	2.21779	6.19621	Mtr4		chr2L-972-1	-	1750	2.12467	8.03231	Gli	-	convergent	1.83609	0.0931211
Merged-chr2L-15761802-1	chr2L-1893-0	+	787	0.0946487	1.37716	Gli	-	chr2L-972-1	-	753	2.12467	8.03231	Gli	-	convergent	6.65515	2.03002
Merged-chr2L-15762574-2	chr2L-1893-0	+	1460	0.0946487	1.37716	Gli	-	chr2L-1894-0	+	1318	1.6705	5.35286	CG3793	+	tandem	3.9757	1.57585
Merged-chr2L-15763939-10	chr2L-972-1	-	669	2.12467	8.03231	Gli	-	chr2L-971-1	-	6406	1.93137	3.1162	Ku80	-	tandem	4.9161	0.193305
Merged-chr2L-15768323-1	chr2L-1894-0	+	3927	1.6705	5.35286	CG3793	+	chr2L-971-1	-	2674	1.93137	3.1162	Ku80	-	convergent	2.23666	0.260868
Merged-chr2L-15771044-1	chr2L-1894-0	+	6528	1.6705	5.35286	CG3793	+	chr2L-1895-0	+	39	-2.64491	0.131621	Ku80	-	tandem	5.22124	4.31541
Merged-chr2L-15777194-2	chr2L-969-1	-	1717	-1.90348	0.910117	CG43760	-	chr2L-965-1	-	88224	-1.04304	1.89055	CG42792	-	tandem	0.980434	0.860448
Merged-chr2L-15780906-1	chr2L-969-1	-	5412	-1.90348	0.910117	CG43760	-	chr2L-965-1	-	84491	-1.04304	1.89055	CG42792	-	tandem	0.980434	0.860448
Merged-chr2L-15977261-2	chr2L-954-1	-	14678	-3.13159	1.41298	beat-Ib	-	chr2L-952-1	-	18183	-2.44088	0.751274	beat-Ic	+	tandem	0.661708	0.690715
Merged-chr2L-16049940-12	chr2L-1917-0	+	6863	-3.72611	2.78822	BicC		chr2L-1924-0	+	115434	-0.953139	7.46945	Ca-alpha1D	+	tandem	4.68123	2.77297
Merged-chr2L-16130945-1	chr2L-1919-0	+	80974	-2.15896	5.81285	beat-Ia	+	chr2L-1924-0	+	34805	-0.953139	7.46945	Ca-alpha1D	+	tandem	1.65659	1.20582
Merged-chr2L-16180248-1	chr2L-1925-0	+	7880	-2.63553	0.806188	Ca-alpha1D	+	chr2L-1930-0	+	35327	-3.3317	1.22425	CR43840	-	tandem	0.418062	0.696169
Merged-chr2L-16181751-5	chr2L-1925-0	+	9260	-2.63553	0.806188	Ca-alpha1D	+	chr2L-1930-0	+	33721	-3.3317	1.22425	CR43840	-	tandem	0.418062	0.696169
Merged-chr2L-16186623-7	chr2L-1925-0	+	14086	-2.63553	0.806188	Ca-alpha1D	+	chr2L-1930-0	+	28783	-3.3317	1.22425	CR43840	-	tandem	0.418062	0.696169
Merged-chr2L-16223818-2	chr2L-932-1	-	7775	-3.14272	2.3446	CR43840	-	chr2L-1932-0	+	863	-4.7984	0.751274	CG42817	+	divergent	1.59333	1.65568
Merged-chr2L-16228848-5	chr2L-1932-0	+	3824	-4.7984	0.751274	CG42817	+	chr2L-1933-0	+	2380	-1.53527	8.2645	CG42817	+	tandem	7.51322	3.26313
Merged-chr2L-16231330-2	chr2L-1932-0	+	6265	-4.7984	0.751274	CG42817	+	chr2L-926-1	-	2718	-4.18149	1.0979	CG42817	+	convergent	0.346621	0.616913
Merged-chr2L-16234994-1	chr2L-926-1	-	624	-4.18149	1.0979	CG42817	+	chr2L-1936-0	+	16593	-3.97832	3.41893	CG46309		divergent	2.32104	0.203169
Merged-chr2L-16253130-1	chr2L-925-1	-	1190	0.233762	5.48706	PRL-1	-	chr2L-924-1	-	4365	0.83774	5.52438	PRL-1	-	tandem	0.0373252	0.603978
Merged-chr2L-16257642-14	chr2L-925-1	-	5021	0.233762	5.48706	PRL-1	-	chr2L-1939-0	+	3792	0.00121432	2.3446	CG4935	+	divergent	3.14246	0.232548
Merged-chr2L-16262276-1	chr2L-1938-0	+	4130	0.205396	2.86782	EndoGI	+	chr2L-1941-0	+	5781	-4.28175	-2.02008	CG4935	+	tandem	4.8879	4.48715
Merged-chr2L-16268951-28	chr2L-1939-0	+	5195	0.00121432	2.3446	CG4935	+	chr2L-1945-0	+	7873	0.232355	0.859088	crp	-	tandem	1.48551	0.231141
Merged-chr2L-16271628-1	chr2L-1941-0	+	3299	-4.28175	-2.02008	CG4935	+	chr2L-1945-0	+	7121	0.232355	0.859088	crp	-	tandem	2.87917	4.51411
Merged-chr2L-16277266-1	chr2L-1941-0	+	8811	-4.28175	-2.02008	CG4935	+	chr2L-1945-0	+	1358	0.232355	0.859088	crp	-	tandem	2.87917	4.51411
Merged-chr2L-16280133-3	chr2L-1945-0	+	1072	0.232355	0.859088	crp	-	chr2L-923-1	-	5	2.60152	3.75528	crp	-	convergent	2.89619	2.36916
Merged-chr2L-16281606-2	chr2L-1946-0	+	17	-2.30435	1.67144	crp	-	chr2L-1949-0	+	4294	0.510803	2.20853	crp	-	tandem	0.537096	2.81515
Merged-chr2L-16284443-1	chr2L-1946-0	+	2907	-2.30435	1.67144	crp	-	chr2L-1949-0	+	1515	0.510803	2.20853	crp	-	tandem	0.537096	2.81515
Merged-chr2L-16284978-2	chr2L-1946-0	+	3344	-2.30435	1.67144	crp	-	chr2L-1949-0	+	837	0.510803	2.20853	crp	-	tandem	0.537096	2.81515
Merged-chr2L-16287178-16	chr2L-1946-0	+	3990	-2.30435	1.67144	crp	-	chr2L-921-1	-	11044	2.6826	7.79374	heix	-	convergent	6.1223	4.98695
Merged-chr2L-16299667-1	chr2L-1950-0	+	11074	2.05898	5.12885	pkaap	+	chr2L-1952-0	+	234	1.33868	3.92616	CG17328	+	tandem	1.20269	0.720301
Merged-chr2L-16302805-1	chr2L-1952-0	+	2482	1.33868	3.92616	CG17328	+	chr2L-920-1	-	9	3.06582	6.56597	GMF	-	convergent	2.63981	1.72713
Merged-chr2L-16306939-1	chr2L-920-1	-	3860	3.06582	6.56597	GMF	-	chr2L-919-1	-	98	2.10182	3.52913	CG5861	-	tandem	3.03684	0.963994
Merged-chr2L-16307479-1	chr2L-919-1	-	39	2.10182	3.52913	CG5861	-	chr2L-1954-0	+	3189	3.59737	6.01286	fzy	+	divergent	2.48373	1.49554
Merged-chr2L-16310257-14	chr2L-1953-0	+	2171	1.78505	4.37976	Syx5	+	chr2L-1956-0	+	12472	0.0342631	3.52095	cact	-	tandem	0.858808	1.75079
Merged-chr2L-16323570-1	chr2L-1954-0	+	12279	3.59737	6.01286	fzy	+	chr2L-918-1	-	1720	2.93374	8.81025	cact	-	convergent	2.79739	0.663631
Merged-chr2L-16325234-4	chr2L-1956-0	+	1055	0.0342631	3.52095	cact	-	chr2L-918-1	-	17	2.93374	8.81025	cact	-	convergent	5.2893	2.89947
Merged-chr2L-16326029-3	chr2L-918-1	-	63	2.93374	8.81025	cact	-	chr2L-917-1	-	2702	2.34915	5.52028	mRpL4	-	tandem	3.28997	0.584582
Merged-chr2L-16327096-6	chr2L-1957-0	+	908	-0.0624488	7.91619	cact	-	chr2L-917-1	-	1624	2.34915	5.52028	mRpL4	-	convergent	2.39591	2.4116
Merged-chr2L-16349427-1	chr2L-1958-0	+	19406	4.72316	7.89577	CG4440	+	chr2L-1959-0	+	1792	2.33882	3.56141	chif		tandem	4.33435	2.38434
Merged-chr2L-16350264-3	chr2L-1958-0	+	20031	4.72316	7.89577	CG4440	+	chr2L-1959-0	+	759	2.33882	3.56141	chif		tandem	4.33435	2.38434
Merged-chr2L-16352172-19	chr2L-1958-0	+	20729	4.72316	7.89577	CG4440	+	chr2L-915-1	-	3272	3.49502	5.66657	CaBP1	-	convergent	2.2292	1.22813
Merged-chr2L-16356599-1	chr2L-1960-0	+	3536	3.09144	8.64003	CG4455	+	chr2L-915-1	-	33	3.49502	5.66657	CaBP1	-	convergent	2.97346	0.403583
Merged-chr2L-16365101-2	chr2L-915-1	-	8157	3.49502	5.66657	CaBP1	-	chr2L-1963-0	+	29825	-5.05646	-3.10864	CG5888	-	divergent	8.77521	8.55148
Merged-chr2L-16374488-1	chr2L-915-1	-	17702	3.49502	5.66657	CaBP1	-	chr2L-1963-0	+	20551	-5.05646	-3.10864	CG5888	-	divergent	8.77521	8.55148
Merged-chr2L-16381610-2	chr2L-915-1	-	24806	3.49502	5.66657	CaBP1	-	chr2L-1963-0	+	13414	-5.05646	-3.10864	CG5888	-	divergent	8.77521	8.55148
Merged-chr2L-16414104-4	chr2L-1965-0	+	7915	-0.0419483	3.56141	CG5888	-	chr2L-907-1	-	25208	-3.95542	2.45181	Idgf1	+	convergent	1.1096	3.91348
Merged-chr2L-16415740-1	chr2L-1965-0	+	9665	-0.0419483	3.56141	CG5888	-	chr2L-907-1	-	23726	-3.95542	2.45181	Idgf1	+	convergent	1.1096	3.91348
Merged-chr2L-16422850-1	chr2L-1965-0	+	16706	-0.0419483	3.56141	CG5888	-	chr2L-907-1	-	16548	-3.95542	2.45181	Idgf1	+	convergent	1.1096	3.91348
Merged-chr2L-16438755-2	chr2L-1965-0	+	32583	-0.0419483	3.56141	CG5888	-	chr2L-907-1	-	578	-3.95542	2.45181	Idgf1	+	convergent	1.1096	3.91348
Merged-chr2L-16439414-1	chr2L-1965-0	+	33232	-0.0419483	3.56141	CG5888	-	chr2L-1969-0	+	7661	-3.19426	1.14125	Idgf2	+	tandem	2.42016	3.15231
Merged-chr2L-16454355-1	chr2L-1970-0	+	3489	-3.35216	1.70072	Idgf3	+	chr2L-1972-0	+	5139	-2.96365	0.910117	Idgf3	+	tandem	0.790601	0.388517
Merged-chr2L-16477029-2	chr2L-1975-0	+	1611	-4.85477	2.16718	dac	-	chr2L-904-1	-	8528	-3.06093	7.28481	dac	-	convergent	5.11763	1.79385
Merged-chr2L-16485847-3	chr2L-1975-0	+	10346	-4.85477	2.16718	dac	-	chr2L-1980-0	+	5378	1.6777	6.54493	Tpr2	+	tandem	4.37776	6.53248
Merged-chr2L-16491317-3	chr2L-904-1	-	5325	-3.06093	7.28481	dac	-	chr2L-1980-0	+	25	1.6777	6.54493	Tpr2	+	divergent	0.739879	4.73863
Merged-chr2L-16492385-3	chr2L-1980-0	+	595	1.6777	6.54493	Tpr2	+	chr2L-1981-0	+	3999	1.04363	6.22421	Tpr2	+	tandem	0.320724	0.634072
Merged-chr2L-16507828-1	chr2L-1981-0	+	11161	1.04363	6.22421	Tpr2	+	chr2L-900-1	-	3645	-2.11529	0.0429497	CG5953	-	convergent	6.18126	3.15892
Merged-chr2L-16532916-4	chr2L-899-1	-	12356	-2.43946	2.03548	CG5953	-	chr2L-896-1	-	1988	-1.54249	1.44794	CR45355	-	tandem	0.587548	0.896965
Merged-chr2L-16535848-1	chr2L-896-1	-	468	-1.54249	1.44794	CR45355	-	chr2L-1989-0	+	51877	-2.63493	0.572755	CG42389	+	divergent	0.875182	1.09243
Merged-chr2L-16587223-1	chr2L-896-1	-	51973	-1.54249	1.44794	CR45355	-	chr2L-1989-0	+	631	-2.63493	0.572755	CG42389	+	divergent	0.875182	1.09243
Merged-chr2L-16588081-11	chr2L-896-1	-	52624	-1.54249	1.44794	CR45355	-	chr2L-1990-0	+	9816	-3.97344	2.1246	CG42389	+	divergent	0.676665	2.43094
Merged-chr2L-16588778-4	chr2L-893-1	-	138	-2.46154	1.54799	CG42389	+	chr2L-1990-0	+	8886	-3.97344	2.1246	CG42389	+	divergent	0.576612	1.5119
Merged-chr2L-16592509-1	chr2L-893-1	-	3961	-2.46154	1.54799	CG42389	+	chr2L-1990-0	+	5555	-3.97344	2.1246	CG42389	+	divergent	0.576612	1.5119
Merged-chr2L-16593310-9	chr2L-893-1	-	4480	-2.46154	1.54799	CG42389	+	chr2L-1990-0	+	4161	-3.97344	2.1246	CG42389	+	divergent	0.576612	1.5119
Merged-chr2L-16594668-2	chr2L-893-1	-	5919	-2.46154	1.54799	CG42389	+	chr2L-1990-0	+	3194	-3.97344	2.1246	CG42389	+	divergent	0.576612	1.5119
Merged-chr2L-16595945-2	chr2L-893-1	-	7480	-2.46154	1.54799	CG42389	+	chr2L-1990-0	+	2202	-3.97344	2.1246	CG42389	+	divergent	0.576612	1.5119
Merged-chr2L-16596451-1	chr2L-893-1	-	7906	-2.46154	1.54799	CG42389	+	chr2L-1990-0	+	1616	-3.97344	2.1246	CG42389	+	divergent	0.576612	1.5119
Merged-chr2L-16597699-4	chr2L-893-1	-	9094	-2.46154	1.54799	CG42389	+	chr2L-1990-0	+	354	-3.97344	2.1246	CG42389	+	divergent	0.576612	1.5119
Merged-chr2L-16599012-1	chr2L-892-1	-	557	-2.68967	2.3446	CG42389	+	chr2L-1991-0	+	2682	-0.110109	6.67326	CG42389	+	divergent	4.32866	2.57956
Merged-chr2L-16600802-1	chr2L-892-1	-	2285	-2.68967	2.3446	CG42389	+	chr2L-1991-0	+	831	-0.110109	6.67326	CG42389	+	divergent	4.32866	2.57956
Merged-chr2L-16601732-10	chr2L-892-1	-	2979	-2.68967	2.3446	CG42389	+	chr2L-889-1	-	16912	-2.12578	1.86491	CR44151	-	tandem	0.479686	0.563886
Merged-chr2L-16602601-3	chr2L-1991-0	+	571	-0.110109	6.67326	CG42389	+	chr2L-889-1	-	16240	-2.12578	1.86491	CR44151	-	convergent	4.80834	2.01567
Merged-chr2L-16657339-6	chr2L-888-1	-	33230	-1.3787	1.41298	CR44151	-	chr2L-882-1	-	19297	-4.11438	3.14844	Trpgamma	-	tandem	1.73546	2.73568
Merged-chr2L-16677253-2	chr2L-882-1	-	63	-4.11438	3.14844	Trpgamma	-	chr2L-1995-0	+	2584	3.69457	7.10965	squ	+	divergent	3.96121	7.80895
Merged-chr2L-16680291-1	chr2L-1994-0	+	2755	1.42379	3.1162	her	+	chr2L-880-1	-	3221	-3.32538	1.83881	CG31807	-	convergent	1.27739	4.74918
Merged-chr2L-16682192-2	chr2L-881-1	-	1586	-0.417064	3.07207	squ	+	chr2L-880-1	-	1437	-3.32538	1.83881	CG31807	-	tandem	1.23326	2.90832
Merged-chr2L-16720665-6	chr2L-2001-0	+	538	0.275189	5.62899	Cyt-c-p	+	chr2L-2002-0	+	6569	-3.11787	-1.68107	VhaSFD	-	tandem	7.31006	3.39306
Merged-chr2L-16723017-4	chr2L-2001-0	+	2983	0.275189	5.62899	Cyt-c-p	+	chr2L-2002-0	+	4390	-3.11787	-1.68107	VhaSFD	-	tandem	7.31006	3.39306
Merged-chr2L-16729811-2	chr2L-871-1	-	1804	1.37027	6.74	VhaSFD	-	chr2L-870-1	-	2161	2.52888	5.57665	Prosbeta4	-	tandem	1.16336	1.15861
Merged-chr2L-16732012-1	chr2L-2004-0	+	2113	0.843682	3.71997	CG31812	+	chr2L-2005-0	+	393	0.922735	4.62092	CG17904	+	tandem	0.900955	0.079053
Merged-chr2L-16732636-5	chr2L-870-1	-	352	2.52888	5.57665	Prosbeta4	-	chr2L-869-1	-	5337	2.26437	5.77722	glu	-	tandem	0.200576	0.264513
Merged-chr2L-16733683-1	chr2L-2005-0	+	1073	0.922735	4.62092	CG17904	+	chr2L-869-1	-	4665	2.26437	5.77722	glu	-	convergent	1.1563	1.34164
Merged-chr2L-16738336-1	chr2L-2005-0	+	5582	0.922735	4.62092	CG17904	+	chr2L-2006-0	+	242	-1.84998	4.60939	ChLD3	+	tandem	0.0115332	2.77271
Merged-chr2L-16743083-3	chr2L-2006-0	+	3851	-1.84998	4.60939	ChLD3	+	chr2L-2007-0	+	38	2.41528	4.50952	BuGZ	+	tandem	0.0998734	4.26526
Merged-chr2L-16756622-4	chr2L-867-1	-	9966	-3.08288	2.20853	BuGZ	+	chr2L-2008-0	+	6666	-3.07585	3.9385	Mhc	+	divergent	1.72996	0.00702817
Merged-chr2L-16767057-3	chr2L-2009-0	+	390	-1.6453	0.634748	Mhc	+	chr2L-858-1	-	23589	-2.02433	3.88848	Cyt-b5-r	-	convergent	3.25373	0.379033
Merged-chr2L-16772800-2	chr2L-2009-0	+	6091	-1.6453	0.634748	Mhc	+	chr2L-858-1	-	17794	-2.02433	3.88848	Cyt-b5-r	-	convergent	3.25373	0.379033
Merged-chr2L-16817189-22	chr2L-2012-0	+	16994	1.00859	3.42772	Ugt36Bc	+	chr2L-2016-0	+	5982	-2.53967	1.18335	Cas	-	tandem	2.24437	3.54826
Merged-chr2L-16819408-1	chr2L-2015-0	+	2670	-2.53729	7.87745	mdy	+	chr2L-2016-0	+	5393	-2.53967	1.18335	Cas	-	tandem	6.6941	0.00237798
Merged-chr2L-16825057-3	chr2L-2015-0	+	8100	-2.53729	7.87745	mdy	+	chr2L-2017-0	+	1693	2.09297	5.09065	AspRS-m	+	tandem	2.78681	4.63026
Merged-chr2L-16827297-5	chr2L-855-1	-	1772	2.17421	6.98726	Cas	-	chr2L-853-1	-	1429	-2.70695	1.86491	AspRS-m	+	tandem	5.12235	4.88116
Merged-chr2L-16841978-1	chr2L-853-1	-	12706	-2.70695	1.86491	AspRS-m	+	chr2L-849-1	-	5058	-4.64489	2.24874	CG13284	-	tandem	0.383823	1.93794
Merged-chr2L-16848278-2	chr2L-849-1	-	1011	-4.64489	2.24874	CG13284	-	chr2L-848-1	-	359	-3.77475	-0.0515308	CG13284	-	tandem	2.30027	0.870139
Merged-chr2L-16848988-1	chr2L-848-1	-	243	-3.77475	-0.0515308	CG13284	-	chr2L-846-1	-	9851	-2.48005	3.57729	CG31809	-	tandem	3.62882	1.2947
Merged-chr2L-16859334-1	chr2L-846-1	-	345	-2.48005	3.57729	CG31809	-	chr2L-845-1	-	2057	-1.45443	3.28035	CG6012	-	tandem	0.296936	1.02562
Merged-chr2L-16879505-2	chr2L-2024-0	+	9894	-4.48804	3.7056	CR31781	+	chr2L-842-1	-	8309	0.288074	3.60852	CG6115	-	convergent	0.0970746	4.77611
Merged-chr2L-16887890-1	chr2L-2025-0	+	8290	0.441224	3.7056	CG31743		chr2L-842-1	-	7	0.288074	3.60852	CG6115	-	convergent	0.0970746	0.153151
Merged-chr2L-16888559-2	chr2L-842-1	-	335	0.288074	3.60852	CG6115	-	chr2L-838-1	-	13292	1.56929	4.56629	CG12288	-	tandem	0.957773	1.28122
Merged-chr2L-16896841-2	chr2L-2026-0	+	8351	0.895206	5.9982	CR44392	+	chr2L-838-1	-	5295	1.56929	4.56629	CG12288	-	convergent	1.4319	0.674084
Merged-chr2L-16902112-1	chr2L-2026-0	+	13564	0.895206	5.9982	CR44392	+	chr2L-838-1	-	5	1.56929	4.56629	CG12288	-	convergent	1.4319	0.674084
Merged-chr2L-17112379-1	chr2L-833-1	-	9846	-1.99234	1.44794	CR45448	+	chr2L-2039-0	+	77153	-1.24301	-0.0515308	CG31750	+	divergent	1.49947	0.749333
Merged-chr2L-17171723-1	chr2L-833-1	-	69144	-1.99234	1.44794	CR45448	+	chr2L-2039-0	+	17762	-1.24301	-0.0515308	CG31750	+	divergent	1.49947	0.749333
Merged-chr2L-17206745-1	chr2L-832-1	-	7420	0.246474	1.83881	CG31750	+	chr2L-2047-0	+	51363	-2.27912	1.00706	beat-IIIc	-	divergent	0.831754	2.5256
Merged-chr2L-17221662-1	chr2L-832-1	-	22324	0.246474	1.83881	CG31750	+	chr2L-2047-0	+	36434	-2.27912	1.00706	beat-IIIc	-	divergent	0.831754	2.5256
Merged-chr2L-17223946-1	chr2L-832-1	-	24667	0.246474	1.83881	CG31750	+	chr2L-2047-0	+	34208	-2.27912	1.00706	beat-IIIc	-	divergent	0.831754	2.5256
Merged-chr2L-17227031-2	chr2L-832-1	-	27522	0.246474	1.83881	CG31750	+	chr2L-2047-0	+	30914	-2.27912	1.00706	beat-IIIc	-	divergent	0.831754	2.5256
Merged-chr2L-17253078-2	chr2L-832-1	-	53657	0.246474	1.83881	CG31750	+	chr2L-2047-0	+	4849	-2.27912	1.00706	beat-IIIc	-	divergent	0.831754	2.5256
Merged-chr2L-17260817-1	chr2L-2047-0	+	2423	-2.27912	1.00706	beat-IIIc	-	chr2L-2050-0	+	2379	-1.98281	1.86491	beat-IIIc	-	tandem	0.857855	0.296318
Merged-chr2L-17261853-1	chr2L-831-1	-	993	1.15561	9.26239	beat-IIIc	-	chr2L-2050-0	+	1390	-1.98281	1.86491	beat-IIIc	-	divergent	7.39747	3.13841
Merged-chr2L-17262393-1	chr2L-831-1	-	1486	1.15561	9.26239	beat-IIIc	-	chr2L-2050-0	+	803	-1.98281	1.86491	beat-IIIc	-	divergent	7.39747	3.13841
Merged-chr2L-17294748-2	chr2L-2051-0	+	24671	-1.30702	1.72941	beat-IIIc	-	chr2L-2062-0	+	88455	-0.153134	3.61622	Lrch	-	tandem	1.88681	1.15389
Merged-chr2L-17368744-2	chr2L-2051-0	+	98772	-1.30702	1.72941	beat-IIIc	-	chr2L-2062-0	+	14588	-0.153134	3.61622	Lrch	-	tandem	1.88681	1.15389
Merged-chr2L-17382876-1	chr2L-2051-0	+	112708	-1.30702	1.72941	beat-IIIc	-	chr2L-2062-0	+	272	-0.153134	3.61622	Lrch	-	tandem	1.88681	1.15389
Merged-chr2L-17384747-18	chr2L-2051-0	+	113542	-1.30702	1.72941	beat-IIIc	-	chr2L-813-1	-	1099	-3.34545	3.28035	CLIP-190	+	convergent	1.55094	2.03843
Merged-chr2L-17393279-1	chr2L-2064-0	+	4067	-0.622678	2.96755	CLIP-190	+	chr2L-809-1	-	17087	2.33678	4.59776	Rpb11	-	convergent	1.63022	2.95946
Merged-chr2L-17410681-1	chr2L-809-1	-	65	2.33678	4.59776	Rpb11	-	chr2L-805-1	-	17321	-4.58625	2.6298	Dif	-	tandem	1.96796	6.92303
Merged-chr2L-17420677-3	chr2L-2065-0	+	9952	2.12972	6.08542	CG15141	+	chr2L-805-1	-	7442	-4.58625	2.6298	Dif	-	convergent	3.45562	6.71597
Merged-chr2L-17449460-3	chr2L-2066-0	+	12209	-1.67207	2.55161	CG33928	-	chr2L-796-1	-	726	-3.08448	3.81005	dl	-	convergent	1.25844	1.41241
Merged-chr2L-17473224-2	chr2L-2072-0	+	1243	-4.56336	0.0429497	Sgt	+	chr2L-2073-0	+	60	2.01446	5.20234	Sgt	+	tandem	5.15939	6.57782
Merged-chr2L-17474504-4	chr2L-2073-0	+	617	2.01446	5.20234	Sgt	+	chr2L-2074-0	+	2686	0.119869	1.14125	Aac11	-	tandem	4.06108	1.89459
Merged-chr2L-17477852-3	chr2L-2074-0	+	77	0.119869	1.14125	Aac11	-	chr2L-2075-0	+	3122	1.6309	3.57729	CG5110	+	tandem	2.43603	1.51103
Merged-chr2L-17481284-2	chr2L-795-1	-	3139	3.45699	6.08542	Aac11	-	chr2L-794-1	-	2854	2.61192	4.74907	GCS2beta	-	tandem	1.33634	0.845066
Merged-chr2L-17484372-2	chr2L-2075-0	+	2799	1.6309	3.57729	CG5110	+	chr2L-793-1	-	5140	-2.08065	0.751274	qua	-	convergent	2.82601	3.71154
Merged-chr2L-17501004-1	chr2L-2077-0	+	2918	-1.39277	1.26402	qua	-	chr2L-2084-0	+	59520	-1.98328	0.806188	CR45919	+	tandem	0.457836	0.590504
Merged-chr2L-17576302-1	chr2L-781-1	-	742	-2.48987	3.02655	CR45358	-	chr2L-778-1	-	12131	-0.5695	0.440153	CR44411	-	tandem	2.5864	1.92037
Merged-chr2L-17603450-1	chr2L-2092-0	+	4128	-3.21093	0.368983	Sytalpha	+	chr2L-2094-0	+	17950	-2.6724	1.98877	CR44413	-	tandem	1.61979	0.538524
Merged-chr2L-17715972-2	chr2L-769-1	-	28363	0.738765	1.72941	CG43231	+	chr2L-768-1	-	11248	1.26293	2.3446	CG43231	+	tandem	0.615186	0.524162
Merged-chr2L-17733863-7	chr2L-2101-0	+	4399	-2.87181	1.81223	CadN	-	chr2L-2107-0	+	17064	-2.27558	0.910117	CadN	-	tandem	0.902115	0.596225
Merged-chr2L-17734782-2	chr2L-2101-0	+	5232	-2.87181	1.81223	CadN	-	chr2L-2107-0	+	16074	-2.27558	0.910117	CadN	-	tandem	0.902115	0.596225
Merged-chr2L-17735661-5	chr2L-2101-0	+	5937	-2.87181	1.81223	CadN	-	chr2L-2107-0	+	14959	-2.27558	0.910117	CadN	-	tandem	0.902115	0.596225
Merged-chr2L-17738143-1	chr2L-2101-0	+	8740	-2.87181	1.81223	CadN	-	chr2L-2107-0	+	12841	-2.27558	0.910117	CadN	-	tandem	0.902115	0.596225
Merged-chr2L-17740880-1	chr2L-2101-0	+	11499	-2.87181	1.81223	CadN	-	chr2L-2107-0	+	10126	-2.27558	0.910117	CadN	-	tandem	0.902115	0.596225
Merged-chr2L-17743976-2	chr2L-2101-0	+	14522	-2.87181	1.81223	CadN	-	chr2L-2107-0	+	6967	-2.27558	0.910117	CadN	-	tandem	0.902115	0.596225
Merged-chr2L-17746150-2	chr2L-2101-0	+	16823	-2.87181	1.81223	CadN	-	chr2L-2107-0	+	4888	-2.27558	0.910117	CadN	-	tandem	0.902115	0.596225
Merged-chr2L-17748918-1	chr2L-2101-0	+	19396	-2.87181	1.81223	CadN	-	chr2L-2107-0	+	1948	-2.27558	0.910117	CadN	-	tandem	0.902115	0.596225
Merged-chr2L-17751331-4	chr2L-2101-0	+	21733	-2.87181	1.81223	CadN	-	chr2L-767-1	-	841	0.870247	8.52068	CadN	-	convergent	6.70845	3.74205
Merged-chr2L-17752760-9	chr2L-2107-0	+	1105	-2.27558	0.910117	CadN	-	chr2L-766-1	-	1175	-2.06183	4.57026	CadN	-	convergent	3.66015	0.213753
Merged-chr2L-17754212-8	chr2L-767-1	-	968	0.870247	8.52068	CadN	-	chr2L-2108-0	+	1075	-1.77938	1.0979	CadN	-	divergent	7.42279	2.64963
Merged-chr2L-17755716-1	chr2L-766-1	-	1240	-2.06183	4.57026	CadN	-	chr2L-2110-0	+	7346	-2.3335	4.9575	CadN	-	divergent	0.387233	0.271669
Merged-chr2L-17757308-2	chr2L-2108-0	+	1375	-1.77938	1.0979	CadN	-	chr2L-2110-0	+	5763	-2.3335	4.9575	CadN	-	tandem	3.8596	0.554113
Merged-chr2L-17778662-4	chr2L-2110-0	+	15123	-2.3335	4.9575	CadN	-	chr2L-761-1	-	17645	-3.06739	1.70072	CR43419	+	convergent	3.25678	0.733889
Merged-chr2L-17780568-5	chr2L-763-1	-	1750	-4.13093	4.18114	CadN	-	chr2L-761-1	-	15346	-3.06739	1.70072	CR43419	+	tandem	2.48042	1.06354
Merged-chr2L-17784802-2	chr2L-763-1	-	6134	-4.13093	4.18114	CadN	-	chr2L-761-1	-	11493	-3.06739	1.70072	CR43419	+	tandem	2.48042	1.06354
Merged-chr2L-17860688-2	chr2L-759-1	-	16775	-2.49465	4.27659	CadN2	-	chr2L-756-1	-	42271	-2.54649	1.86491	CR45333	-	tandem	2.41167	0.0518389
Merged-chr2L-17963296-1	chr2L-753-1	-	11142	-3.96439	1.78515	CR44397	-	chr2L-2129-0	+	47051	-3.0516	0.806188	elfless	-	divergent	0.978962	0.912791
Merged-chr2L-18004501-1	chr2L-2125-0	+	41037	0.889745	4.46328	CG5674	+	chr2L-2129-0	+	5860	-3.0516	0.806188	elfless	-	tandem	3.65709	3.94135
Merged-chr2L-18133316-4	chr2L-741-1	-	7682	-4.77191	2.7326	CG31785	-	chr2L-2140-0	+	3918	-0.257526	2.68944	kel	-	divergent	0.0431653	4.51438
Merged-chr2L-18137986-1	chr2L-2140-0	+	379	-0.257526	2.68944	kel	-	chr2L-2142-0	+	3557	-0.863999	3.60852	CR44478	+	tandem	0.919082	0.606473
Merged-chr2L-18151537-1	chr2L-2146-0	+	769	0.758437	3.48774	Socs36E	-	chr2L-738-1	-	793	4.26534	9.43756	Socs36E	-	convergent	5.94982	3.5069
Merged-chr2L-18152540-4	chr2L-2146-0	+	1508	0.758437	3.48774	Socs36E	-	chr2L-737-1	-	5877	2.01762	5.35517	CG7200	-	convergent	1.86743	1.25918
Merged-chr2L-18153011-1	chr2L-738-1	-	513	4.26534	9.43756	Socs36E	-	chr2L-737-1	-	5604	2.01762	5.35517	CG7200	-	tandem	4.08239	2.24772
Merged-chr2L-18158672-1	chr2L-738-1	-	6064	4.26534	9.43756	Socs36E	-	chr2L-732-1	-	25837	-2.98008	1.57986	Ptp36E	-	tandem	7.8577	7.24542
Merged-chr2L-18357286-6	chr2L-712-1	-	34515	-2.85134	-2.46404	Fas3	+	chr2L-704-1	-	3446	-1.38539	0.959402	Acp36DE	-	tandem	3.42344	1.46595
Merged-chr2L-18358233-2	chr2L-712-1	-	35678	-2.85134	-2.46404	Fas3	+	chr2L-704-1	-	2935	-1.38539	0.959402	Acp36DE	-	tandem	3.42344	1.46595
Merged-chr2L-18369667-2	chr2L-704-1	-	7981	-1.38539	0.959402	Acp36DE	-	chr2L-699-1	-	73242	2.26745	6.15846	RpS26	-	tandem	5.19906	3.65284
Merged-chr2L-18370935-1	chr2L-704-1	-	9502	-1.38539	0.959402	Acp36DE	-	chr2L-699-1	-	72155	2.26745	6.15846	RpS26	-	tandem	5.19906	3.65284
Merged-chr2L-18441865-12	chr2L-704-1	-	79957	-1.38539	0.959402	Acp36DE	-	chr2L-699-1	-	886	2.26745	6.15846	RpS26	-	tandem	5.19906	3.65284
Merged-chr2L-18443244-10	chr2L-704-1	-	81199	-1.38539	0.959402	Acp36DE	-	chr2L-2167-0	+	1160	-1.97961	2.99144	RpS26	-	divergent	2.03204	0.594221
Merged-chr2L-18448766-1	chr2L-2167-0	+	3596	-1.97961	2.99144	RpS26	-	chr2L-2168-0	+	268	-0.128999	2.20853	ncm	-	tandem	0.782904	1.85061
Merged-chr2L-18454466-1	chr2L-2168-0	+	5033	-0.128999	2.20853	ncm	-	chr2L-697-1	-	19	2.46124	6.02304	bsf	-	convergent	3.8145	2.59024
Merged-chr2L-18466907-2	chr2L-695-1	-	831	-2.9763	2.41695	mir-100	+	chr2L-2173-0	+	9111	-4.35668	1.37716	mir-125	+	divergent	1.03979	1.38038
Merged-chr2L-18473612-1	chr2L-695-1	-	7478	-2.9763	2.41695	mir-100	+	chr2L-2173-0	+	2347	-4.35668	1.37716	mir-125	+	divergent	1.03979	1.38038
Merged-chr2L-18484329-3	chr2L-2176-0	+	3173	-3.94793	0.131621	CG10283	-	chr2L-2177-0	+	685	3.20072	7.97129	grnd	+	tandem	7.83967	7.14866
Merged-chr2L-18484811-1	chr2L-693-1	-	212	1.19632	8.01347	CG10283	-	chr2L-2177-0	+	466	3.20072	7.97129	grnd	+	divergent	0.0421765	2.00441
Merged-chr2L-18485369-1	chr2L-693-1	-	582	1.19632	8.01347	CG10283	-	chr2L-692-1	-	1283	0.0717798	3.63909	grnd	+	tandem	4.37438	1.12454
Merged-chr2L-18513595-5	chr2L-691-1	-	9375	-2.51202	7.30581	kon	-	chr2L-2181-0	+	3721	-3.67242	2.22878	CG10211	+	divergent	5.07703	1.1604
Merged-chr2L-18578044-1	chr2L-685-1	-	5608	-1.29648	5.02271	Pde11	-	chr2L-683-1	-	12381	1.85645	8.81004	Pde11	-	tandem	3.78733	3.15293
Merged-chr2L-18590433-1	chr2L-685-1	-	17839	-1.29648	5.02271	Pde11	-	chr2L-2187-0	+	281	2.09395	5.11803	CG15160	+	divergent	0.0953221	3.39043
Merged-chr2L-18590976-2	chr2L-683-1	-	295	1.85645	8.81004	Pde11	-	chr2L-681-1	-	5728	-0.545413	7.46892	amos	-	tandem	1.34112	2.40186
Merged-chr2L-18597078-2	chr2L-2187-0	+	5938	2.09395	5.11803	CG15160	+	chr2L-680-1	-	7686	-0.670493	6.97008	CG10413	-	convergent	1.85205	2.76444
Merged-chr2L-18598281-8	chr2L-681-1	-	795	-0.545413	7.46892	amos	-	chr2L-680-1	-	6311	-0.670493	6.97008	CG10413	-	tandem	0.498832	0.12508
Merged-chr2L-18605037-9	chr2L-681-1	-	7507	-0.545413	7.46892	amos	-	chr2L-2188-0	+	1377	2.16161	4.74907	CG10333	+	divergent	2.71984	2.70702
Merged-chr2L-18606940-2	chr2L-680-1	-	1714	-0.670493	6.97008	CG10413	-	chr2L-679-1	-	5041	1.57624	5.12885	Atac2	-	tandem	1.84124	2.24673
Merged-chr2L-18612181-1	chr2L-2188-0	+	5178	2.16161	4.74907	CG10333	+	chr2L-2189-0	+	830	-0.93522	4.97258	Atac2	-	tandem	0.223506	3.09683
Merged-chr2L-18627755-1	chr2L-675-1	-	1261	-3.35047	0.131621	MESR3	+	chr2L-2192-0	+	10532	1.44227	1.72941	Cyp310a1	-	divergent	1.59779	4.79274
Merged-chr2L-18652294-2	chr2L-2192-0	+	13743	1.44227	1.72941	Cyp310a1	-	chr2L-672-1	-	518	2.60701	7.38854	Cyp310a1	-	convergent	5.65913	1.16474
Merged-chr2L-18660083-2	chr2L-672-1	-	6794	2.60701	7.38854	Cyp310a1	-	chr2L-671-1	-	3053	-3.00918	1.81223	CG43338	-	tandem	5.57631	5.61619
Merged-chr2L-18666162-2	chr2L-671-1	-	2652	-3.00918	1.81223	CG43338	-	chr2L-2193-0	+	10830	-0.0287656	2.6145	CG31751	+	divergent	0.802265	2.98042
Merged-chr2L-18666695-1	chr2L-671-1	-	3206	-3.00918	1.81223	CG43338	-	chr2L-2193-0	+	10330	-0.0287656	2.6145	CG31751	+	divergent	0.802265	2.98042
Merged-chr2L-18667201-1	chr2L-671-1	-	3763	-3.00918	1.81223	CG43338	-	chr2L-2193-0	+	9876	-0.0287656	2.6145	CG31751	+	divergent	0.802265	2.98042
Merged-chr2L-18667684-2	chr2L-671-1	-	4102	-3.00918	1.81223	CG43338	-	chr2L-2193-0	+	9195	-0.0287656	2.6145	CG31751	+	divergent	0.802265	2.98042
Merged-chr2L-18677171-1	chr2L-671-1	-	13690	-3.00918	1.81223	CG43338	-	chr2L-670-1	-	4742	2.04851	4.30546	tos	-	tandem	2.49323	5.05769
Merged-chr2L-18680182-4	chr2L-2193-0	+	2817	-0.0287656	2.6145	CG31751	+	chr2L-670-1	-	1693	2.04851	4.30546	tos	-	convergent	1.69097	2.07727
Merged-chr2L-18682060-2	chr2L-2193-0	+	4638	-0.0287656	2.6145	CG31751	+	chr2L-2194-0	+	16	0.883157	2.32593	tos	-	tandem	0.288566	0.911923
Merged-chr2L-18688563-2	chr2L-2194-0	+	5947	0.883157	2.32593	tos	-	chr2L-2195-0	+	848	2.29987	5.9804	CG10336	+	tandem	3.65447	1.41671
Merged-chr2L-18689659-1	chr2L-669-1	-	712	2.87293	6.51537	msl-1	-	chr2L-668-1	-	5674	0.744781	6.8122	CG10383	-	tandem	0.296833	2.12814
Merged-chr2L-18693994-5	chr2L-2195-0	+	4019	2.29987	5.9804	CG10336	+	chr2L-668-1	-	1147	0.744781	6.8122	CG10383	-	convergent	0.831806	1.55509
Merged-chr2L-18695471-6	chr2L-2195-0	+	5199	2.29987	5.9804	CG10336	+	chr2L-2197-0	+	2535	2.0507	4.36612	CG10341	+	tandem	1.61428	0.249165
Merged-chr2L-18698736-1	chr2L-2196-0	+	2841	1.70513	3.23103	CG10338	+	chr2L-667-1	-	4221	2.74731	6.53277	CG10376	-	convergent	3.30174	1.04218
Merged-chr2L-18702879-1	chr2L-2197-0	+	3945	2.0507	4.36612	CG10341	+	chr2L-667-1	-	13	2.74731	6.53277	CG10376	-	convergent	2.16666	0.696608
Merged-chr2L-18703768-6	chr2L-667-1	-	199	2.74731	6.53277	CG10376	-	chr2L-666-1	-	4375	3.14382	6.28468	Faf2	-	tandem	0.248098	0.396507
Merged-chr2L-18705591-1	chr2L-2198-0	+	2021	1.7324	5.34824	CG10343	+	chr2L-666-1	-	2888	3.14382	6.28468	Faf2	-	convergent	0.936433	1.41142
Merged-chr2L-18708314-10	chr2L-2198-0	+	4322	1.7324	5.34824	CG10343	+	chr2L-664-1	-	4366	-0.942674	3.7128	Irk3	-	convergent	1.63545	2.67508
Merged-chr2L-18710778-1	chr2L-2199-0	+	1822	2.73126	4.22714	Grip71	+	chr2L-664-1	-	2911	-0.942674	3.7128	Irk3	-	convergent	0.514339	3.67394
Merged-chr2L-18714310-2	chr2L-664-1	-	392	-0.942674	3.7128	Irk3	-	chr2L-662-1	-	18283	-4.31904	1.22425	CG10348	-	tandem	2.48855	3.37637
Merged-chr2L-18737456-4	chr2L-661-1	-	2756	-1.88789	2.67476	CR44769	+	chr2L-2207-0	+	5298	-4.34655	3.83006	CG15167	+	divergent	1.1553	2.45866
Merged-chr2L-18776760-1	chr2L-657-1	-	4797	-0.39846	4.07892	ham	-	chr2L-2213-0	+	2029	-3.45902	0.215157	ham	-	divergent	3.86376	3.06056
Merged-chr2L-18779064-1	chr2L-657-1	-	7031	-0.39846	4.07892	ham	-	chr2L-2214-0	+	1984	-4.15946	2.30702	ham	-	divergent	1.7719	3.761
Merged-chr2L-18781216-1	chr2L-2213-0	+	2118	-3.45902	0.215157	ham	-	chr2L-656-1	-	1351	-0.739371	7.34226	ham	-	convergent	7.1271	2.71965
Merged-chr2L-18783163-12	chr2L-2214-0	+	1013	-4.15946	2.30702	ham	-	chr2L-652-1	-	11826	-2.72801	-0.803203	CR44904	-	convergent	3.11022	1.43145
Merged-chr2L-18786599-2	chr2L-656-1	-	3685	-0.739371	7.34226	ham	-	chr2L-652-1	-	9503	-2.72801	-0.803203	CR44904	-	tandem	8.14546	1.98864
Merged-chr2L-18799890-1	chr2L-652-1	-	3516	-2.72801	-0.803203	CR44904	-	chr2L-2220-0	+	1824	-0.706572	1.64155	CG43814	-	divergent	2.44476	2.02144
Merged-chr2L-18831226-3	chr2L-648-1	-	295	1.01515	5.2452	CG17597	-	chr2L-2229-0	+	7495	-0.742996	1.78515	CG10600	-	divergent	3.46005	1.75815
Merged-chr2L-18839580-5	chr2L-2228-0	+	7627	1.33031	4.90501	ScpX	+	chr2L-2230-0	+	1519	-2.62766	-1.68107	CG31752	-	tandem	6.58608	3.95797
Merged-chr2L-18859077-4	chr2L-2231-0	+	13454	-2.24453	3.7128	CG17321	+	chr2L-2235-0	+	15846	-3.45772	1.75755	tup	-	tandem	1.95525	1.21319
Merged-chr2L-18865231-1	chr2L-2231-0	+	19972	-2.24453	3.7128	CG17321	+	chr2L-2235-0	+	9977	-3.45772	1.75755	tup	-	tandem	1.95525	1.21319
Merged-chr2L-18872965-2	chr2L-2231-0	+	27771	-2.24453	3.7128	CG17321	+	chr2L-2235-0	+	2307	-3.45772	1.75755	tup	-	tandem	1.95525	1.21319
Merged-chr2L-18881389-2	chr2L-2235-0	+	5669	-3.45772	1.75755	tup	-	chr2L-2239-0	+	8672	-2.29545	1.57986	CR44737	+	tandem	0.177695	1.16227
Merged-chr2L-18909905-1	chr2L-2240-0	+	12830	-1.96384	-2.46404	CR44739	-	chr2L-2242-0	+	7349	-2.91157	1.41298	CR44738	+	tandem	3.87702	0.947737
Merged-chr2L-18926007-3	chr2L-2244-0	+	5668	-2.20104	1.98877	CR44738	+	chr2L-640-1	-	17736	0.37432	5.93184	ssp3	-	convergent	3.94306	2.57536
Merged-chr2L-18932272-2	chr2L-2244-0	+	11848	-2.20104	1.98877	CR44738	+	chr2L-640-1	-	11541	0.37432	5.93184	ssp3	-	convergent	3.94306	2.57536
Merged-chr2L-18943893-2	chr2L-2244-0	+	23410	-2.20104	1.98877	CR44738	+	chr2L-2248-0	+	242	-0.675106	1.81223	ssp3	-	tandem	0.176542	1.52593
Merged-chr2L-18944403-1	chr2L-640-1	-	309	0.37432	5.93184	ssp3	-	chr2L-2250-0	+	4352	1.09761	1.54799	CG10428	+	divergent	4.38385	0.723293
Merged-chr2L-18947567-1	chr2L-2248-0	+	3110	-0.675106	1.81223	ssp3	-	chr2L-2250-0	+	1143	1.09761	1.54799	CG10428	+	tandem	0.264241	1.77272
Merged-chr2L-18949435-8	chr2L-2248-0	+	4543	-0.675106	1.81223	ssp3	-	chr2L-639-1	-	1837	1.71514	5.2747	Nedd8	-	convergent	3.46247	2.39024
Merged-chr2L-18951810-1	chr2L-2250-0	+	2716	1.09761	1.54799	CG10428	+	chr2L-638-1	-	2396	-1.77494	2.45181	CG10621	-	convergent	0.903823	2.87255
Merged-chr2L-18968243-1	chr2L-2253-0	+	856	0.121514	1.18335	Nak	-	chr2L-637-1	-	383	1.89956	6.79957	Nak	-	convergent	5.61622	1.77805
Merged-chr2L-18968866-5	chr2L-2253-0	+	1236	0.121514	1.18335	Nak	-	chr2L-636-1	-	4906	0.619634	3.47932	CG10639	-	convergent	2.29597	0.49812
Merged-chr2L-18974490-4	chr2L-2254-0	+	4918	1.8193	4.72077	Tango6	+	chr2L-635-1	-	2078	-0.164874	3.84325	CG10431	+	convergent	0.877524	1.98417
Merged-chr2L-18980179-4	chr2L-635-1	-	2799	-0.164874	3.84325	CG10431	+	chr2L-634-1	-	6860	0.866726	8.84877	Swip-1	-	tandem	5.00552	1.0316
Merged-chr2L-18980747-1	chr2L-635-1	-	3471	-0.164874	3.84325	CG10431	+	chr2L-634-1	-	6456	0.866726	8.84877	Swip-1	-	tandem	5.00552	1.0316
Merged-chr2L-18985374-3	chr2L-635-1	-	7980	-0.164874	3.84325	CG10431	+	chr2L-634-1	-	1715	0.866726	8.84877	Swip-1	-	tandem	5.00552	1.0316
Merged-chr2L-18986175-1	chr2L-635-1	-	8899	-0.164874	3.84325	CG10431	+	chr2L-634-1	-	1027	0.866726	8.84877	Swip-1	-	tandem	5.00552	1.0316
Merged-chr2L-18987166-8	chr2L-635-1	-	9403	-0.164874	3.84325	CG10431	+	chr2L-2256-0	+	232	1.0332	2.80179	CG15168	+	divergent	1.04145	1.19808
Merged-chr2L-18987840-2	chr2L-634-1	-	379	0.866726	8.84877	Swip-1	-	chr2L-632-1	-	2161	-4.48804	2.14605	CG15170	-	tandem	6.70272	5.35476
Merged-chr2L-18994914-1	chr2L-632-1	-	4585	-4.48804	2.14605	CG15170	-	chr2L-630-1	-	888	-3.72273	2.24874	CG10650	-	tandem	0.102689	0.765309
Merged-chr2L-19009277-3	chr2L-2258-0	+	5702	-0.0416173	5.08511	CG31793	+	chr2L-2261-0	+	18175	-4.15112	4.47604	Sidpn	+	tandem	0.609067	4.1095
Merged-chr2L-19033389-1	chr2L-2261-0	+	5598	-4.15112	4.47604	Sidpn	+	chr2L-2263-0	+	1120	2.2968	4.94226	mib2	+	tandem	0.466218	6.44791
Merged-chr2L-19034675-2	chr2L-2261-0	+	6834	-4.15112	4.47604	Sidpn	+	chr2L-621-1	-	1821	-1.31524	1.30273	mib2	+	convergent	3.17331	2.83588
Merged-chr2L-19045458-2	chr2L-620-1	-	282	0.872539	2.78822	Ttc19	-	chr2L-619-1	-	5781	1.45705	2.3992	l(2)37Bb	-	tandem	0.389017	0.584511
Merged-chr2L-19052015-1	chr2L-619-1	-	359	1.45705	2.3992	l(2)37Bb	-	chr2L-618-1	-	2564	-1.19656	3.20061	CG10492	+	tandem	0.801409	2.65361
Merged-chr2L-19054136-1	chr2L-2265-0	+	1988	3.09871	5.25756	Rpn3	+	chr2L-618-1	-	356	-1.19656	3.20061	CG10492	+	convergent	2.05695	4.29527
Merged-chr2L-19065074-1	chr2L-615-1	-	180	-1.44431	0.910117	CG17343	+	chr2L-614-1	-	4699	-2.78815	5.83283	CG10702	-	tandem	4.92271	1.34383
Merged-chr2L-19070918-4	chr2L-614-1	-	850	-2.78815	5.83283	CG10702	-	chr2L-613-1	-	3551	-2.56341	0.572755	CG17572	-	tandem	5.26007	0.224738
Merged-chr2L-19081954-1	chr2L-2269-0	+	1665	-2.59929	7.50152	CG10700	-	chr2L-612-1	-	1195	-2.96421	0.215157	Lim3	-	convergent	7.28636	0.364919
Merged-chr2L-19083410-10	chr2L-2269-0	+	2808	-2.59929	7.50152	CG10700	-	chr2L-2273-0	+	4381	-1.44083	1.14125	Lim3	-	tandem	6.36026	1.15846
Merged-chr2L-19084797-1	chr2L-612-1	-	1117	-2.96421	0.215157	Lim3	-	chr2L-2273-0	+	3653	-1.44083	1.14125	Lim3	-	divergent	0.926098	1.52338
Merged-chr2L-19085397-1	chr2L-612-1	-	1834	-2.96421	0.215157	Lim3	-	chr2L-2273-0	+	3170	-1.44083	1.14125	Lim3	-	divergent	0.926098	1.52338
Merged-chr2L-19106148-1	chr2L-610-1	-	7421	-4.34655	1.14125	CG17344		chr2L-2278-0	+	5653	1.41532	8.37703	amd	+	divergent	7.23578	5.76187
Merged-chr2L-19114540-9	chr2L-2278-0	+	2293	1.41532	8.37703	amd	+	chr2L-2281-0	+	6983	-2.80285	1.61103	l(2)37Cc	-	tandem	6.766	4.21817
Merged-chr2L-19122571-1	chr2L-2281-0	+	46	-2.80285	1.61103	l(2)37Cc	-	chr2L-603-1	-	4134	2.60333	8.64286	l(2)37Cb	-	convergent	7.03183	5.40618
Merged-chr2L-19123832-7	chr2L-2281-0	+	827	-2.80285	1.61103	l(2)37Cc	-	chr2L-603-1	-	2343	2.60333	8.64286	l(2)37Cb	-	convergent	7.03183	5.40618
Merged-chr2L-19124980-1	chr2L-2281-0	+	2586	-2.80285	1.61103	l(2)37Cc	-	chr2L-603-1	-	1857	2.60333	8.64286	l(2)37Cb	-	convergent	7.03183	5.40618
Merged-chr2L-19125448-1	chr2L-2281-0	+	3009	-2.80285	1.61103	l(2)37Cc	-	chr2L-603-1	-	1343	2.60333	8.64286	l(2)37Cb	-	convergent	7.03183	5.40618
Merged-chr2L-19127236-7	chr2L-2281-0	+	4249	-2.80285	1.61103	l(2)37Cc	-	chr2L-2283-0	+	4689	1.7377	3.7342	DCTN6-p27	+	tandem	2.12316	4.54055
Merged-chr2L-19134008-29	chr2L-2282-0	+	4337	0.810054	4.70641	l(2)37Cd	+	chr2L-600-1	-	5364	-1.3566	0.751274	l(2)37Cg	-	convergent	3.95513	2.16665
Merged-chr2L-19139856-1	chr2L-602-1	-	6166	2.36022	3.56141	l(2)37Cg	-	chr2L-600-1	-	1037	-1.3566	0.751274	l(2)37Cg	-	tandem	2.81014	3.71681
Merged-chr2L-19141483-2	chr2L-600-1	-	117	-1.3566	0.751274	l(2)37Cg	-	chr2L-599-1	-	5691	-3.02195	-0.378956	brat	+	tandem	1.13023	1.66535
Merged-chr2L-19155046-3	chr2L-599-1	-	7217	-3.02195	-0.378956	brat	+	chr2L-598-1	-	1001	1.14127	3.91371	brat	+	tandem	4.29266	4.16322
Merged-chr2L-19156307-4	chr2L-2284-0	+	1033	2.09524	2.95545	brat	+	chr2L-597-1	-	1156	0.557608	2.58339	brat	+	convergent	0.372057	1.53763
Merged-chr2L-19158398-5	chr2L-598-1	-	1624	1.14127	3.91371	brat	+	chr2L-596-1	-	4015	-0.215024	4.49705	CR44977	-	tandem	0.583346	1.3563
Merged-chr2L-19159027-1	chr2L-2285-0	+	378	4.00755	7.88704	brat	+	chr2L-596-1	-	3490	-0.215024	4.49705	CR44977	-	convergent	3.38999	4.22257
Merged-chr2L-19166180-3	chr2L-595-1	-	983	-2.12773	1.37716	brat	+	chr2L-592-1	-	15380	1.57754	5.378	CG17568	-	tandem	4.00084	3.70527
Merged-chr2L-19171168-2	chr2L-595-1	-	5917	-2.12773	1.37716	brat	+	chr2L-592-1	-	10322	1.57754	5.378	CG17568	-	tandem	4.00084	3.70527
Merged-chr2L-19181717-11	chr2L-595-1	-	16021	-2.12773	1.37716	brat	+	chr2L-591-1	-	3317	-0.966509	1.22425	gammaTub37C	-	tandem	0.152909	1.16122
Merged-chr2L-19185346-1	chr2L-592-1	-	3544	1.57754	5.378	CG17568	-	chr2L-591-1	-	316	-0.966509	1.22425	gammaTub37C	-	tandem	4.15375	2.54405
Merged-chr2L-19186085-1	chr2L-591-1	-	225	-0.966509	1.22425	gammaTub37C	-	chr2L-2287-0	+	4131	0.400472	9.84828	drl	+	divergent	8.62403	1.36698
Merged-chr2L-19189505-2	chr2L-2286-0	+	3198	1.6439	4.10105	pigeon	+	chr2L-2287-0	+	560	0.400472	9.84828	drl	+	tandem	5.74723	1.24343
Merged-chr2L-19190310-12	chr2L-2286-0	+	3812	1.6439	4.10105	pigeon	+	chr2L-580-1	-	18454	-2.05318	0.959402	CR46209	+	convergent	3.14165	3.69707
Merged-chr2L-19261097-3	chr2L-2293-0	+	21734	-3.80952	1.05319	CR44189	+	chr2L-563-1	-	30901	-3.39938	0.440153	CG17564	-	convergent	0.613038	0.410139
Merged-chr2L-19264528-1	chr2L-2293-0	+	25164	-3.80952	1.05319	CR44189	+	chr2L-563-1	-	27507	-3.39938	0.440153	CG17564	-	convergent	0.613038	0.410139
Merged-chr2L-19326985-1	chr2L-2302-0	+	104	-0.542745	1.00706	CR45258	+	chr2L-559-1	-	6822	-0.515604	1.9405	CR45258	+	convergent	0.933439	0.027141
Merged-chr2L-19362947-1	chr2L-2306-0	+	48	-2.0323	2.03548	dnt	-	chr2L-557-1	-	77	3.06905	7.29804	dnt	-	convergent	5.26256	5.10134
Merged-chr2L-19363800-3	chr2L-557-1	-	454	3.06905	7.29804	dnt	-	chr2L-2307-0	+	9638	-3.8782	0.694187	CG17349	+	divergent	6.60386	6.94725
Merged-chr2L-19364074-1	chr2L-557-1	-	813	3.06905	7.29804	dnt	-	chr2L-2307-0	+	9448	-3.8782	0.694187	CG17349	+	divergent	6.60386	6.94725
Merged-chr2L-19372072-2	chr2L-557-1	-	8351	3.06905	7.29804	dnt	-	chr2L-2307-0	+	990	-3.8782	0.694187	CG17349	+	divergent	6.60386	6.94725
Merged-chr2L-19378643-2	chr2L-2307-0	+	4733	-3.8782	0.694187	CG17349	+	chr2L-2311-0	+	8754	-2.7674	3.01494	fon	-	tandem	2.32075	1.1108
Merged-chr2L-19381398-1	chr2L-2307-0	+	7737	-3.8782	0.694187	CG17349	+	chr2L-2311-0	+	6164	-2.7674	3.01494	fon	-	tandem	2.32075	1.1108
Merged-chr2L-19382527-2	chr2L-2307-0	+	8891	-3.8782	0.694187	CG17349	+	chr2L-2311-0	+	5097	-2.7674	3.01494	fon	-	tandem	2.32075	1.1108
Merged-chr2L-19393906-2	chr2L-550-1	-	3635	-0.814188	5.73892	CG17549	-	chr2L-548-1	-	4589	-2.52428	1.37716	CG17544	-	tandem	4.36176	1.71009
Merged-chr2L-19399386-10	chr2L-548-1	-	282	-2.52428	1.37716	CG17544	-	chr2L-547-1	-	5083	-2.13004	0.806188	Pax	-	tandem	0.570971	0.394239
Merged-chr2L-19400756-1	chr2L-548-1	-	2115	-2.52428	1.37716	CG17544	-	chr2L-547-1	-	4002	-2.13004	0.806188	Pax	-	tandem	0.570971	0.394239
Merged-chr2L-19404733-1	chr2L-548-1	-	5994	-2.52428	1.37716	CG17544	-	chr2L-546-1	-	6257	-2.99081	0.368983	Pax	-	tandem	1.00818	0.466534
Merged-chr2L-19413944-2	chr2L-546-1	-	2670	-2.99081	0.368983	Pax	-	chr2L-2318-0	+	6636	-2.3769	1.5154	lectin-37Db	+	divergent	1.14642	0.613907
Merged-chr2L-19415391-2	chr2L-546-1	-	4104	-2.99081	0.368983	Pax	-	chr2L-2318-0	+	5293	-2.3769	1.5154	lectin-37Db	+	divergent	1.14642	0.613907
Merged-chr2L-19417034-2	chr2L-546-1	-	5665	-2.99081	0.368983	Pax	-	chr2L-2318-0	+	3633	-2.3769	1.5154	lectin-37Db	+	divergent	1.14642	0.613907
Merged-chr2L-19426461-21	chr2L-2320-0	+	1001	-1.93264	1.70072	CG13085	+	chr2L-2322-0	+	2356	1.77018	4.65498	RtcB	+	tandem	2.95426	3.70281
Merged-chr2L-19430582-2	chr2L-544-1	-	3466	-2.04964	2.53545	CG16771	+	chr2L-542-1	-	13873	2.52398	6.45114	Hs2st	-	tandem	3.91569	4.57362
Merged-chr2L-19433049-10	chr2L-2322-0	+	770	1.77018	4.65498	RtcB	+	chr2L-542-1	-	9808	2.52398	6.45114	Hs2st	-	convergent	1.79616	0.753801
Merged-chr2L-19436149-1	chr2L-2322-0	+	5379	1.77018	4.65498	RtcB	+	chr2L-542-1	-	8518	2.52398	6.45114	Hs2st	-	convergent	1.79616	0.753801
Merged-chr2L-19440972-1	chr2L-2322-0	+	10149	1.77018	4.65498	RtcB	+	chr2L-542-1	-	3642	2.52398	6.45114	Hs2st	-	convergent	1.79616	0.753801
Merged-chr2L-19444990-4	chr2L-2322-0	+	13927	1.77018	4.65498	RtcB	+	chr2L-2326-0	+	7525	-0.222086	2.45181	Top2	-	tandem	2.20316	1.99226
Merged-chr2L-19453389-5	chr2L-2325-0	+	7507	3.48225	6.13586	RanGAP	+	chr2L-2327-0	+	1058	-1.96759	0.440153	CG10026	+	tandem	5.69571	5.44983
Merged-chr2L-19473283-1	chr2L-540-1	-	13599	-3.59928	2.1246	CG10026	+	chr2L-2330-0	+	1953	-2.32692	1.67144	CR43839	-	divergent	0.453164	1.27236
Merged-chr2L-19479833-2	chr2L-537-1	-	3832	-4.46955	0.294119	CR43839	-	chr2L-535-1	-	4698	1.30747	3.95074	CG10195	-	tandem	3.65662	5.77702
Merged-chr2L-19484676-1	chr2L-537-1	-	8776	-4.46955	0.294119	CR43839	-	chr2L-2332-0	+	2612	-4.77157	0.859088	CG13083	+	divergent	0.564969	0.302027
Merged-chr2L-19493550-7	chr2L-534-1	-	144	1.61772	4.53412	CG10189	-	chr2L-533-1	-	14766	2.5224	7.07513	CG10188	-	tandem	2.54101	0.904678
Merged-chr2L-19498159-1	chr2L-2334-0	+	4730	2.12841	4.30069	CG10189	-	chr2L-533-1	-	10449	2.5224	7.07513	CG10188	-	convergent	2.77444	0.39399
Merged-chr2L-19508728-4	chr2L-2334-0	+	15015	2.12841	4.30069	CG10189	-	chr2L-2337-0	+	9743	-3.08806	4.4718	CG10132	+	tandem	0.171106	5.21648
Merged-chr2L-19526346-1	chr2L-2337-0	+	7348	-3.08806	4.4718	CG10132	+	chr2L-532-1	-	0	2.11008	3.25096	CG10166	-	convergent	1.22084	5.19815
Merged-chr2L-19530281-1	chr2L-2339-0	+	3440	-0.716343	4.07892	CG10137	+	chr2L-2341-0	+	2978	3.33338	6.38616	CG33116	+	tandem	2.30725	4.04972
Merged-chr2L-19533509-1	chr2L-531-1	-	2961	2.13421	5.14491	CG10165	-	chr2L-2342-0	+	4653	-0.344457	6.25538	CG13082	+	divergent	1.11047	2.47867
Merged-chr2L-19542394-3	chr2L-2342-0	+	3825	-0.344457	6.25538	CG13082	+	chr2L-528-1	-	438	-0.630514	2.65993	ref(2)P	+	convergent	3.59545	0.286057
Merged-chr2L-19572840-5	chr2L-2348-0	+	370	-0.928594	0.806188	spi	-	chr2L-2349-0	+	596	0.855398	4.41109	spi	-	tandem	3.60491	1.78399
Merged-chr2L-19575674-7	chr2L-2349-0	+	989	0.855398	4.41109	spi	-	chr2L-524-1	-	903	4.51676	5.1126	spi	-	convergent	0.701503	3.66136
Merged-chr2L-19577857-1	chr2L-524-1	-	417	4.51676	5.1126	spi	-	chr2L-523-1	-	4512	2.99533	6.08125	Hakai	-	tandem	0.968651	1.52144
Merged-chr2L-19580291-2	chr2L-524-1	-	2629	4.51676	5.1126	spi	-	chr2L-523-1	-	1910	2.99533	6.08125	Hakai	-	tandem	0.968651	1.52144
Merged-chr2L-19582386-1	chr2L-524-1	-	4911	4.51676	5.1126	spi	-	chr2L-522-1	-	1465	-0.152272	0.806188	CG10262	-	tandem	4.30641	4.66903
Merged-chr2L-19584019-13	chr2L-523-1	-	547	2.99533	6.08125	Hakai	-	chr2L-519-1	-	20938	-4.73515	2.1246	CR44978	-	tandem	3.95665	7.73048
Merged-chr2L-19598402-2	chr2L-2352-0	+	14017	0.900999	3.31863	CG10366	+	chr2L-519-1	-	7021	-4.73515	2.1246	CR44978	-	convergent	1.19403	5.63615
Merged-chr2L-19700328-1	chr2L-2355-0	+	25458	-0.309486	1.00706	scw	-	chr2L-515-1	-	506	-1.2783	5.63279	scw	-	convergent	4.62573	0.968815
Merged-chr2L-19701205-4	chr2L-2355-0	+	26235	-0.309486	1.00706	scw	-	chr2L-2356-0	+	11158	-0.55886	0.131621	scw	-	tandem	0.875437	0.249374
Merged-chr2L-19720876-1	chr2L-512-1	-	3049	-1.08235	4.02206	scw	-	chr2L-511-1	-	2747	-2.1038	0.572755	CG10462	-	tandem	3.44931	1.02145
Merged-chr2L-19735924-5	chr2L-511-1	-	12029	-2.1038	0.572755	CG10462	-	chr2L-509-1	-	1167	-1.01012	1.86491	Nf-YB	+	tandem	1.29216	1.09367
Merged-chr2L-19742592-4	chr2L-2358-0	+	1642	-3.24044	0.0429497	Nf-YB	+	chr2L-2359-0	+	12313	-2.38849	3.22096	CG10631	-	tandem	3.17801	0.851947
Merged-chr2L-19755236-1	chr2L-2359-0	+	11	-2.38849	3.22096	CG10631	-	chr2L-506-1	-	3330	1.7188	3.09431	CG10628	-	convergent	0.126656	4.1073
Merged-chr2L-19758889-5	chr2L-506-1	-	11	1.7188	3.09431	CG10628	-	chr2L-505-1	-	2338	-3.41656	2.55161	CG10463	+	tandem	0.5427	5.13537
Merged-chr2L-19774508-6	chr2L-502-1	-	5102	-2.37293	3.68377	bsh	-	chr2L-2366-0	+	16336	1.66673	4.11742	CdGAPr	-	divergent	0.433658	4.03966
Merged-chr2L-19791628-6	chr2L-502-1	-	21745	-2.37293	3.68377	bsh	-	chr2L-500-1	-	3259	2.62497	7.24624	fs(2)ltoPP43	-	tandem	3.56247	4.99791
Merged-chr2L-19795807-2	chr2L-501-1	-	3697	2.63739	8.00212	CdGAPr	-	chr2L-497-1	-	9478	-2.01605	1.61103	snRNA:U4:38AB	+	tandem	6.39109	4.65344
Merged-chr2L-19796929-3	chr2L-500-1	-	927	2.62497	7.24624	fs(2)ltoPP43	-	chr2L-497-1	-	8350	-2.01605	1.61103	snRNA:U4:38AB	+	tandem	5.6352	4.64103
Merged-chr2L-19810674-2	chr2L-2367-0	+	3810	0.958519	1.86491	snRNA:U4:38AB	+	chr2L-495-1	-	1124	0.439194	6.50296	snRNA:U5:38ABa	-	convergent	4.63804	0.519325
Merged-chr2L-19816144-3	chr2L-494-1	-	583	-2.34699	3.57729	snRNA:U2:38ABa	-	chr2L-2371-0	+	1	0.580026	7.15134	snRNA:U5:38ABb	+	divergent	3.57405	2.92702
Merged-chr2L-19817108-12	chr2L-2371-0	+	178	0.580026	7.15134	snRNA:U5:38ABb	+	chr2L-2372-0	+	2629	-1.81227	4.68459	snRNA:U5:38ABb	+	tandem	2.46675	2.39229
Merged-chr2L-19820087-1	chr2L-492-1	-	3252	7.09843	0.368983	snRNA:U5:38ABb	+	chr2L-2373-0	+	29600	-3.86712	1.37716	sick	+	divergent	1.00818	10.9655
Merged-chr2L-19859996-2	chr2L-2373-0	+	9991	-3.86712	1.37716	sick	+	chr2L-489-1	-	5294	-1.79531	2.41695	sick	+	convergent	1.03979	2.07181
Merged-chr2L-19865925-3	chr2L-489-1	-	261	-1.79531	2.41695	sick	+	chr2L-2375-0	+	29780	-0.902975	7.98698	sick	+	divergent	5.57002	0.892333
Merged-chr2L-19867025-9	chr2L-2374-0	+	697	-0.638746	8.22631	sick	+	chr2L-2375-0	+	28229	-0.902975	7.98698	sick	+	tandem	0.239335	0.264229
Merged-chr2L-19887600-4	chr2L-2374-0	+	21517	-0.638746	8.22631	sick	+	chr2L-2375-0	+	8151	-0.902975	7.98698	sick	+	tandem	0.239335	0.264229
Merged-chr2L-19901867-1	chr2L-2375-0	+	5871	-0.902975	7.98698	sick	+	chr2L-481-1	-	1900	-1.27109	1.30273	sick	+	convergent	6.68425	0.36811
Merged-chr2L-19915390-1	chr2L-481-1	-	11500	-1.27109	1.30273	sick	+	chr2L-2376-0	+	19787	0.0834364	8.60827	sick	+	divergent	7.30554	1.35452
Merged-chr2L-19935323-3	chr2L-481-1	-	31274	-1.27109	1.30273	sick	+	chr2L-2377-0	+	23169	2.57877	5.48074	COX4	+	divergent	4.17801	3.84985
Merged-chr2L-19936997-3	chr2L-476-1	-	1157	-3.83644	2.67476	sick	+	chr2L-2377-0	+	21386	2.57877	5.48074	COX4	+	divergent	2.80598	6.41521
Merged-chr2L-19939230-1	chr2L-476-1	-	3589	-3.83644	2.67476	sick	+	chr2L-2377-0	+	19275	2.57877	5.48074	COX4	+	divergent	2.80598	6.41521
Merged-chr2L-19940778-2	chr2L-476-1	-	5189	-3.83644	2.67476	sick	+	chr2L-2377-0	+	17787	2.57877	5.48074	COX4	+	divergent	2.80598	6.41521
Merged-chr2L-19949091-3	chr2L-476-1	-	13520	-3.83644	2.67476	sick	+	chr2L-2377-0	+	9517	2.57877	5.48074	COX4	+	divergent	2.80598	6.41521
Merged-chr2L-19958755-3	chr2L-476-1	-	23122	-3.83644	2.67476	sick	+	chr2L-468-1	-	5392	-3.81674	1.75755	CG10680	+	tandem	0.917207	0.0196919
Merged-chr2L-19977825-1	chr2L-467-1	-	10078	-2.81574	2.45181	Hf	-	chr2L-464-1	-	39421	-3.29073	3.46232	CG43861	-	tandem	1.01051	0.474986
Merged-chr2L-20061591-1	chr2L-2383-0	+	2	3.40033	5.84107	lok	+	chr2L-459-1	-	4002	3.97792	8.51554	vls	-	convergent	2.67448	0.577587
Merged-chr2L-20066497-1	chr2L-2384-0	+	13	0.884996	6.38729	bwa	+	chr2L-457-1	-	8865	1.28925	4.86353	pr	-	convergent	1.52375	0.404252
Merged-chr2L-20069278-1	chr2L-2384-0	+	2677	0.884996	6.38729	bwa	+	chr2L-457-1	-	5967	1.28925	4.86353	pr	-	convergent	1.52375	0.404252
Merged-chr2L-20071656-1	chr2L-2384-0	+	5183	0.884996	6.38729	bwa	+	chr2L-457-1	-	3718	1.28925	4.86353	pr	-	convergent	1.52375	0.404252
Merged-chr2L-20075529-2	chr2L-2384-0	+	8582	0.884996	6.38729	bwa	+	chr2L-456-1	-	9028	0.391373	6.58474	fok	-	convergent	0.197452	0.493624
Merged-chr2L-20091235-2	chr2L-456-1	-	5982	0.391373	6.58474	fok	-	chr2L-2386-0	+	262	2.68241	6.13184	CG10721	+	divergent	0.452904	2.29104
Merged-chr2L-20093623-1	chr2L-2386-0	+	1819	2.68241	6.13184	CG10721	+	chr2L-455-1	-	45	2.26201	5.37119	Taf13	-	convergent	0.760649	0.420404
Merged-chr2L-20094361-1	chr2L-2387-0	+	28	3.25914	5.43574	nesd	+	chr2L-454-1	-	2701	1.79314	4.27659	mRpS18B	-	convergent	1.15915	1.46599
Merged-chr2L-20098468-2	chr2L-454-1	-	1066	1.79314	4.27659	mRpS18B	-	chr2L-2388-0	+	6048	0.324508	7.68302	CG13970	-	divergent	3.40643	1.46863
Merged-chr2L-20099851-12	chr2L-454-1	-	1897	1.79314	4.27659	mRpS18B	-	chr2L-2388-0	+	4230	0.324508	7.68302	CG13970	-	divergent	3.40643	1.46863
Merged-chr2L-20116090-6	chr2L-2388-0	+	11171	0.324508	7.68302	CG13970	-	chr2L-449-1	-	1311	-2.85125	2.68944	CG13970	-	convergent	4.99358	3.17576
Merged-chr2L-20121348-8	chr2L-448-1	-	483	-2.48987	4.35234	CG10651	-	chr2L-2395-0	+	26790	0.196527	10.206	CG10651	-	divergent	5.85367	2.6864
Merged-chr2L-20129327-1	chr2L-448-1	-	8822	-2.48987	4.35234	CG10651	-	chr2L-2395-0	+	19206	0.196527	10.206	CG10651	-	divergent	5.85367	2.6864
Merged-chr2L-20137857-1	chr2L-448-1	-	17292	-2.48987	4.35234	CG10651	-	chr2L-2395-0	+	10616	0.196527	10.206	CG10651	-	divergent	5.85367	2.6864
Merged-chr2L-20138169-3	chr2L-448-1	-	17553	-2.48987	4.35234	CG10651	-	chr2L-2395-0	+	10232	0.196527	10.206	CG10651	-	divergent	5.85367	2.6864
Merged-chr2L-20148140-1	chr2L-448-1	-	27592	-2.48987	4.35234	CG10651	-	chr2L-2395-0	+	349	0.196527	10.206	CG10651	-	divergent	5.85367	2.6864
Merged-chr2L-20148524-5	chr2L-448-1	-	27852	-2.48987	4.35234	CG10651	-	chr2L-2396-0	+	16059	2.34555	2.24874	CG10651	-	divergent	2.10361	4.83542
Merged-chr2L-20164604-2	chr2L-2395-0	+	15828	0.196527	10.206	CG10651	-	chr2L-442-1	-	897	1.2575	4.37522	CG10651	-	convergent	5.83078	1.06098
Merged-chr2L-20170411-1	chr2L-442-1	-	4384	1.2575	4.37522	CG10651	-	chr2L-2397-0	+	1695	-2.27897	3.48774	CG10651	-	divergent	0.887485	3.53647
Merged-chr2L-20171135-3	chr2L-442-1	-	4989	1.2575	4.37522	CG10651	-	chr2L-2397-0	+	915	-2.27897	3.48774	CG10651	-	divergent	0.887485	3.53647
Merged-chr2L-20172401-1	chr2L-442-1	-	6434	1.2575	4.37522	CG10651	-	chr2L-440-1	-	2474	0.448682	1.98877	CG10651	-	tandem	2.38645	0.808821
Merged-chr2L-20173564-1	chr2L-2397-0	+	1036	-2.27897	3.48774	CG10651	-	chr2L-440-1	-	1305	0.448682	1.98877	CG10651	-	convergent	1.49897	2.72765
Merged-chr2L-20198167-1	chr2L-439-1	-	21387	1.2114	4.51776	CG10651	-	chr2L-438-1	-	1076	-0.0912929	2.30702	CR40341	+	tandem	2.21075	1.30269
Merged-chr2L-20203156-1	chr2L-2401-0	+	1672	-0.738517	2.67476	CR40341	+	chr2L-2402-0	+	1777	-0.648652	4.8407	CR40341	+	tandem	2.16594	0.089865
Merged-chr2L-20208844-1	chr2L-436-1	-	3399	1.51534	5.43574	CR40341	+	chr2L-434-1	-	14292	-1.49454	5.57665	CR40341	+	tandem	0.140908	3.00987
Merged-chr2L-20233673-2	chr2L-434-1	-	10410	-1.49454	5.57665	CR40341	+	chr2L-2408-0	+	77401	-0.930027	7.53289	spir	+	divergent	1.95624	0.564511
Merged-chr2L-20235359-3	chr2L-434-1	-	11952	-1.49454	5.57665	CR40341	+	chr2L-2408-0	+	75595	-0.930027	7.53289	spir	+	divergent	1.95624	0.564511
Merged-chr2L-20263608-2	chr2L-434-1	-	40294	-1.49454	5.57665	CR40341	+	chr2L-2408-0	+	47460	-0.930027	7.53289	spir	+	divergent	1.95624	0.564511
Merged-chr2L-20287487-3	chr2L-434-1	-	64187	-1.49454	5.57665	CR40341	+	chr2L-2408-0	+	23516	-0.930027	7.53289	spir	+	divergent	1.95624	0.564511
Merged-chr2L-20289935-3	chr2L-434-1	-	66602	-1.49454	5.57665	CR40341	+	chr2L-2408-0	+	21102	-0.930027	7.53289	spir	+	divergent	1.95624	0.564511
Merged-chr2L-20294191-3	chr2L-434-1	-	70810	-1.49454	5.57665	CR40341	+	chr2L-2408-0	+	16674	-0.930027	7.53289	spir	+	divergent	1.95624	0.564511
Merged-chr2L-20300606-1	chr2L-434-1	-	77300	-1.49454	5.57665	CR40341	+	chr2L-2408-0	+	10471	-0.930027	7.53289	spir	+	divergent	1.95624	0.564511
Merged-chr2L-20301669-1	chr2L-434-1	-	78337	-1.49454	5.57665	CR40341	+	chr2L-2408-0	+	9382	-0.930027	7.53289	spir	+	divergent	1.95624	0.564511
Merged-chr2L-20302664-4	chr2L-434-1	-	78707	-1.49454	5.57665	CR40341	+	chr2L-2408-0	+	7887	-0.930027	7.53289	spir	+	divergent	1.95624	0.564511
Merged-chr2L-20310750-4	chr2L-434-1	-	87447	-1.49454	5.57665	CR40341	+	chr2L-2408-0	+	323	-0.930027	7.53289	spir	+	divergent	1.95624	0.564511
Merged-chr2L-20311287-2	chr2L-434-1	-	87803	-1.49454	5.57665	CR40341	+	chr2L-2409-0	+	11429	-1.95933	2.28785	CR43606	-	divergent	3.2888	0.464796
Merged-chr2L-20311993-1	chr2L-2408-0	+	637	-0.930027	7.53289	spir	+	chr2L-2409-0	+	10821	-1.95933	2.28785	CR43606	-	tandem	5.24504	1.02931
Merged-chr2L-20313964-2	chr2L-2408-0	+	2571	-0.930027	7.53289	spir	+	chr2L-2409-0	+	8870	-1.95933	2.28785	CR43606	-	tandem	5.24504	1.02931
Merged-chr2L-20319655-1	chr2L-2408-0	+	8383	-0.930027	7.53289	spir	+	chr2L-2409-0	+	3244	-1.95933	2.28785	CR43606	-	tandem	5.24504	1.02931
Merged-chr2L-20325798-1	chr2L-2409-0	+	2651	-1.95933	2.28785	CR43606	-	chr2L-2410-0	+	47	-2.2401	3.26083	CR43606	-	tandem	0.972976	0.280769
Merged-chr2L-20349840-2	chr2L-2412-0	+	7886	-2.15328	2.32593	spir	+	chr2L-2413-0	+	365	1.39817	6.92505	RtGEF	+	tandem	4.59912	3.55146
Merged-chr2L-20350911-10	chr2L-423-1	-	329	2.80403	6.15582	La	-	chr2L-422-1	-	1223	-2.32435	1.64155	snoRNA:Me28S-A3365	+	tandem	4.51427	5.12838
Merged-chr2L-20371289-1	chr2L-422-1	-	18757	-2.32435	1.64155	snoRNA:Me28S-A3365	+	chr2L-417-1	-	10994	-3.80676	4.85705	CG16798	-	tandem	3.21549	1.48241
Merged-chr2L-20380177-1	chr2L-422-1	-	27679	-2.32435	1.64155	snoRNA:Me28S-A3365	+	chr2L-417-1	-	2140	-3.80676	4.85705	CG16798	-	tandem	3.21549	1.48241
Merged-chr2L-20414421-1	chr2L-415-1	-	14772	-3.90528	3.16953	CG10947	-	chr2L-414-1	-	2174	2.6946	5.11803	CG10949	-	tandem	1.9485	6.59988
Merged-chr2L-20415066-1	chr2L-415-1	-	15519	-3.90528	3.16953	CG10947	-	chr2L-414-1	-	1631	2.6946	5.11803	CG10949	-	tandem	1.9485	6.59988
Merged-chr2L-20416643-1	chr2L-415-1	-	17049	-3.90528	3.16953	CG10947	-	chr2L-414-1	-	7	2.6946	5.11803	CG10949	-	tandem	1.9485	6.59988
Merged-chr2L-20417301-2	chr2L-2415-0	+	6	2.03918	6.90475	Arpc2	+	chr2L-413-1	-	7140	-1.44088	1.0979	CG15130	-	convergent	5.80685	3.48006
Merged-chr2L-20426831-7	chr2L-412-1	-	1219		1.0979	CG15130	-	chr2L-2416-0	+	977	-2.87658	2.05829	CG31688	+	divergent	0.96039
Merged-chr2L-20429371-14	chr2L-412-1	-	3319		1.0979	CG15130	-	chr2L-408-1	-	16470	-2.00056	1.14125	CG18858	-	tandem	0.0433597
Merged-chr2L-20432084-1	chr2L-2416-0	+	3045	-2.87658	2.05829	CG31688	+	chr2L-408-1	-	15271	-2.00056	1.14125	CG18858	-	convergent	0.917031	0.876011
Merged-chr2L-20434196-1	chr2L-2416-0	+	4996	-2.87658	2.05829	CG31688	+	chr2L-408-1	-	12997	-2.00056	1.14125	CG18858	-	convergent	0.917031	0.876011
Merged-chr2L-20435800-1	chr2L-2416-0	+	6677	-2.87658	2.05829	CG31688	+	chr2L-408-1	-	11470	-2.00056	1.14125	CG18858	-	convergent	0.917031	0.876011
Merged-chr2L-20438067-1	chr2L-2416-0	+	9126	-2.87658	2.05829	CG31688	+	chr2L-408-1	-	9386	-2.00056	1.14125	CG18858	-	convergent	0.917031	0.876011
Merged-chr2L-20464582-2	chr2L-405-1	-	985	-0.205384	2.7326	CG2493	-	chr2L-2420-0	+	12524	-2.39195	1.00706	CR43234	-	divergent	1.72555	2.18657
Merged-chr2L-20488668-3	chr2L-2423-0	+	1734	4.09127	7.46252	CR45361	+	chr2L-2424-0	+	5905	-2.10022	1.18335	CG34007	+	tandem	6.27917	6.19149
Merged-chr2L-20494516-3	chr2L-2423-0	+	7831	4.09127	7.46252	CR45361	+	chr2L-2424-0	+	303	-2.10022	1.18335	CG34007	+	tandem	6.27917	6.19149
Merged-chr2L-20633481-4	chr2L-2428-0	+	71185	-3.80676	3.27062	mir-4973	+	chr2L-393-1	-	5121	0.27282	4.34772	CG31680	+	convergent	1.0771	4.07958
Merged-chr2L-20638646-5	chr2L-2428-0	+	76350	-3.80676	3.27062	mir-4973	+	chr2L-392-1	-	6650	1.72062	3.93234	phr6-4	-	convergent	0.661718	5.52737
Merged-chr2L-20640967-5	chr2L-393-1	-	2053	0.27282	4.34772	CG31680	+	chr2L-392-1	-	4307	1.72062	3.93234	phr6-4	-	tandem	0.415384	1.4478
Merged-chr2L-20647496-1	chr2L-2435-0	+	1533	3.96087	3.49611	CG2608	+	chr2L-2436-0	+	1990	4.44583	3.8498	CG2611	+	tandem	0.353682	0.484962
Merged-chr2L-20650212-1	chr2L-2436-0	+	418	4.44583	3.8498	CG2611	+	chr2L-390-1	-	5823	0.999772	3.6616	brun	-	convergent	0.188194	3.44606
Merged-chr2L-20656250-9	chr2L-2436-0	+	6190	4.44583	3.8498	CG2611	+	chr2L-389-1	-	19296	0.687119	3.1162	CG31678	-	convergent	0.733592	3.75871
Merged-chr2L-20676028-1	chr2L-2437-0	+	19519	1.52349	4.20176	CG2614	+	chr2L-2442-0	+	68	1.78476	4.7279	IKKepsilon	+	tandem	0.526136	0.261268
Merged-chr2L-20683053-7	chr2L-388-1	-	554	-0.201127	1.78515	Cen	-	chr2L-2444-0	+	6853	-3.46646	0.634748	CG2617	+	divergent	1.1504	3.26534
Merged-chr2L-20734153-1	chr2L-2446-0	+	17732	-4.02762	2.14605	Hr38	-	chr2L-2448-0	+	525	3.43996	6.04461	Fs(2)Ket	+	tandem	3.89856	7.46758
Merged-chr2L-20734984-1	chr2L-379-1	-	396	2.2688	6.41626	TM9SF2	-	chr2L-378-1	-	450	1.12456	2.3446	Fs(2)Ket	+	tandem	4.07166	1.14424
Merged-chr2L-20755411-6	chr2L-2450-0	+	6982	2.07091	1.75755	CG9319	-	chr2L-376-1	-	2077	1.83522	4.32909	CG9323	-	convergent	2.57154	0.235694
Merged-chr2L-20758333-8	chr2L-2450-0	+	9335	2.07091	1.75755	CG9319	-	chr2L-2452-0	+	11500	1.01571	8.70423	cad	+	tandem	6.94668	1.0552
Merged-chr2L-20761221-4	chr2L-2451-0	+	2903	1.55403	6.84945	dia	+	chr2L-2452-0	+	9299	1.01571	8.70423	cad	+	tandem	1.85479	0.538318
Merged-chr2L-20762658-3	chr2L-2451-0	+	4334	1.55403	6.84945	dia	+	chr2L-2452-0	+	7871	1.01571	8.70423	cad	+	tandem	1.85479	0.538318
Merged-chr2L-20770580-2	chr2L-2451-0	+	12312	1.55403	6.84945	dia	+	chr2L-373-1	-	132	-4.07668	0.440153	cad	+	convergent	6.40929	5.6307
Merged-chr2L-20778580-2	chr2L-373-1	-	7494	-4.07668	0.440153	cad	+	chr2L-2453-0	+	8861	2.21306	4.66615	Pomp	+	divergent	4.226	6.28973
Merged-chr2L-20787028-11	chr2L-373-1	-	15526	-4.07668	0.440153	cad	+	chr2L-369-1	-	657	-0.329698	1.78515	Pomp	+	tandem	1.345	3.74698
Merged-chr2L-20795943-6	chr2L-368-1	-	1318	-2.71874	6.02449	vari	-	chr2L-367-1	-	757	-1.07341	2.30702	vari	-	tandem	3.71747	1.64532
Merged-chr2L-20798145-8	chr2L-367-1	-	305	-1.07341	2.30702	vari	-	chr2L-365-1	-	4241	-4.06425	1.81223	CG9328	+	tandem	0.494785	2.99083
Merged-chr2L-20799135-1	chr2L-2456-0	+	1307	1.85974	8.25558	CG9328	+	chr2L-365-1	-	3672	-4.06425	1.81223	CG9328	+	convergent	6.44335	5.92398
Merged-chr2L-20800583-2	chr2L-2456-0	+	2617	1.85974	8.25558	CG9328	+	chr2L-365-1	-	2143	-4.06425	1.81223	CG9328	+	convergent	6.44335	5.92398
Merged-chr2L-20822761-13	chr2L-365-1	-	18784	-4.06425	1.81223	CG9328	+	chr2L-2458-0	+	299	-0.358254	4.44177	CG9331	+	divergent	2.62953	3.70599
Merged-chr2L-20823850-3	chr2L-365-1	-	20574	-4.06425	1.81223	CG9328	+	chr2L-2459-0	+	1229	-0.784578	4.38878	CG9331	+	divergent	2.57655	3.27967
Merged-chr2L-20835744-1	chr2L-2460-0	+	4468	-2.96219	4.50952	CG31674	+	chr2L-2461-0	+	4887	-2.25404	1.22425	CG31676	+	tandem	3.28526	0.708149
Merged-chr2L-20837782-1	chr2L-360-1	-	2012	-0.956422	1.05319	Oseg5	-	chr2L-2461-0	+	2826	-2.25404	1.22425	CG31676	+	divergent	0.171059	1.29762
Merged-chr2L-20851781-1	chr2L-2462-0	+	5003	-5.19661	-3.10864	CR44307	-	chr2L-2463-0	+	667	-4.69552	3.42772	twit	+	tandem	6.53636	0.501098
Merged-chr2L-20858381-7	chr2L-2463-0	+	4609	-4.69552	3.42772	twit	+	chr2L-2465-0	+	5931	-4.80509	0.215157	CG9338	+	tandem	3.21256	0.109573
Merged-chr2L-20891331-1	chr2L-354-1	-	744	0.615704	4.47604	sky		chr2L-353-1	-	10110	0.954159	1.41298	sky		tandem	3.06306	0.338455
Merged-chr2L-20917108-5	chr2L-353-1	-	15117	0.954159	1.41298	sky		chr2L-352-1	-	1352	1.56749	6.17811	sky		tandem	4.76513	0.613334
Merged-chr2L-20918556-7	chr2L-353-1	-	16322	0.954159	1.41298	sky		chr2L-351-1	-	3786	0.863153	5.88478	Mtp	-	tandem	4.47179	0.0910064
Merged-chr2L-20922898-2	chr2L-352-1	-	3832	1.56749	6.17811	sky		chr2L-350-1	-	3149	2.89076	6.03889	RPA2	-	tandem	0.139225	1.32327
Merged-chr2L-20926033-1	chr2L-351-1	-	2993	0.863153	5.88478	Mtp	-	chr2L-350-1	-	37	2.89076	6.03889	RPA2	-	tandem	0.15411	2.02761
Merged-chr2L-21031182-2	chr2L-2504-0	+	806	-4.89865	1.86491	CG42238	-	chr2L-2507-0	+	1905	-1.51412	0.634748	CG42238	-	tandem	1.23017	3.38453
Merged-chr2L-21040929-3	chr2L-2508-0	+	2538	-3.37721	3.6616	CG42238	-	chr2L-343-1	-	97	2.11434	2.55161	CG42238	-	convergent	1.10999	5.49155
Merged-chr2L-21051693-4	chr2L-2511-0	+	9121	-1.49629	0.751274	CG42238	-	chr2L-2514-0	+	795	-3.37456	2.74671	Itgbn	+	tandem	1.99544	1.87827
Merged-chr2L-21072577-1	chr2L-2517-0	+	1058	-4.38504	2.22878	CG9265	-	chr2L-2518-0	+	2766	-4.47321	1.64155	tadr	+	tandem	0.587223	0.0881657
Merged-chr2L-21092921-8	chr2L-2521-0	+	1249	-4.03165	1.70072	CG14397	+	chr2L-2522-0	+	3375	-2.10785	7.20469	CG34136	+	tandem	5.50397	1.9238
Merged-chr2L-21102338-2	chr2L-2522-0	+	5156	-2.10785	7.20469	CG34136	+	chr2L-2524-0	+	51	3.16032	5.63658	CG9257	+	tandem	1.5681	5.26817
Merged-chr2L-21104646-1	chr2L-2524-0	+	1723	3.16032	5.63658	CG9257	+	chr2L-334-1	-	470	-0.0969548	3.94463	CG46307		convergent	1.69195	3.25727
Merged-chr2L-21105313-5	chr2L-2525-0	+	457	1.80641	8.97714	CG46307		chr2L-2526-0	+	2142	2.87455	8.17508	Nhe2	+	tandem	0.802068	1.06814
Merged-chr2L-21108004-2	chr2L-334-1	-	2303	-0.0969548	3.94463	CG46307		chr2L-331-1	-	424	-1.54551	1.54799	Nhe2	+	tandem	2.39664	1.44856
Merged-chr2L-21108797-1	chr2L-2526-0	+	879	2.87455	8.17508	Nhe2	+	chr2L-326-1	-	26144	0.715264	6.20263	Dap160	-	convergent	1.97245	2.15928
Merged-chr2L-21137170-3	chr2L-326-1	-	1748	0.715264	6.20263	Dap160	-	chr2L-325-1	-	4813	2.68111	5.09065	Dap160	-	tandem	1.11198	1.96585
Merged-chr2L-21143668-7	chr2L-325-1	-	744	2.68111	5.09065	Dap160	-	chr2L-2530-0	+	9813	-0.105878	2.24874	E2f2	-	divergent	2.84191	2.78699
Merged-chr2L-21154059-2	chr2L-2528-0	+	10725	2.68104	6.81555	CG9253	+	chr2L-321-1	-	2083	3.39601	6.0317	E2f2	-	convergent	0.78385	0.71497
Merged-chr2L-21156187-1	chr2L-2530-0	+	1940	-0.105878	2.24874	E2f2	-	chr2L-2531-0	+	599	2.04569	3.56141	Mpp6	+	tandem	1.31268	2.15157
Merged-chr2L-21156958-1	chr2L-321-1	-	590	3.39601	6.0317	E2f2	-	chr2L-320-1	-	6035	2.51515	7.95354	Nbr	-	tandem	1.92184	0.880862
Merged-chr2L-21158595-1	chr2L-2531-0	+	1443	2.04569	3.56141	Mpp6	+	chr2L-320-1	-	4285	2.51515	7.95354	Nbr	-	convergent	4.39213	0.469457
Merged-chr2L-21162995-3	chr2L-2531-0	+	5889	2.04569	3.56141	Mpp6	+	chr2L-2532-0	+	430	2.62144	4.59776	CG9246	+	tandem	1.03635	0.575749
Merged-chr2L-21163746-1	chr2L-2532-0	+	9	2.62144	4.59776	CG9246	+	chr2L-319-1	-	4471	2.60082	6.00701	CG43345		convergent	1.40925	0.0206162
Merged-chr2L-21164687-2	chr2L-2532-0	+	689	2.62144	4.59776	CG9246	+	chr2L-319-1	-	3422	2.60082	6.00701	CG43345		convergent	1.40925	0.0206162
Merged-chr2L-21166668-1	chr2L-2532-0	+	2900	2.62144	4.59776	CG9246	+	chr2L-319-1	-	1519	2.60082	6.00701	CG43345		convergent	1.40925	0.0206162
Merged-chr2L-21169291-11	chr2L-2532-0	+	4361	2.62144	4.59776	CG9246	+	chr2L-2534-0	+	7071	-1.83148	0.959402	scaRNA:PsiU2-38.40.42	-	tandem	3.63836	4.45291
Merged-chr2L-21177789-1	chr2L-2534-0	+	805	-1.83148	0.959402	scaRNA:PsiU2-38.40.42	-	chr2L-316-1	-	1779	2.2292	6.99097	bur	-	convergent	6.03157	4.06068
Merged-chr2L-21178831-1	chr2L-2534-0	+	1584	-1.83148	0.959402	scaRNA:PsiU2-38.40.42	-	chr2L-316-1	-	474	2.2292	6.99097	bur	-	convergent	6.03157	4.06068
Merged-chr2L-21179758-3	chr2L-2534-0	+	2546	-1.83148	0.959402	scaRNA:PsiU2-38.40.42	-	chr2L-315-1	-	6520	-2.29236	-1.17637	Mcm10	+	convergent	2.13577	0.460882
Merged-chr2L-21190904-1	chr2L-315-1	-	4038	-2.29236	-1.17637	Mcm10	+	chr2L-313-1	-	7862	-0.515991	4.02785	Ret	-	tandem	5.20422	1.77637
Merged-chr2L-21218580-6	chr2L-311-1	-	3117	3.45641	9.36053	snRNA:U4:39B	-	chr2L-309-1	-	1649	0.471098	4.67356	Atg18b	-	tandem	4.68698	2.98531
Merged-chr2L-21220871-15	chr2L-310-1	-	897	2.15457	5.10166	CG8679	-	chr2L-305-1	-	14777	-0.350397	1.30273	Hr39	+	tandem	3.79893	2.50496
Merged-chr2L-21222603-1	chr2L-308-1	-	410	2.74414	4.31022	CG8677	+	chr2L-305-1	-	14337	-0.350397	1.30273	Hr39	+	tandem	3.00749	3.09454
Merged-chr2L-21234795-2	chr2L-308-1	-	12580	2.74414	4.31022	CG8677	+	chr2L-305-1	-	2067	-0.350397	1.30273	Hr39	+	tandem	3.00749	3.09454
Merged-chr2L-21238003-24	chr2L-308-1	-	14794	2.74414	4.31022	CG8677	+	chr2L-302-1	-	16222	-2.35877	2.56759	l(2)k14505	+	tandem	1.74263	5.10291
Merged-chr2L-21240486-4	chr2L-2546-0	+	2925	0.80933	6.74088	Hr39	+	chr2L-302-1	-	14855	-2.35877	2.56759	l(2)k14505	+	convergent	4.1733	3.1681
Merged-chr2L-21247637-3	chr2L-2546-0	+	10312	0.80933	6.74088	Hr39	+	chr2L-302-1	-	7942	-2.35877	2.56759	l(2)k14505	+	convergent	4.1733	3.1681
Merged-chr2L-21250744-1	chr2L-2546-0	+	13494	0.80933	6.74088	Hr39	+	chr2L-302-1	-	4935	-2.35877	2.56759	l(2)k14505	+	convergent	4.1733	3.1681
Merged-chr2L-21251413-2	chr2L-2546-0	+	14022	0.80933	6.74088	Hr39	+	chr2L-302-1	-	4208	-2.35877	2.56759	l(2)k14505	+	convergent	4.1733	3.1681
Merged-chr2L-21251993-2	chr2L-2546-0	+	14690	0.80933	6.74088	Hr39	+	chr2L-302-1	-	3599	-2.35877	2.56759	l(2)k14505	+	convergent	4.1733	3.1681
Merged-chr2L-21259783-1	chr2L-302-1	-	3905	-2.35877	2.56759	l(2)k14505	+	chr2L-2547-0	+	1337	3.62617	6.83796	l(2)k14505	+	divergent	4.27038	5.98495
Merged-chr2L-21261136-2	chr2L-302-1	-	5131	-2.35877	2.56759	l(2)k14505	+	chr2L-2548-0	+	1559	1.20535	6.87536	CG8671	+	divergent	4.30777	3.56412
Merged-chr2L-21262990-1	chr2L-2547-0	+	1591	3.62617	6.83796	l(2)k14505	+	chr2L-301-1	-	605	1.40318	5.06835	mir-4974	+	convergent	1.76961	2.22299
Merged-chr2L-21269289-4	chr2L-301-1	-	5286	1.40318	5.06835	mir-4974	+	chr2L-2549-0	+	13079	0.701932	2.46893	Gr39a	+	divergent	2.59942	0.701252
Merged-chr2L-21309834-3	chr2L-2553-0	+	3251	-3.56336	1.44794	Mondo	-	chr2L-2557-0	+	642	2.19058	5.58648	crc	+	tandem	4.13855	5.75394
Merged-chr2L-21310982-1	chr2L-300-1	-	1282	2.40091	8.33651	Mondo	-	chr2L-295-1	-	17008	-3.95983	-2.46404	CR42696	+	tandem	10.8005	6.36074
Merged-chr2L-21312100-1	chr2L-2557-0	+	1093	2.19058	5.58648	crc	+	chr2L-295-1	-	15892	-3.95983	-2.46404	CR42696	+	convergent	8.05052	6.1504
Merged-chr2L-21340840-1	chr2L-2560-0	+	1387	-3.17488	2.05829	dimm	+	chr2L-2563-0	+	3641	2.15931	6.02159	Tsp39D	+	tandem	3.9633	5.3342
Merged-chr2L-21344883-13	chr2L-2560-0	+	4364	-3.17488	2.05829	dimm	+	chr2L-2565-0	+	9015	-2.20944	-0.803203	dtr	+	tandem	2.86149	0.965445
Merged-chr2L-21396154-1	chr2L-2571-0	+	1681	-3.19985	1.0979	nrv3	+	chr2L-281-1	-	5300	-2.55577	1.83881	His1:CG33840	+	convergent	0.740918	0.644085
Merged-chr2L-21397466-1	chr2L-2571-0	+	2984	-3.19985	1.0979	nrv3	+	chr2L-281-1	-	3978	-2.55577	1.83881	His1:CG33840	+	convergent	0.740918	0.644085
Merged-chr2L-21407453-7	chr2L-2574-0	+	1224	-2.14354	6.29791	His1:CG33840	+	chr2L-2577-0	+	9500	7.81297	6.54594	His1:CG33846	+	tandem	0.248033	9.95651
Merged-chr2L-21408159-3	chr2L-2574-0	+	2012	-2.14354	6.29791	His1:CG33840	+	chr2L-2577-0	+	8840	7.81297	6.54594	His1:CG33846	+	tandem	0.248033	9.95651
Merged-chr2L-21425115-1	chr2L-277-1	-	1848		8.79845	His2B:CG33910	-	chr2L-2579-0	+	1457	8.09436	4.14963	His1:CG33837	+	divergent	4.64882
Merged-chr2L-21556875-1	chr2L-2590-0	+	2890	-0.975112	5.09892	His2A:CG33850	+	chr2L-263-1	-	1367	2.50537	3.07207	Lamp1	+	convergent	2.02684	3.48048
Merged-chr2L-21558681-3	chr2L-263-1	-	234	2.50537	3.07207	Lamp1	+	chr2L-261-1	-	11938	-1.03963	3.63151	Lamp1	+	tandem	0.559437	3.545
Merged-chr2L-21573633-1	chr2L-2593-0	+	72	2.32581	6.82306	Lamp1	+	chr2L-2594-0	+	10001	2.41103	2.08073	nompB	-	tandem	4.74233	0.0852259
Merged-chr2L-21582114-2	chr2L-260-1	-	8139	-0.727706	0.751274	Lamp1	+	chr2L-2594-0	+	1534	2.41103	2.08073	nompB	-	divergent	1.32946	3.13874
Merged-chr2L-21583747-2	chr2L-260-1	-	9699	-0.727706	0.751274	Lamp1	+	chr2L-255-1	-	5377	-2.72524	0.859088	nompB	-	tandem	0.107814	1.99753
Merged-chr2L-21595386-1	chr2L-2596-0	+	751	-2.77712	0.751274	nompB	-	chr2L-2598-0	+	16603	-3.56127	0.806188	CG2201	-	tandem	0.0549137	0.784155
Merged-chr2L-21616548-5	chr2L-2598-0	+	4260	-3.56127	0.806188	CG2201	-	chr2L-2599-0	+	1300	-1.23325	1.70072	CG2201	-	tandem	0.894529	2.32802
Merged-chr2L-21617656-5	chr2L-2598-0	+	4806	-3.56127	0.806188	CG2201	-	chr2L-253-1	-	536	3.75514	9.29305	CG2201	-	convergent	8.48686	7.31642
Merged-chr2L-21618780-2	chr2L-2599-0	+	517	-1.23325	1.70072	CG2201	-	chr2L-2602-0	+	5521	-0.487529	0.694187	CR43148	+	tandem	1.00653	0.745726
Merged-chr2L-21627804-3	chr2L-2602-0	+	3008	-0.487529	0.694187	CR43148	+	chr2L-252-1	-	1881	5.54144	9.75432	Df31	-	convergent	9.06013	6.02897
Merged-chr2L-21630259-1	chr2L-252-1	-	237	5.54144	9.75432	Df31	-	chr2L-251-1	-	4594	-0.0267005	1.70072	Ac3	+	tandem	8.0536	5.56814
Merged-chr2L-21632397-3	chr2L-252-1	-	2295	5.54144	9.75432	Df31	-	chr2L-251-1	-	2370	-0.0267005	1.70072	Ac3	+	tandem	8.0536	5.56814
Merged-chr2L-21640339-5	chr2L-251-1	-	5168	-0.0267005	1.70072	Ac3	+	chr2L-2604-0	+	7804	-0.512927	0.368983	CR43144	+	divergent	1.33173	0.486226
Merged-chr2L-21659004-11	chr2L-248-1	-	1867	2.61825	6.39403	CR43144	+	chr2L-246-1	-	22879	4.43863	7.88145	EF2	-	tandem	1.48743	1.82039
Merged-chr2L-21665245-6	chr2L-2605-0	+	6267	1.6904	5.10714	Cul2	+	chr2L-246-1	-	16576	4.43863	7.88145	EF2	-	convergent	2.77431	2.74824
Merged-chr2L-21682099-1	chr2L-2605-0	+	23207	1.6904	5.10714	Cul2	+	chr2L-2607-0	+	1741	-3.4876	6.1492	nolo	+	tandem	1.04206	5.178
Merged-chr2L-21683410-2	chr2L-246-1	-	927	4.43863	7.88145	EF2	-	chr2L-2607-0	+	131	-3.4876	6.1492	nolo	+	divergent	1.73226	7.92624
Merged-chr2L-21683985-1	chr2L-246-1	-	1793	4.43863	7.88145	EF2	-	chr2L-243-1	-	7531	-2.33327	0.507977	nolo	+	tandem	7.37348	6.7719
Merged-chr2L-21726005-2	chr2L-2611-0	+	17459	-2.57153	2.14605	nolo	+	chr2L-237-1	-	2323	-0.813605	1.48206	step	-	convergent	0.663983	1.75792
Merged-chr2L-21744547-1	chr2L-2613-0	+	4711	-3.90807	-1.68107	step	-	chr2L-2614-0	+	3941	-0.734391	3.58516	step	-	tandem	5.26623	3.17368
Merged-chr2L-21753596-1	chr2L-2614-0	+	4855	-0.734391	3.58516	step	-	chr2L-236-1	-	70	2.28006	7.63643	step	-	convergent	4.05127	3.01445
Merged-chr2L-21756972-7	chr2L-2617-0	+	1187	-0.127203	2.26843	step	-	chr2L-2618-0	+	588	2.46907	6.18978	CG1416	+	tandem	3.92135	2.59628
Merged-chr2L-21760442-1	chr2L-2618-0	+	2285	2.46907	6.18978	CG1416	+	chr2L-234-1	-	2500	-3.49936	1.14125	CG1416	+	convergent	5.04852	5.96844
Merged-chr2L-21762053-1	chr2L-2618-0	+	3850	2.46907	6.18978	CG1416	+	chr2L-234-1	-	843	-3.49936	1.14125	CG1416	+	convergent	5.04852	5.96844
Merged-chr2L-21769660-3	chr2L-233-1	-	3920	-3.67715	2.01232	CG1416	+	chr2L-2620-0	+	930	-2.9374	1.64155	CG1416	+	divergent	0.370766	0.739754
Merged-chr2L-21778381-4	chr2L-2623-0	+	13	-4.04324	1.48206	CG11630	-	chr2L-2624-0	+	3734	-3.25604	2.48585	CG11630	-	tandem	1.00379	0.787207
Merged-chr2L-21785205-1	chr2L-229-1	-	2682	-2.72918	2.6145	CG11630	-	chr2L-2627-0	+	7652	-2.25888	3.88848	CG31612	-	divergent	1.27398	0.470302
Merged-chr2L-21786541-7	chr2L-229-1	-	3666	-2.72918	2.6145	CG11630	-	chr2L-2627-0	+	5595	-2.25888	3.88848	CG31612	-	divergent	1.27398	0.470302
Merged-chr2L-21793070-2	chr2L-229-1	-	10533	-2.72918	2.6145	CG11630	-	chr2L-2628-0	+	1559	1.15265	7.63501	CG31612	-	divergent	5.02051	3.88183
Merged-chr2L-21794776-2	chr2L-2627-0	+	1584	-2.25888	3.88848	CG31612	-	chr2L-226-1	-	483	1.95254	5.00815	CG31612	-	convergent	1.11967	4.21142
Merged-chr2L-21795580-4	chr2L-2628-0	+	501	1.15265	7.63501	CG31612	-	chr2L-225-1	-	2813	-2.58124	2.43449	CR44269	-	convergent	5.20052	3.73389
Merged-chr2L-21810288-1	chr2L-2632-0	+	16	-1.48067	3.98088	CR44786	+	chr2L-2633-0	+	4091	-3.94211	1.37716	CR44786	+	tandem	2.60372	2.46145
Merged-chr2L-21814623-3	chr2L-221-1	-	4296	-1.59269	3.15902	CR44786	+	chr2L-2639-0	+	14147	3.88693	7.89893	tsh	+	divergent	4.7399	5.47962
Merged-chr2L-21816822-5	chr2L-218-1	-	1892	-3.28684	0.572755	CR44786	+	chr2L-2639-0	+	11916	3.88693	7.89893	tsh	+	divergent	7.32617	7.17377
Merged-chr2L-21828661-3	chr2L-218-1	-	13452	-3.28684	0.572755	CR44786	+	chr2L-213-1	-	1428	-1.0947	1.61103	tsh	+	tandem	1.03828	2.19214
Merged-chr2L-21843912-1	chr2L-212-1	-	202	-1.07838	4.53818	CR44917	+	chr2L-211-1	-	3762	0.445751	2.90603	CR44917	+	tandem	1.63215	1.52413
Merged-chr2L-21860821-1	chr2L-209-1	-	4594	-0.152915	3.29002	CR44917	+	chr2L-2642-0	+	2618	-0.276641	4.84726	CR44918	-	divergent	1.55724	0.123725
Merged-chr2L-21863468-3	chr2L-208-1	-	2480	-0.658079	3.64663	CR44917	+	chr2L-207-1	-	5780	0.155202	2.3992	CR44919	-	tandem	1.24743	0.81328
Merged-chr2L-21863861-1	chr2L-2642-0	+	146	-0.276641	4.84726	CR44918	-	chr2L-207-1	-	5458	0.155202	2.3992	CR44919	-	convergent	2.44806	0.431842
Merged-chr2L-21864399-6	chr2L-2642-0	+	564	-0.276641	4.84726	CR44918	-	chr2L-207-1	-	4728	0.155202	2.3992	CR44919	-	convergent	2.44806	0.431842
Merged-chr2L-21866486-7	chr2L-2642-0	+	2664	-0.276641	4.84726	CR44918	-	chr2L-207-1	-	2764	0.155202	2.3992	CR44919	-	convergent	2.44806	0.431842
Merged-chr2L-21890573-5	chr2L-204-1	-	11040	-0.730219	1.9405	CR44920	-	chr2L-2646-0	+	1909	-1.18138	4.40666	CR43762	+	divergent	2.46616	0.451158
Merged-chr2L-21899507-12	chr2L-2646-0	+	6447	-1.18138	4.40666	CR43762	+	chr2L-2647-0	+	6882	-2.78219	0.294119	CG1428	+	tandem	4.11254	1.60081
Merged-chr2L-21909715-6	chr2L-2648-0	+	132	-0.620487	4.05644	CG1428	+	chr2L-2649-0	+	2617	-2.41695	2.3446	CG31600	-	tandem	1.71184	1.79646
Merged-chr2L-21992211-7	chr2L-184-1	-	13318	-2.46225	3.1162	CG2528	-	chr2L-2664-0	+	687	-4.60266	4.2911	CG2528	-	divergent	1.1749	2.14042
Merged-chr2L-21993231-7	chr2L-184-1	-	14584	-2.46225	3.1162	CG2528	-	chr2L-2666-0	+	4532	-2.431	0.368983	CR44916	-	divergent	2.74722	0.0312477
Merged-chr2L-21995202-1	chr2L-2664-0	+	1881	-4.60266	4.2911	CG2528	-	chr2L-2666-0	+	2703	-2.431	0.368983	CR44916	-	tandem	3.92212	2.17166
Merged-chr2L-21996108-4	chr2L-2664-0	+	2684	-4.60266	4.2911	CG2528	-	chr2L-2666-0	+	1726	-2.431	0.368983	CR44916	-	tandem	3.92212	2.17166
Merged-chr2L-22019159-10	chr2L-2669-0	+	4985	-3.11454	1.22425	CG31693	+	chr2L-2672-0	+	21922	-3.99818	1.34042	CG31601	-	tandem	0.116174	0.883639
Merged-chr2L-22024577-9	chr2L-2670-0	+	4894	-0.131595	6.82639	tio	+	chr2L-2672-0	+	16437	-3.99818	1.34042	CG31601	-	tandem	5.48596	3.86659
Merged-chr2L-22066110-1	chr2L-165-1	-	8679	-1.00048	2.05829	CG34173	-	chr2L-161-1	-	984	-3.06255	0.910117	CG42597	-	tandem	1.14817	2.06207
Merged-chr2L-22099864-2	chr2L-160-1	-	26130	-2.86753	1.05319	CG31702	+	chr2L-148-1	-	7346	-1.59885	0.440153	CG10834	-	tandem	0.613038	1.26868
Merged-chr2L-22112392-1	chr2L-2684-0	+	1141	-3.58297	2.3446	CG6675	+	chr2L-2685-0	+	580	-1.22732	1.41298	CG6675	+	tandem	0.931618	2.35565
Merged-chr2L-22121937-2	chr2L-143-1	-	606	0.363031	3.27062	CG3651	+	chr2L-142-1	-	7755	2.56408	5.60789	CycK	-	tandem	2.33727	2.20105
Merged-chr2L-22129791-2	chr2L-2688-0	+	7716	2.7131	6.18719	CG3651	+	chr2L-2689-0	+	1187	-0.737103	3.52095	CG42748	+	tandem	2.66624	3.4502
Merged-chr2L-22131576-9	chr2L-142-1	-	1338	2.56408	5.60789	CycK	-	chr2L-2690-0	+	2228	0.363452	7.18734	CG42748	+	divergent	1.57945	2.20063
Merged-chr2L-22132987-10	chr2L-2689-0	+	817	-0.737103	3.52095	CG42748	+	chr2L-2690-0	+	821	0.363452	7.18734	CG42748	+	tandem	3.66639	1.10056
Merged-chr2L-22134207-2	chr2L-2689-0	+	2608	-0.737103	3.52095	CG42748	+	chr2L-2691-0	+	5641	1.47876	6.41626	CG42748	+	tandem	2.89531	2.21586
Merged-chr2L-22144466-1	chr2L-140-1	-	4101	0.588031	3.4101	CG42748	+	chr2L-138-1	-	1780	0.69321	2.90603	dunk		tandem	0.50407	0.105179
Merged-chr2L-22146479-1	chr2L-138-1	-	33	0.69321	2.90603	dunk		chr2L-2693-0	+	5152	1.05426	4.79731	dunk		divergent	1.89128	0.361052
Merged-chr2L-22153325-4	chr2L-137-1	-	759	-1.15818	3.60852	dunk		chr2L-136-1	-	1303	-3.3148	2.65993	CG42748	+	tandem	0.948593	2.15662
Merged-chr2L-22168387-7	chr2L-136-1	-	13041	-3.3148	2.65993	CG42748	+	chr2L-2694-0	+	230	1.69194	3.71997	Clamp	-	divergent	1.06004	5.00674
Merged-chr2L-22172198-2	chr2L-134-1	-	2722	4.17036	5.50169	Clamp	-	chr2L-2695-0	+	490	-3.07981	1.83881	CG3635	+	divergent	3.66287	7.25017
Merged-chr2L-22173024-1	chr2L-134-1	-	3683	4.17036	5.50169	Clamp	-	chr2L-2696-0	+	1287	-2.23119	3.60078	CG3635	+	divergent	1.90091	6.40155
Merged-chr2L-22179631-9	chr2L-2697-0	+	324	-2.1842	1.67144	CG3635	+	chr2L-129-1	-	19463	-1.37943	1.57986	Ir40a	-	convergent	0.0915816	0.804769
Merged-chr2L-22194163-2	chr2L-131-1	-	14162	-1.26923	-0.647509	CG3635	+	chr2L-129-1	-	5080	-1.37943	1.57986	Ir40a	-	tandem	2.22737	0.110198
Merged-chr2L-22226143-1	chr2L-125-1	-	6810	-1.54777	4.23716	Ir40a	-	chr2L-123-1	-	3419	-2.58978	3.60852	CR43765	-	tandem	0.628644	1.042
Merged-chr2L-22247700-1	chr2L-2707-0	+	7672	2.29248	5.52643	CG3262	+	chr2L-119-1	-	29	4.24684	7.34748	RpL21	-	convergent	1.82105	1.95436
Merged-chr2L-22250580-3	chr2L-2708-0	+	478	2.06563	4.37976	Tif-IA	+	chr2L-2709-0	+	2070	2.05205	1.96484	Tif-IA	+	tandem	2.41492	0.0135709
Merged-chr2L-22254076-2	chr2L-2709-0	+	1305	2.05205	1.96484	Tif-IA	+	chr2L-117-1	-	4558	0.812578	1.83881	Tif-IA	+	convergent	0.126024	1.23948
Merged-chr2L-22314348-4	chr2L-2721-0	+	14767	0.287643	1.05319	CG17018	+	chr2L-103-1	-	1350	-2.23951	0.694187	CG17018	+	convergent	0.359004	2.52715
Merged-chr2L-22391029-4	chr2L-95-1	-	13112	-2.64489	2.36303	CG17018	+	chr2L-2731-0	+	3940	-0.940184	1.44794	snoRNA:Psi28S-2996	-	divergent	0.915094	1.70471
Merged-chr2L-22399096-3	chr2L-2731-0	+	3445	-0.940184	1.44794	snoRNA:Psi28S-2996	-	chr2L-92-1	-	6416	-2.47074	1.44794	snoRNA:Psi28S-2996	-	convergent	0	1.53055
Merged-chr2L-22431364-2	chr2L-2736-0	+	46	2.13232	4.35695	CR46268	+	chr2L-88-1	-	406	0.91155	3.79655	CR46268	+	convergent	0.560401	1.22077
Merged-chr2L-22432770-1	chr2L-88-1	-	560	0.91155	3.79655	CR46268	+	chr2L-86-1	-	8738	-1.22152	1.86491	CG17493	+	tandem	1.93163	2.13307
Merged-chr2L-22450677-1	chr2L-85-1	-	6844	0.360588	1.00706	CG17493	+	chr2L-82-1	-	447	-0.80198	2.05829	CG17493	+	tandem	1.05123	1.16257
Merged-chr2L-22470768-1	chr2L-2743-0	+	3449	0.878675	3.47932	Slmap	+	chr2L-76-1	-	381	1.2788	4.84398	Slmap	+	convergent	1.36467	0.400126
Merged-chr2L-22528774-1	chr2L-2745-0	+	52195	2.7214	2.48585	Slmap	+	chr2L-2752-0	+	3850	-1.87985	3.04949	Slmap	+	tandem	0.56364	4.60125
Merged-chr2L-22595077-7	chr2L-64-1	-	55309	-1.46682	0.0429497	Slmap	+	chr2L-2760-0	+	3136	0.708971	3.64663	CR43927	-	divergent	3.60368	2.17579
Merged-chr2L-22596557-1	chr2L-64-1	-	57155	-1.46682	0.0429497	Slmap	+	chr2L-2760-0	+	1897	0.708971	3.64663	CR43927	-	divergent	3.60368	2.17579
Merged-chr2L-22596838-1	chr2L-64-1	-	57418	-1.46682	0.0429497	Slmap	+	chr2L-2760-0	+	1597	0.708971	3.64663	CR43927	-	divergent	3.60368	2.17579
Merged-chr2L-22598038-4	chr2L-64-1	-	58480	-1.46682	0.0429497	Slmap	+	chr2L-2760-0	+	275	0.708971	3.64663	CR43927	-	divergent	3.60368	2.17579
Merged-chr2L-22623994-1	chr2L-57-1	-	24276	-1.84835	0.694187	CR43927	-	chr2L-2766-0	+	5779	-0.311667	2.65993	CR43927	-	divergent	1.96574	1.53668
Merged-chr2L-22653752-1	chr2L-53-1	-	4463	2.58628	4.18114	CG40006	-	chr2L-2771-0	+	486	-2.05939	2.5191	CG40006	-	divergent	1.66203	4.64567
Merged-chr2L-22679599-3	chr2L-2775-0	+	13799		2.43449	CG40006	-	chr2L-48-1	-	3098	-1.4284	1.37716	CG40439	-	convergent	1.05733
Merged-chr2L-22697217-1	chr2L-47-1	-	6312	2.04531	3.99868	CG40439	-	chr2L-45-1	-	940	-0.785358	1.22425	CG46302		tandem	2.77442	2.83067
Merged-chr2L-22704483-2	chr2L-45-1	-	6098	-0.785358	1.22425	CG46302		chr2L-2782-0	+	8557	-0.0433949	4.72434	CG46302		divergent	3.50009	0.741963
Merged-chr2L-22732724-3	chr2L-40-1	-	3022	-2.30375	1.30273	CG17715	+	chr2L-38-1	-	3095	1.29567	6.35657	CG17715	+	tandem	5.05384	3.59941
Merged-chr2L-22874703-1	chr2L-2809-0	+	2062	-0.681964	1.57986	cta	+	chr2L-17-1	-	279	0.617591	5.94719	cta	+	convergent	4.36733	1.29956
Merged-chr2L-22912358-2	chr2L-14-1	-	8546	-0.828375	2.08073	Cht10	-	chr2L-2812-0	+	6164	0.221608	2.90603	Cht10	-	divergent	0.825297	1.04998
Merged-chr2L-22919818-3	chr2L-13-1	-	1050	-0.713744	4.27659	Cht10	-	chr2L-2818-0	+	40081	-2.16755	1.00706	Spf45	-	divergent	3.26953	1.4538
Merged-chr2L-22976753-2	chr2L-2820-0	+	323	-3.05394	2.7326	CR43242	+	chr2L-1-1	-	8512	-0.489646	1.91574	CR43242	+	convergent	0.816864	2.56429
Merged-chr2LHet-196426-2	chr2LHet-20-0	+	5966	-0.719596	1.61103	Tim23	-	chr2LHet-22-0	+	8414	-3.59635	1.44794	Tim23	-	tandem	0.163097	2.87675
Merged-chr2LHet-244444-3	chr2LHet-15-1	-	30114	-0.0583188	3.64663	Tim23	-	chr2LHet-12-1	-	2363	-0.783727	1.96484	Tim23	-	tandem	1.6818	0.725408
Merged-chr2LHet-245556-1	chr2LHet-15-1	-	31284	-0.0583188	3.64663	Tim23	-	chr2LHet-12-1	-	1323	-0.783727	1.96484	Tim23	-	tandem	1.6818	0.725408
Merged-chr2R-75508-3	chr2R-12-0	+	1516	-0.698421	2.55161	RNASEK	-	chr2R-2816-1	-	2	3.31463	6.23925	RNASEK	-	convergent	3.68765	4.01305
Merged-chr2R-94288-1	chr2R-2814-1	-	4383	-1.14915	1.91574	RNASEK	-	chr2R-16-0	+	5071	-0.00908992	2.6298	RNASEK	-	divergent	0.714059	1.14006
Merged-chr2R-112535-1	chr2R-2811-1	-	2685	-0.320363	1.0979	IntS3	-	chr2R-2810-1	-	48	-0.296807	1.98877	IntS3	-	tandem	0.890878	0.0235569
Merged-chr2R-212430-1	chr2R-2796-1	-	11411	-1.27755	0.507977	IntS3	-	chr2R-2795-1	-	128	0.0763236	0.368983	IntS3	-	tandem	0.138994	1.35387
Merged-chr2R-313831-2	chr2R-2785-1	-	6820	-0.129429	1.18335	Gprk1	-	chr2R-2783-1	-	48	0.327132	2.82857	Gprk1	-	tandem	1.64522	0.456561
Merged-chr2R-314905-1	chr2R-2783-1	-	633	0.327132	2.82857	Gprk1	-	chr2R-51-0	+	895	-0.257619	1.22425	Gprk1	-	divergent	1.60432	0.584751
Merged-chr2R-335660-1	chr2R-53-0	+	6	-1.04641	0.634748	Gprk1	-	chr2R-2780-1	-	1811	1.24211	2.22878	Gprk1	-	convergent	1.59403	2.28852
Merged-chr2R-430935-1	chr2R-2773-1	-	5344	-2.94372	-2.02008	Stlk	+	chr2R-64-0	+	1277	0.758837	4.86029	Stlk	+	divergent	6.88037	3.70256
Merged-chr2R-437366-3	chr2R-2771-1	-	2412	0.554933	0.751274	Stlk	+	chr2R-2770-1	-	1117	-1.51695	1.18335	Stlk	+	tandem	0.432075	2.07188
Merged-chr2R-482681-1	chr2R-2765-1	-	9415	-1.70014	0.0429497	p120ctn	+	chr2R-2759-1	-	15095	-2.9443	1.30273	CG17486	+	tandem	1.25978	1.24416
Merged-chr2R-496417-2	chr2R-71-0	+	13573	2.38117	5.13154	p120ctn	+	chr2R-2759-1	-	1481	-2.9443	1.30273	CG17486	+	convergent	3.82881	5.32547
Merged-chr2R-558922-3	chr2R-78-0	+	15960	-0.0691424	0.694187	CG17883	+	chr2R-79-0	+	241	2.26058	4.61324	CG17883	+	tandem	3.91906	2.32972
Merged-chr2R-590372-7	chr2R-84-0	+	1224	-3.63009	0.294119	Nipped-B	-	chr2R-89-0	+	4560	-1.03121	2.03548	Nipped-B	-	tandem	1.74137	2.59888
Merged-chr2R-675823-7	chr2R-102-0	+	5025	1.51784	5.40938	CR46064	+	chr2R-103-0	+	245	1.11301	5.17652	CG12547	-	tandem	0.232859	0.404833
Merged-chr2R-710663-1	chr2R-105-0	+	6458	-0.615084	4.80407	CG17528	-	chr2R-2725-1	-	982	2.33038	3.68377	CG17528	-	convergent	1.1203	2.94546
Merged-chr2R-864284-3	chr2R-128-0	+	439	-2.91722	0.959402	CR44105	-	chr2R-131-0	+	40897	-1.68199	0.751274	CR44105	-	tandem	0.208127	1.23523
Merged-chr2R-937594-5	chr2R-2693-1	-	21897	-2.59157	1.61103	CR44105	-	chr2R-2688-1	-	5190	-0.121719	0.131621	TpnC41C	-	tandem	1.47941	2.46985
Merged-chr2R-938573-10	chr2R-136-0	+	480	-0.0822136	2.96755	CR44105	-	chr2R-2688-1	-	4018	-0.121719	0.131621	TpnC41C	-	convergent	2.83593	0.0395058
Merged-chr2R-939685-3	chr2R-136-0	+	1928	-0.0822136	2.96755	CR44105	-	chr2R-2688-1	-	3327	-0.121719	0.131621	TpnC41C	-	convergent	2.83593	0.0395058
Merged-chr2R-940339-3	chr2R-136-0	+	2535	-0.0822136	2.96755	CR44105	-	chr2R-2688-1	-	2640	-0.121719	0.131621	TpnC41C	-	convergent	2.83593	0.0395058
Merged-chr2R-941260-2	chr2R-136-0	+	3431	-0.0822136	2.96755	CR44105	-	chr2R-2688-1	-	1765	-0.121719	0.131621	TpnC41C	-	convergent	2.83593	0.0395058
Merged-chr2R-942033-3	chr2R-136-0	+	4039	-0.0822136	2.96755	CR44105	-	chr2R-2688-1	-	824	-0.121719	0.131621	TpnC41C	-	convergent	2.83593	0.0395058
Merged-chr2R-943065-3	chr2R-136-0	+	5077	-0.0822136	2.96755	CR44105	-	chr2R-2686-1	-	5966	-2.60226	2.03548	TpnC41C	-	convergent	0.932062	2.52005
Merged-chr2R-965626-3	chr2R-140-0	+	2849	-2.20959	0.440153	TpnC41C	-	chr2R-141-0	+	35	-2.13043	0.440153	TpnC41C	-	tandem	0	0.079162
Merged-chr2R-978175-1	chr2R-2682-1	-	2228	-1.63702	2.1246	CG3107	+	chr2R-2681-1	-	1828	0.692824	1.64155	CG3107	+	tandem	0.48305	2.32984
Merged-chr2R-993914-12	chr2R-2681-1	-	13128	0.692824	1.64155	CG3107	+	chr2R-145-0	+	6628	-0.837687	0.572755	gus	-	divergent	1.0688	1.53051
Merged-chr2R-996409-15	chr2R-2681-1	-	15377	0.692824	1.64155	CG3107	+	chr2R-145-0	+	4146	-0.837687	0.572755	gus	-	divergent	1.0688	1.53051
Merged-chr2R-1004244-2	chr2R-145-0	+	2572	-0.837687	0.572755	gus	-	chr2R-146-0	+	4872	-0.381471	0.910117	gus	-	tandem	0.337362	0.456215
Merged-chr2R-1008072-2	chr2R-145-0	+	6500	-0.837687	0.572755	gus	-	chr2R-146-0	+	1147	-0.381471	0.910117	gus	-	tandem	0.337362	0.456215
Merged-chr2R-1010565-1	chr2R-2677-1	-	739	2.97103	4.91128	gus	-	chr2R-147-0	+	3417	0.771033	4.78369	CR43256	+	divergent	0.127589	2.19999
Merged-chr2R-1013262-2	chr2R-2677-1	-	3459	2.97103	4.91128	gus	-	chr2R-147-0	+	664	0.771033	4.78369	CR43256	+	divergent	0.127589	2.19999
Merged-chr2R-1026314-4	chr2R-148-0	+	3538	-0.850539	0.294119	CR43256	+	chr2R-149-0	+	5640	1.84829	4.74907	Atf6	+	tandem	4.45496	2.69882
Merged-chr2R-1071743-4	chr2R-155-0	+	299	-1.71632	0.910117	Atf6	+	chr2R-2666-1	-	4556	1.46813	3.07207	Atf6	+	convergent	2.16196	3.18445
Merged-chr2R-1092923-5	chr2R-2665-1	-	2808	1.36091	1.0979	Nipped-A	-	chr2R-2664-1	-	1249	1.70009	2.95545	Nipped-A	-	tandem	1.85756	0.339179
Merged-chr2R-1127843-8	chr2R-169-0	+	3521	-1.23684	0.910117	Nipped-A	-	chr2R-171-0	+	4549	-2.52697	3.20061	Nipped-A	-	tandem	2.29049	1.29013
Merged-chr2R-1147396-4	chr2R-175-0	+	305	-0.193631	0.572755	d4	+	chr2R-2658-1	-	829	-0.637325	1.9405	d4	+	convergent	1.36774	0.443694
Merged-chr2R-1239644-3	chr2R-190-0	+	1243	2.45106	4.48868	CG10395	+	chr2R-191-0	+	2249	1.12662	5.83117	COX4L	+	tandem	1.34249	1.32445
Merged-chr2R-1251015-1	chr2R-2640-1	-	306	3.08904	4.24712	CG10417	-	chr2R-194-0	+	7452	-0.570623	0.694187	CR42646	+	divergent	3.55293	3.65967
Merged-chr2R-1362288-1	chr2R-2622-1	-	5696	-2.36151	0.572755	CG30440	-	chr2R-2621-1	-	21157	-3.29365	2.8934	CG30440	-	tandem	2.32065	0.932136
Merged-chr2R-1496126-2	chr2R-2608-1	-	2020	-3.04255	1.05319	Fis1	-	chr2R-2607-1	-	1811	-2.65736	0.959402	CG17508	+	tandem	0.0937899	0.385191
Merged-chr2R-1555167-2	chr2R-2601-1	-	2942	2.49177	4.28628	CR45472	+	chr2R-238-0	+	1768	0.461765	2.64494	CG8245	+	divergent	1.64134	2.03
Merged-chr2R-1559359-2	chr2R-2600-1	-	908	1.50078	3.60078	kune	+	chr2R-240-0	+	5753	-1.34522	3.7271	kune	+	divergent	0.126323	2.846
Merged-chr2R-1571736-1	chr2R-241-0	+	19	-2.44834	3.62389	scaf	-	chr2R-2595-1	-	7492	-2.54668	-1.17637	scaf	-	convergent	4.80026	0.0983379
Merged-chr2R-1573773-4	chr2R-241-0	+	2026	-2.44834	3.62389	scaf	-	chr2R-2595-1	-	5447	-2.54668	-1.17637	scaf	-	convergent	4.80026	0.0983379
Merged-chr2R-1580862-2	chr2R-2595-1	-	1141	-2.54668	-1.17637	scaf	-	chr2R-244-0	+	4122	3.88939	7.72904	CG17337	+	divergent	8.90541	6.43607
Merged-chr2R-1589701-1	chr2R-2593-1	-	23	-1.3909	1.96484	vlc	+	chr2R-246-0	+	7861	-0.158263	3.60852	ap	-	divergent	1.64368	1.23263
Merged-chr2R-1590144-2	chr2R-245-0	+	354	1.63098	5.36891	vlc	+	chr2R-246-0	+	7399	-0.158263	3.60852	ap	-	tandem	1.76039	1.78924
Merged-chr2R-1593096-1	chr2R-245-0	+	3374	1.63098	5.36891	vlc	+	chr2R-246-0	+	4511	-0.158263	3.60852	ap	-	tandem	1.76039	1.78924
Merged-chr2R-1613689-4	chr2R-251-0	+	106	-1.91719	0.859088	ap	-	chr2R-2589-1	-	453	-1.64144	4.5503	ap	-	convergent	3.69121	0.275752
Merged-chr2R-1614442-2	chr2R-251-0	+	887	-1.91719	0.859088	ap	-	chr2R-2588-1	-	4773	-2.65722	2.36303	ap	-	convergent	1.50394	0.740033
Merged-chr2R-1615095-7	chr2R-252-0	+	251	-1.77908	3.29002	ap	-	chr2R-2588-1	-	3963	-2.65722	2.36303	ap	-	convergent	0.926985	0.878137
Merged-chr2R-1640532-16	chr2R-2583-1	-	6507	-1.15946	1.37716	l(2)09851	+	chr2R-259-0	+	939	1.64156	5.17652	l(2)09851	+	divergent	3.79936	2.80103
Merged-chr2R-1642128-1	chr2R-2583-1	-	9017	-1.15946	1.37716	l(2)09851	+	chr2R-2580-1	-	5691	2.22861	4.78711	CG7791	-	tandem	3.40995	3.38808
Merged-chr2R-1647795-1	chr2R-259-0	+	5634	1.64156	5.17652	l(2)09851	+	chr2R-2580-1	-	7	2.22861	4.78711	CG7791	-	convergent	0.38941	0.587053
Merged-chr2R-1648423-4	chr2R-2580-1	-	320	2.22861	4.78711	CG7791	-	chr2R-2579-1	-	5057	-1.21425	-0.261362	scaRNA:PsiU2-35.45	+	tandem	5.04847	3.44286
Merged-chr2R-1663938-7	chr2R-2579-1	-	9936	-1.21425	-0.261362	scaRNA:PsiU2-35.45	+	chr2R-261-0	+	1253	-3.29697	0.859088	ZnT41F	-	divergent	1.12045	2.08272
Merged-chr2R-1668319-1	chr2R-261-0	+	2596	-3.29697	0.859088	ZnT41F	-	chr2R-262-0	+	1703	-2.16836	3.54536	ZnT41F	-	tandem	2.68628	1.12861
Merged-chr2R-1669806-9	chr2R-261-0	+	3871	-3.29697	0.859088	ZnT41F	-	chr2R-2576-1	-	4929	-3.28697	1.22425	Or42a	-	convergent	0.365162	0.00999995
Merged-chr2R-1676002-1	chr2R-2576-1	-	353	-3.28697	1.22425	Or42a	-	chr2R-263-0	+	7157	-3.58204	1.30273	Tsp42A	+	divergent	0.0784795	0.29507
Merged-chr2R-1678264-1	chr2R-2576-1	-	2625	-3.28697	1.22425	Or42a	-	chr2R-263-0	+	4906	-3.58204	1.30273	Tsp42A	+	divergent	0.0784795	0.29507
Merged-chr2R-1770353-1	chr2R-2569-1	-	72395	-4.302	4.01625	dpr12	+	chr2R-2560-1	-	10653	-2.30702	1.26402	CG43366	+	tandem	2.75223	1.99498
Merged-chr2R-1772517-3	chr2R-2569-1	-	74068	-4.302	4.01625	dpr12	+	chr2R-2560-1	-	8299	-2.30702	1.26402	CG43366	+	tandem	2.75223	1.99498
Merged-chr2R-1773568-1	chr2R-2569-1	-	75336	-4.302	4.01625	dpr12	+	chr2R-2560-1	-	7163	-2.30702	1.26402	CG43366	+	tandem	2.75223	1.99498
Merged-chr2R-1774599-1	chr2R-2569-1	-	76675	-4.302	4.01625	dpr12	+	chr2R-2560-1	-	6440	-2.30702	1.26402	CG43366	+	tandem	2.75223	1.99498
Merged-chr2R-1788860-2	chr2R-274-0	+	7364	-3.11821	1.5154	CG43366	+	chr2R-276-0	+	31476	-2.86839	5.32493	CR44126	+	tandem	3.80952	0.249828
Merged-chr2R-1849673-7	chr2R-2552-1	-	629	-2.01933	-0.0515308	CR46269	-	chr2R-285-0	+	5470	-0.845629	5.21254	CR44127	-	divergent	5.26407	1.1737
Merged-chr2R-1854430-3	chr2R-284-0	+	4436	-3.44292	0.806188	CR46269	-	chr2R-285-0	+	683	-0.845629	5.21254	CR44127	-	tandem	4.40635	2.59729
Merged-chr2R-1855288-3	chr2R-284-0	+	5189	-3.44292	0.806188	CR46269	-	chr2R-2551-1	-	6326	2.58784	5.7176	BubR1	-	convergent	4.91141	6.03076
Merged-chr2R-1857045-7	chr2R-285-0	+	1391	-0.845629	5.21254	CR44127	-	chr2R-2551-1	-	4550	2.58784	5.7176	BubR1	-	convergent	0.505058	3.43347
Merged-chr2R-1861938-1	chr2R-285-0	+	6467	-0.845629	5.21254	CR44127	-	chr2R-290-0	+	5509	-1.49528	3.77606	mle	-	tandem	1.43648	0.649652
Merged-chr2R-1868098-1	chr2R-290-0	+	365	-1.49528	3.77606	mle	-	chr2R-2549-1	-	978	2.48631	4.39775	Src42A	+	convergent	0.621686	3.98159
Merged-chr2R-1869507-2	chr2R-2550-1	-	952	2.96182	4.37068	mle	-	chr2R-2547-1	-	3050	-1.16993	1.14125	Src42A	+	tandem	3.22942	4.13174
Merged-chr2R-1874570-1	chr2R-2547-1	-	1567	-1.16993	1.14125	Src42A	+	chr2R-292-0	+	5608	2.09932	8.88409	Src42A	+	divergent	7.74284	3.26924
Merged-chr2R-1889964-6	chr2R-292-0	+	9398	2.09932	8.88409	Src42A	+	chr2R-2542-1	-	13043	2.85771	8.01456	Act42A	-	convergent	0.86953	0.758398
Merged-chr2R-1895482-1	chr2R-292-0	+	15077	2.09932	8.88409	Src42A	+	chr2R-2542-1	-	7652	2.85771	8.01456	Act42A	-	convergent	0.86953	0.758398
Merged-chr2R-1903146-3	chr2R-292-0	+	22632	2.09932	8.88409	Src42A	+	chr2R-293-0	+	1956	1.86378	6.34155	Pngl	+	tandem	2.54254	0.235534
Merged-chr2R-1903469-1	chr2R-2542-1	-	154	2.85771	8.01456	Act42A	-	chr2R-293-0	+	1658	1.86378	6.34155	Pngl	+	divergent	1.67301	0.993933
Merged-chr2R-1903869-6	chr2R-2542-1	-	375	2.85771	8.01456	Act42A	-	chr2R-293-0	+	1111	1.86378	6.34155	Pngl	+	divergent	1.67301	0.993933
Merged-chr2R-1904588-1	chr2R-2542-1	-	1270	2.85771	8.01456	Act42A	-	chr2R-293-0	+	536	1.86378	6.34155	Pngl	+	divergent	1.67301	0.993933
Merged-chr2R-1905320-1	chr2R-2542-1	-	1941	2.85771	8.01456	Act42A	-	chr2R-2540-1	-	5303	0.368597	2.28785	Strica	-	tandem	5.72671	2.48912
Merged-chr2R-1921930-4	chr2R-294-0	+	7647	0.309948	2.88067	Strica	-	chr2R-2539-1	-	1634	0.651989	5.16606	SCAP	-	convergent	2.28539	0.342041
Merged-chr2R-1923656-12	chr2R-294-0	+	8888	0.309948	2.88067	Strica	-	chr2R-2538-1	-	4404	0.348048	2.28785	CG14591	-	convergent	0.592818	0.0380994
Merged-chr2R-1925333-1	chr2R-2539-1	-	910	0.651989	5.16606	SCAP	-	chr2R-2538-1	-	3029	0.348048	2.28785	CG14591	-	tandem	2.87821	0.303941
Merged-chr2R-1928918-3	chr2R-2538-1	-	13	0.348048	2.28785	CG14591	-	chr2R-296-0	+	977	2.10729	5.28199	Tbce	+	divergent	2.99414	1.75924
Merged-chr2R-1930159-3	chr2R-2538-1	-	1234	0.348048	2.28785	CG14591	-	chr2R-2536-1	-	2913	-2.43575	1.34042	CG34211	+	tandem	0.947425	2.7838
Merged-chr2R-1958158-1	chr2R-300-0	+	13183	-1.83234	0.910117	CG7856	-	chr2R-2535-1	-	5610	1.68841	5.85904	l(2)k09848		convergent	4.94892	3.52075
Merged-chr2R-1960253-7	chr2R-300-0	+	15109	-1.83234	0.910117	CG7856	-	chr2R-2535-1	-	3274	1.68841	5.85904	l(2)k09848		convergent	4.94892	3.52075
Merged-chr2R-1962743-1	chr2R-300-0	+	17771	-1.83234	0.910117	CG7856	-	chr2R-2535-1	-	1028	1.68841	5.85904	l(2)k09848		convergent	4.94892	3.52075
[truncated: 8,524 more rows]

## Sheet: elba2_pro
ChIPseq_ChIPnexus_PeakID	upstream.PROseq.PeakId.Id	upstream.PROseq.PeakId.Strand	upstream.PROseq.PeakId.Distance	upstream.PROseq.PeakId.body_log2TPM	upstream.PROseq.PeakId.promoter_log2TPM	upstream.PROseq.PeakId.Gene.Name	upstream.PROseq.PeakId.Gene.Strand	downstream.PROseq.PeakId.Id	downstream.PROseq.PeakId.Strand	downstream.PROseq.PeakId.Distance	downstream.PROseq.PeakId.body_log2TPM	downstream.PROseq.PeakId.promoter_log2TPM	downstream.PROseq.PeakId.Gene.Name	downstream.PROseq.PeakId.Gene.Strand	adjacent_pair	adjacent_promoter_absFC	adjacent_body_absFC
Merged-chr2L-34251-1	chr2L-2975-1	-	5960	1.83008	4.63234	Ir21a	-	chr2L-9-0	+	1334	-0.282258	2.58112	Ir21a	-	divergent	2.05122	2.11234
Merged-chr2L-35713-2	chr2L-2975-1	-	7356	1.83008	4.63234	Ir21a	-	chr2L-10-0	+	11452	0.971666	3.88351	CR46254	+	divergent	0.748826	0.858419
Merged-chr2L-44929-2	chr2L-9-0	+	9111	-0.282258	2.58112	Ir21a	-	chr2L-10-0	+	2286	0.971666	3.88351	CR46254	+	tandem	1.30239	1.25392
Merged-chr2L-63210-2	chr2L-2973-1	-	3727	-2.38873	1.36267	Cda5	-	chr2L-2972-1	-	3642	-1.28073	1.90365	dbr	+	tandem	0.540979	1.10801
Merged-chr2L-94825-2	chr2L-2970-1	-	2805	-0.604085	2.11323	Zir	+	chr2L-19-0	+	12848	2.85754	6.37686	Sam-S	+	divergent	4.26364	3.46163
Merged-chr2L-102381-1	chr2L-18-0	+	7431	2.25126	3.63447	Zir	+	chr2L-19-0	+	5295	2.85754	6.37686	Sam-S	+	tandem	2.7424	0.606284
Merged-chr2L-106701-3	chr2L-18-0	+	11775	2.25126	3.63447	Zir	+	chr2L-19-0	+	1072	2.85754	6.37686	Sam-S	+	tandem	2.7424	0.606284
Merged-chr2L-108072-1	chr2L-19-0	+	23	2.85754	6.37686	Sam-S	+	chr2L-2968-1	-	799	1.9612	4.19899	Sam-S	+	convergent	2.17787	0.896341
Merged-chr2L-109145-1	chr2L-19-0	+	958	2.85754	6.37686	Sam-S	+	chr2L-2966-1	-	3594	-2.69684	0.990316	ND-15	+	convergent	5.38655	5.55438
Merged-chr2L-115409-1	chr2L-2966-1	-	2242	-2.69684	0.990316	ND-15	+	chr2L-2965-1	-	6223	-0.381026	3.02308	CG4822	-	tandem	2.03276	2.31581
Merged-chr2L-130087-1	chr2L-2964-1	-	738	-1.48539	5.78714	CG3164	-	chr2L-20-0	+	1778	1.5557	4.90068	Gs1	+	divergent	0.886457	3.04108
Merged-chr2L-131247-1	chr2L-2964-1	-	1886	-1.48539	5.78714	CG3164	-	chr2L-20-0	+	606	1.5557	4.90068	Gs1	+	divergent	0.886457	3.04108
Merged-chr2L-138296-1	chr2L-2963-1	-	3306	-3.21534	0.383091	CR44185	+	chr2L-2961-1	-	1426	-2.02012	1.51808	ovm		tandem	1.13499	1.19522
Merged-chr2L-155279-3	chr2L-21-0	+	11380	2.66422	4.638	CG11454	+	chr2L-2960-1	-	389	1.86636	4.96514	CG3436	+	convergent	0.327143	0.797854
Merged-chr2L-156096-1	chr2L-22-0	+	491	3.89416	5.02253	ND-15	+	chr2L-2959-1	-	2364	1.76363	2.87755	CG33635	-	convergent	2.14497	2.13053
Merged-chr2L-158885-2	chr2L-2960-1	-	2437	1.86636	4.96514	CG3436	+	chr2L-2958-1	-	2294	1.61813	4.715	spen	+	tandem	0.250145	0.248237
Merged-chr2L-166822-3	chr2L-2957-1	-	2826	-1.46913	1.65837	spen	+	chr2L-2948-1	-	32420	-3.53852	1.36267	mRpL10	+	tandem	0.295699	2.0694
Merged-chr2L-176153-5	chr2L-2956-1	-	9006	-0.195236	2.35235	spen	+	chr2L-2948-1	-	23327	-3.53852	1.36267	mRpL10	+	tandem	0.989681	3.34329
Merged-chr2L-182920-1	chr2L-2956-1	-	15840	-0.195236	2.35235	spen	+	chr2L-2948-1	-	16582	-3.53852	1.36267	mRpL10	+	tandem	0.989681	3.34329
Merged-chr2L-187477-1	chr2L-2956-1	-	20387	-0.195236	2.35235	spen	+	chr2L-2948-1	-	12015	-3.53852	1.36267	mRpL10	+	tandem	0.989681	3.34329
Merged-chr2L-207353-8	chr2L-2947-1	-	2416	-0.92436	3.27634	mRpL10	+	chr2L-25-0	+	12973	-1.95186	3.47916	CR44220	+	divergent	0.202815	1.0275
Merged-chr2L-222252-1	chr2L-25-0	+	1409	-1.95186	3.47916	CR44220	+	chr2L-29-0	+	26700	1.55144	4.06254	CR44218	+	tandem	0.583381	3.50329
Merged-chr2L-236959-1	chr2L-26-0	+	14669	1.40033	4.91474	kis	-	chr2L-29-0	+	12161	1.55144	4.06254	CR44218	+	tandem	0.852196	0.151107
Merged-chr2L-246810-1	chr2L-26-0	+	24339	1.40033	4.91474	kis	-	chr2L-29-0	+	2129	1.55144	4.06254	CR44218	+	tandem	0.852196	0.151107
Merged-chr2L-249372-1	chr2L-26-0	+	26856	1.40033	4.91474	kis	-	chr2L-2944-1	-	1165	3.86197	5.77177	kis	-	convergent	0.857034	2.46165
Merged-chr2L-250003-1	chr2L-29-0	+	707	1.55144	4.06254	CR44218	+	chr2L-2944-1	-	736	3.86197	5.77177	kis	-	convergent	1.70923	2.31054
Merged-chr2L-251160-7	chr2L-29-0	+	1420	1.55144	4.06254	CR44218	+	chr2L-32-0	+	20164	2.45785	4.01982	CG3645	-	tandem	0.0427178	0.906416
Merged-chr2L-252347-2	chr2L-2944-1	-	1316	3.86197	5.77177	kis	-	chr2L-32-0	+	19211	2.45785	4.01982	CG3645	-	divergent	1.75195	1.40412
Merged-chr2L-271748-2	chr2L-2944-1	-	20640	3.86197	5.77177	kis	-	chr2L-2943-1	-	5245	2.0773	6.36497	CG17078	-	tandem	0.593198	1.78467
Merged-chr2L-272258-1	chr2L-32-0	+	297	2.45785	4.01982	CG3645	-	chr2L-2943-1	-	4843	2.0773	6.36497	CG17078	-	convergent	2.34515	0.380549
Merged-chr2L-273508-4	chr2L-32-0	+	1214	2.45785	4.01982	CG3645	-	chr2L-2943-1	-	3094	2.0773	6.36497	CG17078	-	convergent	2.34515	0.380549
Merged-chr2L-274495-2	chr2L-32-0	+	2486	2.45785	4.01982	CG3645	-	chr2L-2943-1	-	2587	2.0773	6.36497	CG17078	-	convergent	2.34515	0.380549
Merged-chr2L-277161-10	chr2L-32-0	+	4433	2.45785	4.01982	CG3645	-	chr2L-2942-1	-	273	1.36241	4.33065	CG17078	-	convergent	0.310828	1.09544
Merged-chr2L-278823-1	chr2L-33-0	+	1139	3.30933	5.63127	smo	+	chr2L-2941-1	-	6809	2.81389	8.12149	CG3625	-	convergent	2.49022	0.495445
Merged-chr2L-294502-1	chr2L-34-0	+	1937	1.92725	4.09583	CG11562	+	chr2L-2940-1	-	24	3.36766	5.52225	U2af38	-	convergent	1.42643	1.44041
Merged-chr2L-295206-2	chr2L-2940-1	-	332	3.36766	5.52225	U2af38	-	chr2L-2939-1	-	2699	-2.82378	0.760541	Pi3K21B	+	tandem	4.76171	6.19143
Merged-chr2L-297969-3	chr2L-35-0	+	2649	3.14638	5.64258	Hop	+	chr2L-2939-1	-	71	-2.82378	0.760541	Pi3K21B	+	convergent	4.88204	5.97015
Merged-chr2L-298536-1	chr2L-2939-1	-	51	-2.82378	0.760541	Pi3K21B	+	chr2L-36-0	+	6588	1.73702	2.67221	Plc21C	+	divergent	1.91167	4.5608
Merged-chr2L-299140-2	chr2L-2939-1	-	655	-2.82378	0.760541	Pi3K21B	+	chr2L-36-0	+	5952	1.73702	2.67221	Plc21C	+	divergent	1.91167	4.5608
Merged-chr2L-301478-1	chr2L-2939-1	-	3096	-2.82378	0.760541	Pi3K21B	+	chr2L-36-0	+	3750	1.73702	2.67221	Plc21C	+	divergent	1.91167	4.5608
Merged-chr2L-303342-2	chr2L-2939-1	-	4837	-2.82378	0.760541	Pi3K21B	+	chr2L-36-0	+	1644	1.73702	2.67221	Plc21C	+	divergent	1.91167	4.5608
Merged-chr2L-306181-7	chr2L-36-0	+	352	1.73702	2.67221	Plc21C	+	chr2L-37-0	+	3687	-1.08936	3.20187	Plc21C	+	tandem	0.529659	2.82638
Merged-chr2L-357876-1	chr2L-38-0	+	1436	1.56139	4.45771	CR45367	+	chr2L-40-0	+	18617	-2.77106	1.1254	al	+	tandem	3.33231	4.33246
Merged-chr2L-369929-2	chr2L-2932-1	-	11771	3.16118	5.30819	Ent1	-	chr2L-40-0	+	6529	-2.77106	1.1254	al	+	divergent	4.18279	5.93224
Merged-chr2L-378104-1	chr2L-2927-1	-	389	-2.55584	11.6535	al	+	chr2L-42-0	+	13164	-1.29957	4.52646	CR43718	+	divergent	7.12705	1.25627
Merged-chr2L-395567-1	chr2L-42-0	+	4090	-1.29957	4.52646	CR43718	+	chr2L-2923-1	-	6594	-0.21943	4.98748	CG4213	-	convergent	0.461024	1.08014
Merged-chr2L-396841-1	chr2L-42-0	+	5321	-1.29957	4.52646	CR43718	+	chr2L-2923-1	-	5277	-0.21943	4.98748	CG4213	-	convergent	0.461024	1.08014
Merged-chr2L-404241-4	chr2L-2923-1	-	1672	-0.21943	4.98748	CG4213	-	chr2L-2920-1	-	10266	1.38025	3.29079	AP-2alpha	-	tandem	1.69669	1.59968
Merged-chr2L-414637-2	chr2L-46-0	+	10101	2.39631	4.07093	RpI135	+	chr2L-48-0	+	323	3.0891	6.10377	ebi	+	tandem	2.03283	0.692794
Merged-chr2L-415245-1	chr2L-2920-1	-	273	1.38025	3.29079	AP-2alpha	-	chr2L-49-0	+	4504	3.95621	8.4458	RpLP1	+	divergent	5.15501	2.57596
Merged-chr2L-420069-1	chr2L-49-0	+	22	3.95621	8.4458	RpLP1	+	chr2L-2919-1	-	1271	2.7981	4.75201	CG11885	-	convergent	3.69379	1.15811
Merged-chr2L-421420-1	chr2L-49-0	+	1256	3.95621	8.4458	RpLP1	+	chr2L-51-0	+	9554	3.56905	9.44794	ex	+	tandem	1.00214	0.387159
Merged-chr2L-429121-1	chr2L-2919-1	-	7421	2.7981	4.75201	CG11885	-	chr2L-51-0	+	1822	3.56905	9.44794	ex	+	divergent	4.69594	0.770946
Merged-chr2L-429544-1	chr2L-2919-1	-	7983	2.7981	4.75201	CG11885	-	chr2L-51-0	+	1538	3.56905	9.44794	ex	+	divergent	4.69594	0.770946
Merged-chr2L-431064-13	chr2L-2919-1	-	9101	2.7981	4.75201	CG11885	-	chr2L-2911-1	-	10282	-0.564969	1.18847	CR43717	+	tandem	3.56353	3.36307
Merged-chr2L-436745-4	chr2L-2915-1	-	4540	-0.911143	1.41636	ex	+	chr2L-2911-1	-	5597	-0.564969	1.18847	CR43717	+	tandem	0.227884	0.346174
Merged-chr2L-440099-4	chr2L-2915-1	-	7941	-0.911143	1.41636	ex	+	chr2L-2911-1	-	2289	-0.564969	1.18847	CR43717	+	tandem	0.227884	0.346174
Merged-chr2L-447312-8	chr2L-2911-1	-	4094	-0.564969	1.18847	CR43717	+	chr2L-2909-1	-	4916	1.66215	4.10403	crq	-	tandem	2.91556	2.22712
Merged-chr2L-452987-6	chr2L-2911-1	-	9902	-0.564969	1.18847	CR43717	+	chr2L-53-0	+	2031	1.4508	5.79222	CG4133	+	divergent	4.60375	2.01577
Merged-chr2L-455508-1	chr2L-53-0	+	13	1.4508	5.79222	CG4133	+	chr2L-2907-1	-	16713	-3.8179	3.45371	CG4297	-	convergent	2.33851	5.2687
Merged-chr2L-466848-4	chr2L-53-0	+	11171	1.4508	5.79222	CG4133	+	chr2L-2907-1	-	5230	-3.8179	3.45371	CG4297	-	convergent	2.33851	5.2687
Merged-chr2L-473160-1	chr2L-2907-1	-	600	-3.8179	3.45371	CG4297	-	chr2L-2906-1	-	6430	-0.0286881	4.45771	cbt	-	tandem	1.004	3.78921
Merged-chr2L-479093-8	chr2L-55-0	+	5600	2.08625	5.2052	MED15	+	chr2L-2906-1	-	347	-0.0286881	4.45771	cbt	-	convergent	0.747487	2.11494
Merged-chr2L-481390-1	chr2L-2906-1	-	1429	-0.0286881	4.45771	cbt	-	chr2L-56-0	+	9326	-0.740097	3.94873	ush	+	divergent	0.50898	0.711409
Merged-chr2L-491016-11	chr2L-2906-1	-	9590	-0.0286881	4.45771	cbt	-	chr2L-2902-1	-	9366	-2.81618	-0.931955	CR46259	-	tandem	5.38966	2.78749
Merged-chr2L-510779-1	chr2L-2902-1	-	8656	-2.81618	-0.931955	CR46259	-	chr2L-2898-1	-	4439	-2.40223	0.917716	ush	+	tandem	1.84967	0.413956
Merged-chr2L-518548-1	chr2L-2898-1	-	3042	-2.40223	0.917716	ush	+	chr2L-2897-1	-	20	0.373762	3.85463	ush	+	tandem	2.93692	2.77599
Merged-chr2L-523573-4	chr2L-2897-1	-	4571	0.373762	3.85463	ush	+	chr2L-2894-1	-	7860	-2.2871	2.32454	ush	+	tandem	1.53009	2.66086
Merged-chr2L-544729-1	chr2L-2894-1	-	12877	-2.2871	2.32454	ush	+	chr2L-59-0	+	129	-1.92611	2.60444	nAChRbeta3	+	divergent	0.279897	0.36099
Merged-chr2L-564202-4	chr2L-2890-1	-	3596	-0.745452	1.41636	rempA	-	chr2L-2889-1	-	3692	2.51708	6.73345	Nle	-	tandem	5.31709	3.26253
Merged-chr2L-568294-4	chr2L-62-0	+	3692	2.54011	4.98304	CG2794	+	chr2L-2888-1	-	5629	3.34016	8.01676	Ipk2	-	convergent	3.03372	0.800053
Merged-chr2L-574465-1	chr2L-2888-1	-	47	3.34016	8.01676	Ipk2	-	chr2L-66-0	+	13485	-1.8825	0.760541	CR46148	+	divergent	7.25622	5.22266
Merged-chr2L-577019-2	chr2L-64-0	+	2135	2.23365	3.31925	cold	+	chr2L-66-0	+	10768	-1.8825	0.760541	CR46148	+	tandem	2.55871	4.11615
Merged-chr2L-577526-1	chr2L-64-0	+	2871	2.23365	3.31925	cold	+	chr2L-66-0	+	10456	-1.8825	0.760541	CR46148	+	tandem	2.55871	4.11615
Merged-chr2L-581438-10	chr2L-64-0	+	6052	2.23365	3.31925	cold	+	chr2L-66-0	+	6277	-1.8825	0.760541	CR46148	+	tandem	2.55871	4.11615
Merged-chr2L-583092-1	chr2L-64-0	+	8392	2.23365	3.31925	cold	+	chr2L-66-0	+	4845	-1.8825	0.760541	CR46148	+	tandem	2.55871	4.11615
Merged-chr2L-588395-7	chr2L-64-0	+	13381	2.23365	3.31925	cold	+	chr2L-2886-1	-	5921	0.478911	8.01132	Gsc	-	convergent	4.69207	1.75474
Merged-chr2L-600824-4	chr2L-2886-1	-	5901	0.478911	8.01132	Gsc	-	chr2L-68-0	+	1818	2.29159	3.84488	CG13689	+	divergent	4.16644	1.81268
Merged-chr2L-602645-3	chr2L-2886-1	-	7646	0.478911	8.01132	Gsc	-	chr2L-2883-1	-	3303	-1.79685	0.760541	CR43648	+	tandem	7.25078	2.27576
Merged-chr2L-673991-1	chr2L-2879-1	-	45706	-2.81403	-2.89803	CR45369	+	chr2L-2878-1	-	12899	1.92972	2.62738	CR44988	+	tandem	5.52541	4.74374
Merged-chr2L-708454-1	chr2L-78-0	+	3412	-3.04197	3.47916	CR44988	+	chr2L-2877-1	-	6467	1.94415	10.2237	ds	-	convergent	6.74455	4.98612
Merged-chr2L-713513-9	chr2L-78-0	+	8010	-3.04197	3.47916	CR44988	+	chr2L-2877-1	-	774	1.94415	10.2237	ds	-	convergent	6.74455	4.98612
Merged-chr2L-714930-3	chr2L-78-0	+	9517	-3.04197	3.47916	CR44988	+	chr2L-2876-1	-	1251	-1.67761	0.917716	ds	-	convergent	2.56144	1.36436
Merged-chr2L-722114-3	chr2L-2876-1	-	5301	-1.67761	0.917716	ds	-	chr2L-2872-1	-	19558	-2.77374	1.56638	Eaat2	-	tandem	0.648662	1.09614
Merged-chr2L-815954-4	chr2L-89-0	+	5002	1.57064	3.38805	Nnf1b	+	chr2L-2868-1	-	3236	0.00181044	1.1254	CG3876	-	convergent	2.26265	1.56882
Merged-chr2L-819971-2	chr2L-2868-1	-	136	0.00181044	1.1254	CG3876	-	chr2L-92-0	+	1107	2.91394	7.52521	CG3662	+	divergent	6.39982	2.91213
Merged-chr2L-821417-3	chr2L-91-0	+	1302	3.6662	4.35147	Clp	+	chr2L-2867-1	-	164	-0.729956	0.841268	CG3662	+	convergent	3.5102	4.39615
Merged-chr2L-826267-4	chr2L-2867-1	-	3860	-0.729956	0.841268	CG3662	+	chr2L-98-0	+	22930	0.549301	1.70226	CR44060	+	divergent	0.860989	1.27926
Merged-chr2L-833355-3	chr2L-93-0	+	7205	3.12021	6.92736	dock	+	chr2L-98-0	+	16229	0.549301	1.70226	CR44060	+	tandem	5.2251	2.5709
Merged-chr2L-850131-2	chr2L-98-0	+	183	0.549301	1.70226	CR44060	+	chr2L-2865-1	-	810	3.43488	8.5101	drongo	-	convergent	6.80784	2.88558
Merged-chr2L-851022-3	chr2L-98-0	+	836	0.549301	1.70226	CR44060	+	chr2L-2864-1	-	1501	3.17625	2.79889	CG4291	-	convergent	1.09663	2.62695
Merged-chr2L-865163-5	chr2L-100-0	+	7603	-3.1515	1.24891	mir-375	+	chr2L-101-0	+	464	-3.23482	1.30691	aru	-	tandem	0.0580033	0.0833241
Merged-chr2L-865882-2	chr2L-100-0	+	8248	-3.1515	1.24891	mir-375	+	chr2L-102-0	+	1019	0.304505	2.26726	aru	-	tandem	1.01835	3.45601
Merged-chr2L-867817-15	chr2L-101-0	+	1208	-3.23482	1.30691	aru	-	chr2L-2862-1	-	1299	3.85464	6.18141	dbe	-	convergent	4.8745	7.08947
Merged-chr2L-869707-1	chr2L-2863-1	-	1074	1.95219	8.27559	aru	-	chr2L-2862-1	-	29	3.85464	6.18141	dbe	-	tandem	2.09419	1.90245
Merged-chr2L-871609-1	chr2L-103-0	+	1035	5.21039	7.27576	PNUTS	+	chr2L-106-0	+	29738	-3.46294	2.48389	snRNA:U1:21D	-	tandem	4.79187	8.67333
Merged-chr2L-901327-1	chr2L-103-0	+	30708	5.21039	7.27576	PNUTS	+	chr2L-2859-1	-	45	4.50754	7.67795	snRNA:U1:21D	-	convergent	0.402187	0.702847
Merged-chr2L-901748-1	chr2L-2859-1	-	119	4.50754	7.67795	snRNA:U1:21D	-	chr2L-107-0	+	12236	-2.61505	0.990316	GluRIIC	+	divergent	6.68763	7.12259
Merged-chr2L-974343-11	chr2L-2856-1	-	51153	-1.19327	0.917716	CG4341	+	chr2L-2854-1	-	21804	-3.83037	3.02308	CR44801	-	tandem	2.10536	2.6371
Merged-chr2L-1006330-10	chr2L-2854-1	-	9146	-3.83037	3.02308	CR44801	-	chr2L-112-0	+	1233	-2.99796	3.80518	CR44801	-	divergent	0.7821	0.832411
Merged-chr2L-1068145-1	chr2L-120-0	+	1529	-0.14476	3.95781	S	-	chr2L-2849-1	-	9461	3.20655	8.5849	S	-	convergent	4.62709	3.35131
Merged-chr2L-1074388-6	chr2L-120-0	+	7725	-0.14476	3.95781	S	-	chr2L-2849-1	-	3193	3.20655	8.5849	S	-	convergent	4.62709	3.35131
Merged-chr2L-1077049-5	chr2L-120-0	+	9959	-0.14476	3.95781	S	-	chr2L-124-0	+	2662	2.65409	4.12836	Atg4a	+	tandem	0.170553	2.79885
Merged-chr2L-1080962-1	chr2L-123-0	+	2880	2.13189	3.41467	ast	+	chr2L-2847-1	-	27291	1.7321	3.71165	mtRNApol	-	convergent	0.296979	0.39979
Merged-chr2L-1108305-5	chr2L-124-0	+	27080	2.65409	4.12836	Atg4a	+	chr2L-129-0	+	8749	-1.03608	1.18847	Pino	-	tandem	2.93989	3.69017
Merged-chr2L-1128688-2	chr2L-2846-1	-	9422	4.03915	7.51832	Pino	-	chr2L-2845-1	-	67	2.0589	4.33065	Pino	-	tandem	3.18767	1.98025
Merged-chr2L-1142811-1	chr2L-131-0	+	13448	2.25644	3.31925	CG4552	+	chr2L-132-0	+	316	-2.33545	4.41219	MFS3	+	tandem	1.09294	4.59189
Merged-chr2L-1144705-1	chr2L-132-0	+	1498	-2.33545	4.41219	MFS3	+	chr2L-133-0	+	3087	1.62189	4.1203	l(2)10685	+	tandem	0.291893	3.95735
Merged-chr2L-1147817-1	chr2L-132-0	+	4496	-2.33545	4.41219	MFS3	+	chr2L-2844-1	-	2724	3.02375	5.42738	Tfb4	-	convergent	1.01519	5.3592
Merged-chr2L-1150751-1	chr2L-133-0	+	2684	1.62189	4.1203	l(2)10685	+	chr2L-135-0	+	4601	-1.29992	0.760541	capt	-	tandem	3.35976	2.92181
Merged-chr2L-1157936-15	chr2L-2843-1	-	848	1.79556	6.39536	capt	-	chr2L-136-0	+	278	2.93947	6.40536	Tango14	+	divergent	0.00999128	1.14391
Merged-chr2L-1158821-2	chr2L-2842-1	-	341	1.7751	6.23281	capt	-	chr2L-2841-1	-	4901	-1.33256	1.65837	CG5080	-	tandem	4.57444	3.10766
Merged-chr2L-1164452-3	chr2L-2841-1	-	329	-1.33256	1.65837	CG5080	-	chr2L-2838-1	-	5251	2.63343	5.63127	Plap	-	tandem	3.9729	3.96599
Merged-chr2L-1169802-1	chr2L-2841-1	-	5693	-1.33256	1.65837	CG5080	-	chr2L-137-0	+	241	2.04807	2.67221	Plap	-	divergent	1.01384	3.38064
Merged-chr2L-1170196-1	chr2L-2838-1	-	93	2.63343	5.63127	Plap	-	chr2L-2837-1	-	2422	1.99545	4.08758	CG5118	-	tandem	1.54369	0.637972
Merged-chr2L-1172739-8	chr2L-137-0	+	2281	2.04807	2.67221	Plap	-	chr2L-138-0	+	22	2.69459	4.98304	CG4887	+	tandem	2.31083	0.646511
Merged-chr2L-1177676-2	chr2L-138-0	+	4418	2.69459	4.98304	CG4887	+	chr2L-2835-1	-	6107	1.82299	4.96964	CG5126	-	convergent	0.0134049	0.871592
Merged-chr2L-1181557-1	chr2L-139-0	+	3787	2.7011	5.46608	CG4896	+	chr2L-2835-1	-	2313	1.82299	4.96964	CG5126	-	convergent	0.496446	0.878111
Merged-chr2L-1410312-1	chr2L-155-0	+	34547	-2.13034	3.20187	CR44897	+	chr2L-166-0	+	480	-0.798115	0.917716	robo2	-	tandem	2.28415	1.33222
Merged-chr2L-1420501-1	chr2L-169-0	+	349	-0.960802	1.65837	robo2	-	chr2L-2820-1	-	1060	0.210866	3.4278	robo2	-	convergent	1.76943	1.17167
Merged-chr2L-1422905-1	chr2L-2820-1	-	946	0.210866	3.4278	robo2	-	chr2L-2819-1	-	6687	-0.900072	4.27361	CG43401	+	tandem	0.845811	1.11094
Merged-chr2L-1429713-4	chr2L-2820-1	-	7721	0.210866	3.4278	robo2	-	chr2L-173-0	+	3980	-2.29207	0.990316	snRNA:U3:22A	+	divergent	2.43749	2.50294
Merged-chr2L-1486334-2	chr2L-187-0	+	7397	-2.66432	2.08034	CG31928	+	chr2L-2800-1	-	16371	1.91873	6.7215	CG7420	-	convergent	4.64116	4.58304
Merged-chr2L-1491990-3	chr2L-187-0	+	13094	-2.66432	2.08034	CG31928	+	chr2L-2800-1	-	10754	1.91873	6.7215	CG7420	-	convergent	4.64116	4.58304
Merged-chr2L-1502896-2	chr2L-187-0	+	23905	-2.66432	2.08034	CG31928	+	chr2L-194-0	+	14065	-1.59522	1.82643	CG18132	-	tandem	0.25391	1.06909
Merged-chr2L-1504451-5	chr2L-2800-1	-	1387	1.91873	6.7215	CG7420	-	chr2L-194-0	+	12497	-1.59522	1.82643	CG18132	-	divergent	4.89507	3.51395
Merged-chr2L-1518194-1	chr2L-194-0	+	859	-1.59522	1.82643	CG18132	-	chr2L-2797-1	-	7018	-2.02707	2.04669	Or22b	+	convergent	0.220261	0.431845
Merged-chr2L-1610863-2	chr2L-197-0	+	55488	-2.57512	7.69026	haf	+	chr2L-2792-1	-	3033	2.51494	5.50067	RFeSP	-	convergent	2.18959	5.09006
Merged-chr2L-1614232-1	chr2L-197-0	+	59010	-2.57512	7.69026	haf	+	chr2L-202-0	+	5155	-3.59375	-2.89803	CR44603	-	tandem	10.5883	1.01862
Merged-chr2L-1651144-8	chr2L-202-0	+	31235	-3.59375	-2.89803	CR44603	-	chr2L-208-0	+	53409	2.64491	4.45771	cpb	+	tandem	7.35574	6.23866
Merged-chr2L-1668786-1	chr2L-206-0	+	17319	-0.165009	4.55067	chinmo	+	chr2L-208-0	+	35896	2.64491	4.45771	cpb	+	tandem	0.092959	2.80992
Merged-chr2L-1669932-12	chr2L-206-0	+	18172	-0.165009	4.55067	chinmo	+	chr2L-208-0	+	34521	2.64491	4.45771	cpb	+	tandem	0.092959	2.80992
Merged-chr2L-1670746-1	chr2L-206-0	+	19256	-0.165009	4.55067	chinmo	+	chr2L-208-0	+	33913	2.64491	4.45771	cpb	+	tandem	0.092959	2.80992
Merged-chr2L-1705047-1	chr2L-208-0	+	14	2.64491	4.45771	cpb	+	chr2L-209-0	+	5257	2.46023	3.94873	mRpL48	+	tandem	0.50898	0.184674
Merged-chr2L-1710426-4	chr2L-208-0	+	5273	2.64491	4.45771	cpb	+	chr2L-212-0	+	13067	-2.06383	2.55742	Rim2	-	tandem	1.90029	4.70874
Merged-chr2L-1715923-1	chr2L-2784-1	-	5394	2.70939	6.13613	CG17660	-	chr2L-212-0	+	7751	-2.06383	2.55742	Rim2	-	divergent	3.5787	4.77322
Merged-chr2L-1723740-1	chr2L-2784-1	-	13156	2.70939	6.13613	CG17660	-	chr2L-2783-1	-	537	1.50585	5.79222	Rim2	-	tandem	0.343906	1.20353
Merged-chr2L-1724374-1	chr2L-212-0	+	501	-2.06383	2.55742	Rim2	-	chr2L-2782-1	-	3417	0.674906	3.44081	Eno	-	convergent	0.883392	2.73874
Merged-chr2L-1728787-2	chr2L-2782-1	-	797	0.674906	3.44081	Eno	-	chr2L-213-0	+	910	2.93478	7.50909	CG31937	+	divergent	4.06827	2.25987
Merged-chr2L-1730796-6	chr2L-213-0	+	698	2.93478	7.50909	CG31937	+	chr2L-2781-1	-	648	2.12787	3.07408	CG17652	-	convergent	4.43501	0.806901
Merged-chr2L-1732429-1	chr2L-2781-1	-	616	2.12787	3.07408	CG17652	-	chr2L-215-0	+	4865	-2.61505	7.35006	CG17646	+	divergent	4.27599	4.74292
Merged-chr2L-1752040-2	chr2L-215-0	+	14422	-2.61505	7.35006	CG17646	+	chr2L-2777-1	-	6787	-1.32278	1.46812	CG17650	-	convergent	5.88195	1.29226
Merged-chr2L-1819948-2	chr2L-2777-1	-	60539	-1.32278	1.46812	CG17650	-	chr2L-218-0	+	16329	-2.82909	0.675028	wry	+	divergent	0.793089	1.5063
Merged-chr2L-1884674-6	chr2L-2773-1	-	3515	-2.09843	-0.931955	CG31663	-	chr2L-2772-1	-	1244	-0.105805	0.760541	Wdr62	+	tandem	1.6925	1.99262
Merged-chr2L-1886794-18	chr2L-221-0	+	1296	1.4746	3.85463	Wdr62	+	chr2L-223-0	+	24334	1.12927	2.93386	Wdr62	+	tandem	0.920774	0.345335
Merged-chr2L-1891047-1	chr2L-2772-1	-	4249	-0.105805	0.760541	Wdr62	+	chr2L-223-0	+	20535	1.12927	2.93386	Wdr62	+	divergent	2.17332	1.23507
Merged-chr2L-1909879-2	chr2L-2772-1	-	23001	-0.105805	0.760541	Wdr62	+	chr2L-223-0	+	1621	1.12927	2.93386	Wdr62	+	divergent	2.17332	1.23507
Merged-chr2L-1954883-8	chr2L-2769-1	-	16032	-3.52268	10.7829	CG15357	-	chr2L-225-0	+	2179	-2.13943	3.46649	erm	-	divergent	7.31637	1.38325
Merged-chr2L-1958331-1	chr2L-224-0	+	3265	-4.6897	0.841268	erm	-	chr2L-2764-1	-	2562	-5.17665	1.30691	erm	-	convergent	0.465643	0.486954
Merged-chr2L-1960350-1	chr2L-2765-1	-	1660	-2.86447	1.46812	erm	-	chr2L-2764-1	-	583	-5.17665	1.30691	erm	-	tandem	0.161207	2.31218
Merged-chr2L-1962403-1	chr2L-2764-1	-	1198	-5.17665	1.30691	erm	-	chr2L-2763-1	-	1569	-1.31397	2.01224	erm	-	tandem	0.70533	3.86268
Merged-chr2L-1967512-1	chr2L-228-0	+	2002	-1.97578	5.21659	erm	-	chr2L-2762-1	-	3016	-2.35009	5.29033	erm	-	convergent	0.0737403	0.374311
Merged-chr2L-1969854-5	chr2L-228-0	+	4231	-1.97578	5.21659	erm	-	chr2L-2762-1	-	493	-2.35009	5.29033	erm	-	convergent	0.0737403	0.374311
Merged-chr2L-1970558-8	chr2L-228-0	+	4802	-1.97578	5.21659	erm	-	chr2L-233-0	+	3117	2.6305	4.45129	Der-1	+	tandem	0.765296	4.60628
Merged-chr2L-1972826-2	chr2L-2762-1	-	1977	-2.35009	5.29033	erm	-	chr2L-233-0	+	1052	2.6305	4.45129	Der-1	+	divergent	0.839036	4.98059
Merged-chr2L-1974289-2	chr2L-233-0	+	16	2.6305	4.45129	Der-1	+	chr2L-2761-1	-	6262	2.10872	3.91182	CG15356	-	convergent	0.53947	0.521777
Merged-chr2L-1976656-2	chr2L-233-0	+	2119	2.6305	4.45129	Der-1	+	chr2L-2761-1	-	3657	2.10872	3.91182	CG15356	-	convergent	0.53947	0.521777
Merged-chr2L-1980064-24	chr2L-233-0	+	3313	2.6305	4.45129	Der-1	+	chr2L-234-0	+	499	1.91364	4.41878	CG7289	+	tandem	0.0325127	0.716855
Merged-chr2L-1982112-1	chr2L-2761-1	-	1015	2.10872	3.91182	CG15356	-	chr2L-2760-1	-	5326	-3.17467	1.56638	Got2	-	tandem	2.34545	5.28339
Merged-chr2L-2009822-11	chr2L-236-0	+	404	8.31224	10.5641	CG4238	+	chr2L-2755-1	-	673	0.544919	10.7976	CG4238	+	convergent	0.233493	7.76732
Merged-chr2L-2037821-5	chr2L-2750-1	-	1371	-2.30824	6.15599	CG42296	-	chr2L-2748-1	-	7065	-1.45648	0.841268	CR45298	-	tandem	5.31472	0.851752
Merged-chr2L-2045447-2	chr2L-2749-1	-	7105	-1.65229	1.36267	Su(dx)	+	chr2L-241-0	+	10704	-0.37138	2.50882	Or22c	+	divergent	1.14615	1.28091
Merged-chr2L-2142487-1	chr2L-245-0	+	11571	-1.62889	2.26726	GlyP	+	chr2L-246-0	+	2040	0.0907552	0.149437	tho2	-	tandem	2.11782	1.71964
Merged-chr2L-2145021-1	chr2L-246-0	+	244	0.0907552	0.149437	tho2	-	chr2L-247-0	+	708	0.769307	2.29618	tho2	-	tandem	2.14675	0.678552
Merged-chr2L-2147393-2	chr2L-247-0	+	1108	0.769307	2.29618	tho2	-	chr2L-249-0	+	3811	3.06742	5.76919	AIF	+	tandem	3.47301	2.29811
Merged-chr2L-2151856-2	chr2L-248-0	+	4040	2.69475	4.70424	TBCD	+	chr2L-250-0	+	3575	1.91533	6.56094	CG15382	+	tandem	1.8567	0.779414
Merged-chr2L-2154896-1	chr2L-249-0	+	3216	3.06742	5.76919	AIF	+	chr2L-250-0	+	772	1.91533	6.56094	CG15382	+	tandem	0.791749	1.15209
Merged-chr2L-2155742-6	chr2L-249-0	+	3821	3.06742	5.76919	AIF	+	chr2L-251-0	+	4846	0.0229233	2.35235	aop	-	tandem	3.41684	3.0445
Merged-chr2L-2161486-1	chr2L-251-0	+	163	0.0229233	2.35235	aop	-	chr2L-2740-1	-	17079	2.77767	8.41234	aop	-	convergent	6.05999	2.75475
Merged-chr2L-2163796-6	chr2L-2741-1	-	2036	4.23203	8.00257	aop	-	chr2L-2740-1	-	14781	2.77767	8.41234	aop	-	tandem	0.409766	1.45436
Merged-chr2L-2164797-4	chr2L-2741-1	-	2951	4.23203	8.00257	aop	-	chr2L-2740-1	-	13697	2.77767	8.41234	aop	-	tandem	0.409766	1.45436
Merged-chr2L-2173354-2	chr2L-2741-1	-	11666	4.23203	8.00257	aop	-	chr2L-2740-1	-	5358	2.77767	8.41234	aop	-	tandem	0.409766	1.45436
Merged-chr2L-2178644-3	chr2L-2741-1	-	16570	4.23203	8.00257	aop	-	chr2L-257-0	+	2930	0.503443	2.69411	CR43751	+	divergent	5.30846	3.72859
Merged-chr2L-2192340-1	chr2L-258-0	+	5181	-1.73601	3.17096	CR44066	-	chr2L-2736-1	-	9121	-2.74132	1.94076	CG34172	-	convergent	1.2302	1.00531
Merged-chr2L-2195689-3	chr2L-2738-1	-	2920	2.41804	4.66597	CG10874	-	chr2L-2736-1	-	5643	-2.74132	1.94076	CG34172	-	tandem	2.72521	5.15936
Merged-chr2L-2196844-1	chr2L-2738-1	-	4326	2.41804	4.66597	CG10874	-	chr2L-2736-1	-	4703	-2.74132	1.94076	CG34172	-	tandem	2.72521	5.15936
Merged-chr2L-2214852-3	chr2L-2736-1	-	12385	-2.74132	1.94076	CG34172	-	chr2L-2733-1	-	1779	2.75143	3.6231	CG15386		tandem	1.68233	5.49275
Merged-chr2L-2216232-1	chr2L-263-0	+	1817	1.62265	2.53333	CG34174	+	chr2L-2733-1	-	856	2.75143	3.6231	CG15386		convergent	1.08977	1.12879
Merged-chr2L-2217310-5	chr2L-263-0	+	2600	1.62265	2.53333	CG34174	+	chr2L-265-0	+	4197	0.837184	7.56661	papi	+	tandem	5.03328	0.785465
Merged-chr2L-2220804-9	chr2L-264-0	+	3074	2.69068	4.0541	mio	+	chr2L-265-0	+	583	0.837184	7.56661	papi	+	tandem	3.51251	1.85349
Merged-chr2L-2222005-1	chr2L-264-0	+	4639	2.69068	4.0541	mio	+	chr2L-2732-1	-	4192	2.09755	2.93386	CG15387	-	convergent	1.12024	0.593127
Merged-chr2L-2226756-1	chr2L-266-0	+	59	1.39689	4.01982	sau	+	chr2L-2731-1	-	9939	1.96557	5.68967	Sec24CD	-	convergent	1.66985	0.568681
Merged-chr2L-2236158-5	chr2L-266-0	+	9442	1.39689	4.01982	sau	+	chr2L-2731-1	-	513	1.96557	5.68967	Sec24CD	-	convergent	1.66985	0.568681
Merged-chr2L-2236864-4	chr2L-266-0	+	10011	1.39689	4.01982	sau	+	chr2L-268-0	+	5183	-3.12949	5.79476	CG4267	+	tandem	1.77493	4.52638
Merged-chr2L-2357554-4	chr2L-274-0	+	45553	-1.53225	5.69511	eys	+	chr2L-2725-1	-	7032	1.69077	3.91182	Rab5	-	convergent	1.78328	3.22303
Merged-chr2L-2364265-1	chr2L-281-0	+	6376	-0.185237	3.27634	CG9967	-	chr2L-2725-1	-	409	1.69077	3.91182	Rab5	-	convergent	0.635479	1.87601
Merged-chr2L-2365519-2	chr2L-2725-1	-	303	1.69077	3.91182	Rab5	-	chr2L-2724-1	-	8762	-0.467548	3.49172	CG3609	-	tandem	0.420105	2.15832
Merged-chr2L-2374705-1	chr2L-283-0	+	9143	3.14111	5.85675	Axud1	+	chr2L-2723-1	-	1643	1.78856	2.26726	Atxn7	+	convergent	3.58949	1.35255
Merged-chr2L-2376333-1	chr2L-2724-1	-	1393	-0.467548	3.49172	CG3609	-	chr2L-2721-1	-	6442	-0.342397	2.91533	CG9870	+	tandem	0.576385	0.125151
Merged-chr2L-2380876-1	chr2L-2723-1	-	4231	1.78856	2.26726	Atxn7	+	chr2L-2721-1	-	2168	-0.342397	2.91533	CG9870	+	tandem	0.648076	2.13096
Merged-chr2L-2381321-1	chr2L-2723-1	-	4621	1.78856	2.26726	Atxn7	+	chr2L-2721-1	-	1667	-0.342397	2.91533	CG9870	+	tandem	0.648076	2.13096
Merged-chr2L-2383125-4	chr2L-2723-1	-	6271	1.78856	2.26726	Atxn7	+	chr2L-285-0	+	8300	-3.76047	0.990316	VGlut	+	divergent	1.27694	5.54903
Merged-chr2L-2386082-1	chr2L-2721-1	-	2959	-0.342397	2.91533	CG9870	+	chr2L-285-0	+	5544	-3.76047	0.990316	VGlut	+	divergent	1.92502	3.41807
Merged-chr2L-2420578-1	chr2L-2717-1	-	713	-2.81523	0.990316	CG34447	-	chr2L-290-0	+	189	2.41965	3.36092	CG9886	+	divergent	2.37061	5.23487
Merged-chr2L-2449606-3	chr2L-2713-1	-	10378	-2.61667	1.05944	dpp	+	chr2L-296-0	+	1034	-0.0183186	7.23713	dpp	+	divergent	6.17769	2.59835
Merged-chr2L-2454866-1	chr2L-2709-1	-	89	-1.20674	3.60008	dpp	+	chr2L-2708-1	-	2040	1.17395	4.30241	dpp	+	tandem	0.70233	2.38069
Merged-chr2L-2493121-13	chr2L-2705-1	-	25503	-2.85352	1.18847	CR45286	-	chr2L-306-0	+	77755	-2.51347	-2.89803	Cyp309a2	-	divergent	4.0865	0.340054
Merged-chr2L-2494645-1	chr2L-2703-1	-	286	2.71019	6.35125	oaf	+	chr2L-306-0	+	77143	-2.51347	-2.89803	Cyp309a2	-	divergent	9.24928	5.22366
Merged-chr2L-2575123-4	chr2L-306-0	+	2990	-2.51347	-2.89803	Cyp309a2	-	chr2L-2695-1	-	1417	4.20032	8.08621	insv	-	convergent	10.9842	6.71378
Merged-chr2L-2577121-12	chr2L-306-0	+	4492	-2.51347	-2.89803	Cyp309a2	-	chr2L-2694-1	-	2089	3.18017	4.70424	ND-B17.2	-	convergent	7.60227	5.69364
Merged-chr2L-2585380-6	chr2L-2694-1	-	5043	3.18017	4.70424	ND-B17.2	-	chr2L-309-0	+	18784	-3.13594	1.56638	CR44789	-	divergent	3.13787	6.31611
Merged-chr2L-2740152-11	chr2L-314-0	+	4084	-3.05999	1.86556	CG31689	+	chr2L-2680-1	-	3904	0.369887	0.990316	CG9961	-	convergent	0.875242	3.42988
Merged-chr2L-2755458-1	chr2L-318-0	+	2031	5.82157	9.33726	Bacc	+	chr2L-2677-1	-	4025	2.57868	5.10249	Snapin		convergent	4.23477	3.24289
Merged-chr2L-2759726-5	chr2L-2678-1	-	3205	1.72902	2.93386	Bacc	+	chr2L-319-0	+	5204	2.99096	4.16018	aph-1	+	divergent	1.22632	1.26194
Merged-chr2L-2766348-2	chr2L-319-0	+	1	2.99096	4.16018	aph-1	+	chr2L-2676-1	-	3211	2.79225	4.3166	colt	-	convergent	0.156421	0.198714
Merged-chr2L-2767830-3	chr2L-319-0	+	1329	2.99096	4.16018	aph-1	+	chr2L-2676-1	-	1539	2.79225	4.3166	colt	-	convergent	0.156421	0.198714
Merged-chr2L-2768841-1	chr2L-319-0	+	2451	2.99096	4.16018	aph-1	+	chr2L-2676-1	-	670	2.79225	4.3166	colt	-	convergent	0.156421	0.198714
Merged-chr2L-2770123-2	chr2L-2676-1	-	167	2.79225	4.3166	colt	-	chr2L-321-0	+	8793	-1.38037	1.70226	CG15399	-	divergent	2.61434	4.17262
Merged-chr2L-2798433-5	chr2L-321-0	+	18728	-1.38037	1.70226	CG15399	-	chr2L-2671-1	-	998	-3.92396	-0.292224	Syt1	-	convergent	1.99448	2.54358
Merged-chr2L-2800698-1	chr2L-2671-1	-	658	-3.92396	-0.292224	Syt1	-	chr2L-324-0	+	7467	-1.7849	5.79476	daw	+	divergent	6.08698	2.13905
Merged-chr2L-2804847-1	chr2L-2671-1	-	4713	-3.92396	-0.292224	Syt1	-	chr2L-324-0	+	3224	-1.7849	5.79476	daw	+	divergent	6.08698	2.13905
Merged-chr2L-2807427-3	chr2L-2671-1	-	7084	-3.92396	-0.292224	Syt1	-	chr2L-324-0	+	423	-1.7849	5.79476	daw	+	divergent	6.08698	2.13905
Merged-chr2L-2808163-3	chr2L-2671-1	-	7844	-3.92396	-0.292224	Syt1	-	chr2L-325-0	+	6483	-0.718949	3.21707	G6P	-	divergent	3.5093	3.20501
Merged-chr2L-2857062-25	chr2L-2659-1	-	123	-2.59375	2.89657	CG3104	-	chr2L-334-0	+	4079	0.455413	7.28029	CG2991	+	divergent	4.38373	3.04916
Merged-chr2L-2862591-1	chr2L-2658-1	-	4605	0.401627	2.11323	CG2991	+	chr2L-335-0	+	10836	1.22546	2.62738	CG31694	-	divergent	0.514157	0.823838
Merged-chr2L-2873814-2	chr2L-334-0	+	11111	0.455413	7.28029	CG2991	+	chr2L-2656-1	-	519	2.95766	5.52225	CG31694	-	convergent	1.75804	2.50224
Merged-chr2L-2879119-3	chr2L-336-0	+	4032	2.39862	6.09762	CG8814	+	chr2L-2655-1	-	5865	2.45195	7.90383	NTPase	-	convergent	1.80622	0.0533289
Merged-chr2L-2883122-1	chr2L-336-0	+	8154	2.39862	6.09762	CG8814	+	chr2L-2655-1	-	1999	2.45195	7.90383	NTPase	-	convergent	1.80622	0.0533289
Merged-chr2L-2884414-1	chr2L-336-0	+	9445	2.39862	6.09762	CG8814	+	chr2L-2655-1	-	706	2.45195	7.90383	NTPase	-	convergent	1.80622	0.0533289
Merged-chr2L-2885071-2	chr2L-336-0	+	9766	2.39862	6.09762	CG8814	+	chr2L-337-0	+	381	1.99431	5.05674	lilli	+	tandem	1.04088	0.404312
Merged-chr2L-2887366-24	chr2L-2655-1	-	373	2.45195	7.90383	NTPase	-	chr2L-339-0	+	45848	1.04651	1.36267	lilli	+	divergent	6.54116	1.40544
Merged-chr2L-2957171-2	chr2L-339-0	+	21503	1.04651	1.36267	lilli	+	chr2L-340-0	+	1558	-3.11531	0.487107	Rbp9	+	tandem	0.875565	4.16183
Merged-chr2L-2972257-1	chr2L-343-0	+	4905	-1.62032	0.487107	Ts	-	chr2L-344-0	+	311	2.36993	3.24701	gammaTub23C	+	tandem	2.75991	3.99025
Merged-chr2L-2977234-1	chr2L-2641-1	-	23	2.44209	4.74678	CG9641	-	chr2L-2640-1	-	10226	3.07575	6.21966	Chd1	-	tandem	1.47288	0.633654
Merged-chr2L-2979238-1	chr2L-345-0	+	1979	3.3635	6.20638	CG3165	+	chr2L-2640-1	-	8327	3.07575	6.21966	Chd1	-	convergent	0.0132728	0.287754
Merged-chr2L-2988299-1	chr2L-347-0	+	1	1.8829	3.99357	Bem46	+	chr2L-2639-1	-	4249	2.32613	2.62738	okr	-	convergent	1.36619	0.44323
Merged-chr2L-2992899-4	chr2L-347-0	+	4478	1.8829	3.99357	Bem46	+	chr2L-2638-1	-	2266	-4.27028	1.1254	CG3558	+	convergent	2.86817	6.15317
Merged-chr2L-3000318-9	chr2L-2638-1	-	3211	-4.27028	1.1254	CG3558	+	chr2L-2634-1	-	17368	-0.252977	5.90684	CG17224	-	tandem	4.78145	4.0173
Merged-chr2L-3023243-1	chr2L-2634-1	-	4579	-0.252977	5.90684	CG17224	-	chr2L-2632-1	-	5741	2.66087	3.46649	CG3605	-	tandem	2.44035	2.91385
Merged-chr2L-3029206-3	chr2L-350-0	+	5715	2.37894	5.02253	CG3542	+	chr2L-2631-1	-	10366	2.021	2.89657	cnir	-	convergent	2.12596	0.35794
Merged-chr2L-3030536-3	chr2L-351-0	+	1106	1.99133	3.20187	CG17219	+	chr2L-2631-1	-	9021	2.021	2.89657	cnir	-	convergent	0.305301	0.0296696
Merged-chr2L-3037538-12	chr2L-351-0	+	7735	1.99133	3.20187	CG17219	+	chr2L-2631-1	-	1643	2.021	2.89657	cnir	-	convergent	0.305301	0.0296696
Merged-chr2L-3039997-5	chr2L-351-0	+	9986	1.99133	3.20187	CG17219	+	chr2L-353-0	+	6220	2.87489	5.6055	snRNA:LU	+	tandem	2.40363	0.883561
Merged-chr2L-3083824-2	chr2L-358-0	+	5	-2.36601	1.70226	toc	-	chr2L-2622-1	-	6511	-3.64154	0.760541	toc	-	convergent	0.941716	1.27552
Merged-chr2L-3095097-1	chr2L-2622-1	-	4483	-3.64154	0.760541	toc	-	chr2L-2621-1	-	13051	-1.98246	5.63694	toc	-	tandem	4.87639	1.65908
Merged-chr2L-3108515-1	chr2L-2621-1	-	221	-1.98246	5.63694	toc	-	chr2L-2620-1	-	16259	-2.15515	3.00567	CG15403	+	tandem	2.63126	0.172693
Merged-chr2L-3144897-1	chr2L-2620-1	-	19972	-2.15515	3.00567	CG15403	+	chr2L-2617-1	-	777	2.5921	4.98304	ND-B14.5B	-	tandem	1.97737	4.74725
Merged-chr2L-3158755-25	chr2L-366-0	+	4091	-1.89331	1.56638	Mad	-	chr2L-368-0	+	286	3.04841	3.61164	gkt	+	tandem	2.04526	4.94172
Merged-chr2L-3160212-1	chr2L-368-0	+	75	3.04841	3.61164	gkt	+	chr2L-369-0	+	3241	2.7595	7.22683	Hydr2	+	tandem	3.6152	0.288909
Merged-chr2L-3163781-2	chr2L-368-0	+	3558	3.04841	3.61164	gkt	+	chr2L-2613-1	-	1578	-1.53193	2.23774	Hydr2	+	convergent	1.3739	4.58034
Merged-chr2L-3164458-1	chr2L-369-0	+	704	2.7595	7.22683	Hydr2	+	chr2L-2613-1	-	1018	-1.53193	2.23774	Hydr2	+	convergent	4.9891	4.29143
Merged-chr2L-3172907-2	chr2L-371-0	+	3144	1.23807	10.9596	CG44002	-	chr2L-2609-1	-	15727	-2.30152	6.37008	CG34393	-	convergent	4.58952	3.5396
Merged-chr2L-3199744-1	chr2L-2609-1	-	10746	-2.30152	6.37008	CG34393	-	chr2L-2605-1	-	65838	-2.3777	2.37964	CR45706	-	tandem	3.99044	0.0761717
Merged-chr2L-3265836-1	chr2L-2605-1	-	13	-2.3777	2.37964	CR45706	-	chr2L-2603-1	-	37208	2.29809	7.27486	CG9663	-	tandem	4.89522	4.67578
Merged-chr2L-3300872-2	chr2L-2605-1	-	35041	-2.3777	2.37964	CR45706	-	chr2L-2603-1	-	2187	2.29809	7.27486	CG9663	-	tandem	4.89522	4.67578
Merged-chr2L-3302904-11	chr2L-2605-1	-	35994	-2.3777	2.37964	CR45706	-	chr2L-2602-1	-	16056	0.978399	3.63447	CG3326	-	tandem	1.25483	3.3561
Merged-chr2L-3371599-2	chr2L-2600-1	-	16392	-2.46026	3.99357	E23	-	chr2L-385-0	+	786	-2.33762	0.584125	CG34394	-	divergent	3.40945	0.122635
Merged-chr2L-3372792-10	chr2L-2600-1	-	17150	-2.46026	3.99357	E23	-	chr2L-2599-1	-	3012	1.49478	4.66597	CG9662	-	tandem	0.6724	3.95504
Merged-chr2L-3376716-1	chr2L-385-0	+	3774	-2.33762	0.584125	CG34394	-	chr2L-386-0	+	41	2.04234	2.53333	Ptpa	+	tandem	1.9492	4.37996
Merged-chr2L-3420295-1	chr2L-386-0	+	43205	2.04234	2.53333	Ptpa	+	chr2L-2598-1	-	2569	-4.19211	2.64997	pgant2	-	convergent	0.116643	6.23444
Merged-chr2L-3423051-8	chr2L-386-0	+	44890	2.04234	2.53333	Ptpa	+	chr2L-2596-1	-	2431	-3.12749	0.487107	pgant2	-	convergent	2.04622	5.16983
Merged-chr2L-3426095-1	chr2L-2598-1	-	2762	-4.19211	2.64997	pgant2	-	chr2L-2596-1	-	395	-3.12749	0.487107	pgant2	-	tandem	2.16286	1.06462
Merged-chr2L-3441147-2	chr2L-2596-1	-	14036	-3.12749	0.487107	pgant2	-	chr2L-391-0	+	8273	-0.232597	1.18847	Snx1	+	divergent	0.701367	2.89489
Merged-chr2L-3452529-2	chr2L-391-0	+	2676	-0.232597	1.18847	Snx1	+	chr2L-2592-1	-	4404	2.22187	4.66042	Cog3	-	convergent	3.47195	2.45447
Merged-chr2L-3453138-1	chr2L-392-0	+	408	2.49648	5.17437	CG12795	+	chr2L-2592-1	-	3643	2.22187	4.66042	Cog3	-	convergent	0.513946	0.274612
Merged-chr2L-3454810-4	chr2L-392-0	+	1839	2.49648	5.17437	CG12795	+	chr2L-2592-1	-	1907	2.22187	4.66042	Cog3	-	convergent	0.513946	0.274612
Merged-chr2L-3457267-3	chr2L-392-0	+	4137	2.49648	5.17437	CG12795	+	chr2L-2591-1	-	8402	3.21258	5.9301	msl-2	-	convergent	0.755733	0.716099
Merged-chr2L-3465564-1	chr2L-393-0	+	8113	2.49186	5.94844	Sec5	+	chr2L-2591-1	-	419	3.21258	5.9301	msl-2	-	convergent	0.0183383	0.72072
Merged-chr2L-3466316-3	chr2L-393-0	+	8492	2.49186	5.94844	Sec5	+	chr2L-2590-1	-	2927	2.73566	5.11066	CG3238	-	convergent	0.837781	0.2438
Merged-chr2L-3470047-3	chr2L-394-0	+	3570	2.58865	5.61414	ND-PDSW	+	chr2L-395-0	+	2139	-1.46698	3.6231	pgant4	+	tandem	1.99105	4.05563
Merged-chr2L-3472401-3	chr2L-2590-1	-	2134	2.73566	5.11066	CG3238	-	chr2L-2589-1	-	4056	-0.12719	2.71568	CR43928	+	tandem	2.39497	2.86285
Merged-chr2L-3475550-1	chr2L-395-0	+	3049	-1.46698	3.6231	pgant4	+	chr2L-2589-1	-	1021	-0.12719	2.71568	CR43928	+	convergent	0.907416	1.33979
Merged-chr2L-3478423-1	chr2L-396-0	+	1610	1.21128	3.82516	CR43928	+	chr2L-2586-1	-	12527	-1.5264	0.917716	CG15414	-	convergent	2.90745	2.73767
Merged-chr2L-3479344-2	chr2L-397-0	+	718	4.28239	8.79424	Thor	+	chr2L-2586-1	-	11616	-1.5264	0.917716	CG15414	-	convergent	7.87652	5.80879
Merged-chr2L-3480642-1	chr2L-397-0	+	2119	4.28239	8.79424	Thor	+	chr2L-2586-1	-	10331	-1.5264	0.917716	CG15414	-	convergent	7.87652	5.80879
Merged-chr2L-3514718-4	chr2L-2581-1	-	6822	-2.57754	1.65837	tim	-	chr2L-402-0	+	10069	-2.51308	2.60444	CG8852	+	divergent	0.946067	0.0644564
Merged-chr2L-3541447-4	chr2L-405-0	+	1397	2.82914	7.61046	drm	+	chr2L-2574-1	-	4017	-1.13806	4.56262	drm	+	convergent	3.04783	3.96721
Merged-chr2L-3562796-5	chr2L-2573-1	-	9797	-1.53281	3.60008	CR44309	+	chr2L-2569-1	-	4383	-3.36295	2.43271	CR44747	-	tandem	1.16738	1.83015
Merged-chr2L-3581062-5	chr2L-409-0	+	906	-0.926941	1.1254	sob	-	chr2L-2566-1	-	6916	-1.53225	4.11219	CR43823	-	convergent	2.98679	0.605314
Merged-chr2L-3618356-1	chr2L-2562-1	-	8280	-2.06455	1.65837	odd	-	chr2L-415-0	+	341	-1.14784	5.18213	Dot	+	divergent	3.52376	0.916707
Merged-chr2L-3619480-10	chr2L-2562-1	-	9133	-2.06455	1.65837	odd	-	chr2L-2561-1	-	11217	0.341013	7.83958	for	-	tandem	6.18121	2.40556
Merged-chr2L-3631522-1	chr2L-415-0	+	12272	-1.14784	5.18213	Dot	+	chr2L-2561-1	-	605	0.341013	7.83958	for	-	convergent	2.65745	1.48886
Merged-chr2L-3634048-1	chr2L-419-0	+	880	0.275377	3.56486	for	-	chr2L-2560-1	-	12158	-0.419874	5.48819	for	-	convergent	1.92333	0.695252
Merged-chr2L-3647289-2	chr2L-2560-1	-	660	-0.419874	5.48819	for	-	chr2L-421-0	+	8633	-4.34855	0.584125	for	-	divergent	4.90406	3.92868
Merged-chr2L-3657499-3	chr2L-2558-1	-	352	0.937955	5.87364	for	-	chr2L-423-0	+	4962	-2.1042	2.67221	Drgx	+	divergent	3.20143	3.04216
Merged-chr2L-3671713-1	chr2L-423-0	+	8934	-2.1042	2.67221	Drgx	+	chr2L-2553-1	-	20811	-2.27521	1.05944	CG16704	-	convergent	1.61277	0.17101
Merged-chr2L-3682374-6	chr2L-423-0	+	19480	-2.1042	2.67221	Drgx	+	chr2L-2553-1	-	10024	-2.27521	1.05944	CG16704	-	convergent	1.61277	0.17101
Merged-chr2L-3711617-1	chr2L-2552-1	-	14763	-1.87204	0.383091	IM33	-	chr2L-426-0	+	1546	2.5981	5.14684	CG2818	+	divergent	4.76375	4.47014
Merged-chr2L-3713360-2	chr2L-2550-1	-	1431	1.63999	4.61522	cutlet	-	chr2L-427-0	+	16834	-2.42633	1.86556	CG10019	+	divergent	2.74966	4.06633
Merged-chr2L-3769629-8	chr2L-2544-1	-	1405	-2.12782	2.26726	mir-1004	+	chr2L-431-0	+	1780	2.02309	9.22328	bowl	+	divergent	6.95602	4.15091
Merged-chr2L-3770257-2	chr2L-2544-1	-	2146	-2.12782	2.26726	mir-1004	+	chr2L-431-0	+	1206	2.02309	9.22328	bowl	+	divergent	6.95602	4.15091
Merged-chr2L-3771129-2	chr2L-2544-1	-	2989	-2.12782	2.26726	mir-1004	+	chr2L-431-0	+	288	2.02309	9.22328	bowl	+	divergent	6.95602	4.15091
Merged-chr2L-3771821-7	chr2L-2544-1	-	3615	-2.12782	2.26726	mir-1004	+	chr2L-2542-1	-	1156	-2.49569	-0.292224	bowl	+	tandem	2.55948	0.367868
Merged-chr2L-3786423-4	chr2L-2539-1	-	4868	-4.07877	-1.22888	bowl	+	chr2L-433-0	+	547	-3.32163	3.93039	bark	+	divergent	5.15927	0.757138
Merged-chr2L-3813412-2	chr2L-2537-1	-	7045	-1.45033	1.46812	Reph	+	chr2L-438-0	+	4374	-1.23109	1.56638	CR44077	+	divergent	0.0982608	0.219239
Merged-chr2L-3818301-2	chr2L-2536-1	-	4503	1.5441	2.43271	CG3407	-	chr2L-2535-1	-	28	-0.899897	1.30691	CR44077	+	tandem	1.1258	2.44399
Merged-chr2L-3825606-2	chr2L-2534-1	-	2685	-1.76692	2.48389	slp1	+	chr2L-441-0	+	6238	-1.34706	0.0166935	slp2	+	divergent	2.4672	0.419861
Merged-chr2L-3836772-1	chr2L-441-0	+	4651	-1.34706	0.0166935	slp2	+	chr2L-443-0	+	8434	-2.98337	2.2076	CR44983	-	tandem	2.19091	1.63631
Merged-chr2L-3842800-4	chr2L-442-0	+	5593	2.55384	6.20257	slp2	+	chr2L-443-0	+	2276	-2.98337	2.2076	CR44983	-	tandem	3.99497	5.53721
Merged-chr2L-3862742-1	chr2L-444-0	+	9129	-1.8486	1.41636	CR45451	+	chr2L-2526-1	-	9434	2.17511	4.15229	CG31957	-	convergent	2.73593	4.02371
Merged-chr2L-3867765-15	chr2L-2527-1	-	4228	-0.674014	2.67221	CG3964	+	chr2L-2526-1	-	3998	2.17511	4.15229	CG31957	-	tandem	1.48008	2.84913
Merged-chr2L-3872312-1	chr2L-2527-1	-	9285	-0.674014	2.67221	CG3964	+	chr2L-2526-1	-	23	2.17511	4.15229	CG31957	-	tandem	1.48008	2.84913
Merged-chr2L-3897749-1	chr2L-2524-1	-	1507	-1.28404	3.49172	capu	-	chr2L-447-0	+	85664	-2.3285	-0.129513	fred	-	divergent	3.62123	1.04446
Merged-chr2L-4028993-10	chr2L-449-0	+	24822	-1.89756	-0.292224	CG34176	+	chr2L-453-0	+	1867	3.0712	7.77362	ed	+	tandem	8.06584	4.96876
Merged-chr2L-4030639-6	chr2L-449-0	+	26355	-1.89756	-0.292224	CG34176	+	chr2L-453-0	+	307	3.0712	7.77362	ed	+	tandem	8.06584	4.96876
Merged-chr2L-4031431-1	chr2L-449-0	+	27393	-1.89756	-0.292224	CG34176	+	chr2L-2513-1	-	3026	-3.86123	1.56638	ed	+	convergent	1.8586	1.96366
Merged-chr2L-4031918-2	chr2L-2516-1	-	123	-1.62433	1.30691	ed	+	chr2L-2513-1	-	2586	-3.86123	1.56638	ed	+	tandem	0.259467	2.23689
Merged-chr2L-4032511-1	chr2L-2516-1	-	820	-1.62433	1.30691	ed	+	chr2L-2513-1	-	2010	-3.86123	1.56638	ed	+	tandem	0.259467	2.23689
Merged-chr2L-4034531-2	chr2L-2516-1	-	2706	-1.62433	1.30691	ed	+	chr2L-2508-1	-	21142	-2.35764	1.24891	CR44984	-	tandem	0.0580033	0.733308
Merged-chr2L-4078082-2	chr2L-454-0	+	8999	3.20351	3.72235	CR44984	-	chr2L-2500-1	-	18202	-1.21189	1.05944	snoRNA:Me28S-C437	+	convergent	2.66291	4.4154
Merged-chr2L-4113853-1	chr2L-455-0	+	7321	3.05806	3.41467	Sr-CIII	+	chr2L-456-0	+	7682	-1.12861	2.73694	Sr-CI	+	tandem	0.677734	4.18668
Merged-chr2L-4170159-5	chr2L-2491-1	-	44752	-3.95715	0.383091	Sr-CI	+	chr2L-2488-1	-	17348	2.05763	3.31925	TBCC	-	tandem	2.93616	6.01478
Merged-chr2L-4186063-5	chr2L-2491-1	-	60778	-3.95715	0.383091	Sr-CI	+	chr2L-2488-1	-	1525	2.05763	3.31925	TBCC	-	tandem	2.93616	6.01478
Merged-chr2L-4187582-1	chr2L-2491-1	-	62370	-3.95715	0.383091	Sr-CI	+	chr2L-2488-1	-	32	2.05763	3.31925	TBCC	-	tandem	2.93616	6.01478
Merged-chr2L-4221272-10	chr2L-465-0	+	11522	-2.18006	2.81896	CG3714	-	chr2L-2485-1	-	5010	3.0196	6.03679	CG3702	-	convergent	3.21783	5.19965
Merged-chr2L-4222779-1	chr2L-2486-1	-	735	2.49442	8.81531	ft	-	chr2L-2485-1	-	4095	3.0196	6.03679	CG3702	-	tandem	2.77853	0.525174
Merged-chr2L-4223402-2	chr2L-2486-1	-	1335	2.49442	8.81531	ft	-	chr2L-2485-1	-	3452	3.0196	6.03679	CG3702	-	tandem	2.77853	0.525174
Merged-chr2L-4279749-7	chr2L-2478-1	-	18092	-5.01129	-2.89803	CR44080	-	chr2L-476-0	+	1422	0.698752	3.55292	Art2	-	divergent	6.45095	5.71005
Merged-chr2L-4283226-5	chr2L-2476-1	-	1471	-1.22993	4.01982	Art2	-	chr2L-2474-1	-	508	0.720545	1.82643	tutl	+	tandem	2.19339	1.95047
Merged-chr2L-4284340-2	chr2L-477-0	+	1021	2.89013	9.13522	tutl	+	chr2L-478-0	+	2430	1.41858	2.79889	tutl	+	tandem	6.33633	1.47156
Merged-chr2L-4287251-3	chr2L-478-0	+	28	1.41858	2.79889	tutl	+	chr2L-481-0	+	46196	0.745967	7.56438	Atet	+	tandem	4.7655	0.67261
Merged-chr2L-4332394-9	chr2L-2473-1	-	44971	-1.79303	2.83875	tutl	+	chr2L-481-0	+	1207	0.745967	7.56438	Atet	+	divergent	4.72563	2.53899
Merged-chr2L-4335940-1	chr2L-481-0	+	1857	0.745967	7.56438	Atet	+	chr2L-2464-1	-	4248	-4.0813	2.97021	Atet	+	convergent	4.59417	4.82727
Merged-chr2L-4345887-3	chr2L-2464-1	-	5232	-4.0813	2.97021	Atet	+	chr2L-483-0	+	17710	-0.951985	2.48389	CR45363	-	divergent	0.486318	3.12932
Merged-chr2L-4351344-2	chr2L-2464-1	-	10759	-4.0813	2.97021	Atet	+	chr2L-483-0	+	12254	-0.951985	2.48389	CR45363	-	divergent	0.486318	3.12932
Merged-chr2L-4363875-3	chr2L-2464-1	-	23201	-4.0813	2.97021	Atet	+	chr2L-484-0	+	4566	-1.09945	3.76436	CR45363	-	divergent	0.794146	2.98185
Merged-chr2L-4369070-1	chr2L-2462-1	-	184	-0.805696	3.92114	CR45363	-	chr2L-485-0	+	2749	4.68725	8.07217	Traf4	+	divergent	4.15103	5.49295
Merged-chr2L-4370217-6	chr2L-2462-1	-	1189	-0.805696	3.92114	CR45363	-	chr2L-485-0	+	1468	4.68725	8.07217	Traf4	+	divergent	4.15103	5.49295
Merged-chr2L-4382632-1	chr2L-485-0	+	10393	4.68725	8.07217	Traf4	+	chr2L-2458-1	-	4158	2.73288	3.80518	Psf2	-	convergent	4.26699	1.95437
Merged-chr2L-4385994-4	chr2L-485-0	+	13706	4.68725	8.07217	Traf4	+	chr2L-2458-1	-	877	2.73288	3.80518	Psf2	-	convergent	4.26699	1.95437
Merged-chr2L-4387061-4	chr2L-485-0	+	14698	4.68725	8.07217	Traf4	+	chr2L-486-0	+	917	-1.90336	2.29618	Tps1	+	tandem	5.77599	6.59062
Merged-chr2L-4393406-6	chr2L-486-0	+	4717	-1.90336	2.29618	Tps1	+	chr2L-2457-1	-	18	2.39857	4.12836	CG3652	-	convergent	1.83218	4.30194
Merged-chr2L-4394343-1	chr2L-487-0	+	41	2.1155	5.80737	l(2)k05819	+	chr2L-488-0	+	8799	1.36373	3.56486	Dim1	+	tandem	2.24251	0.751771
Merged-chr2L-4396347-2	chr2L-487-0	+	2018	2.1155	5.80737	l(2)k05819	+	chr2L-488-0	+	6805	1.36373	3.56486	Dim1	+	tandem	2.24251	0.751771
Merged-chr2L-4399141-5	chr2L-487-0	+	4701	2.1155	5.80737	l(2)k05819	+	chr2L-488-0	+	3876	1.36373	3.56486	Dim1	+	tandem	2.24251	0.751771
Merged-chr2L-4403305-1	chr2L-487-0	+	8906	2.1155	5.80737	l(2)k05819	+	chr2L-2454-1	-	15548	-2.61748	10.2606	CG43055	+	convergent	4.45327	4.73298
Merged-chr2L-4442447-2	chr2L-2453-1	-	985	-3.13594	2.62738	CG15431	-	chr2L-2452-1	-	2020	3.46176	7.14273	morgue	-	tandem	4.51535	6.5977
Merged-chr2L-4444565-5	chr2L-489-0	+	1781	1.7617	3.52875	CG15432	+	chr2L-491-0	+	3962	1.85176	4.07093	MFS18	-	tandem	0.542182	0.0900592
Merged-chr2L-4448989-2	chr2L-490-0	+	4114	3.1289	5.32232	Elp3	+	chr2L-492-0	+	3982	1.01605	3.09068	CG15439	-	tandem	2.23164	2.11285
Merged-chr2L-4454481-3	chr2L-492-0	+	1077	1.01605	3.09068	CG15439	-	chr2L-2450-1	-	3694	4.00334	6.83551	RpL27A	-	convergent	3.74482	2.98729
Merged-chr2L-4458221-1	chr2L-2451-1	-	3660	3.31065	4.39223	CG15440	-	chr2L-493-0	+	1497	2.71634	4.39892	CG15435	+	divergent	0.00668299	0.594314
Merged-chr2L-4459388-5	chr2L-2450-1	-	490	4.00334	6.83551	RpL27A	-	chr2L-2449-1	-	2838	2.36202	3.54089	CG15443	-	tandem	3.29462	1.64132
Merged-chr2L-4463570-4	chr2L-2449-1	-	355	2.36202	3.54089	CG15443	-	chr2L-2448-1	-	13184	-1.19424	3.46649	ine	-	tandem	0.0743976	3.55626
Merged-chr2L-4465241-1	chr2L-494-0	+	1450	1.88563	2.50882	CG15436	+	chr2L-2448-1	-	11749	-1.19424	3.46649	ine	-	convergent	0.957668	3.07987
Merged-chr2L-4546372-2	chr2L-2446-1	-	9374	-0.365344	0.917716	HP6	-	chr2L-513-0	+	5482	-1.71517	1.1254	HP6	-	divergent	0.207682	1.34983
Merged-chr2L-4551856-6	chr2L-2446-1	-	14768	-0.365344	0.917716	HP6	-	chr2L-513-0	+	37	-1.71517	1.1254	HP6	-	divergent	0.207682	1.34983
Merged-chr2L-4578185-2	chr2L-513-0	+	25700	-1.71517	1.1254	HP6	-	chr2L-521-0	+	4151	-2.38978	1.41636	CR43716	-	tandem	0.29096	0.674611
Merged-chr2L-4595066-2	chr2L-2445-1	-	2697	0.430689	5.59098	dpy	-	chr2L-526-0	+	1687	-0.949342	0.584125	dpy	-	divergent	5.00686	1.38003
Merged-chr2L-4597939-2	chr2L-2443-1	-	3	-1.90085	2.45853	dpy	-	chr2L-527-0	+	12431	-2.26576	4.27361	dpy	-	divergent	1.81508	0.364912
Merged-chr2L-4599820-2	chr2L-2443-1	-	2166	-1.90085	2.45853	dpy	-	chr2L-527-0	+	10685	-2.26576	4.27361	dpy	-	divergent	1.81508	0.364912
Merged-chr2L-4614507-9	chr2L-527-0	+	3392	-2.26576	4.27361	dpy	-	chr2L-2435-1	-	31625	-0.515001	2.26726	CG43798	+	convergent	2.00636	1.75076
Merged-chr2L-4618873-4	chr2L-2440-1	-	3939	-3.12349	7.43949	dpy	-	chr2L-2435-1	-	26854	-0.515001	2.26726	CG43798	+	tandem	5.17223	2.60849
Merged-chr2L-4623188-4	chr2L-2440-1	-	8535	-3.12349	7.43949	dpy	-	chr2L-2435-1	-	22846	-0.515001	2.26726	CG43798	+	tandem	5.17223	2.60849
Merged-chr2L-4627074-1	chr2L-2440-1	-	12534	-3.12349	7.43949	dpy	-	chr2L-2435-1	-	19103	-0.515001	2.26726	CG43798	+	tandem	5.17223	2.60849
Merged-chr2L-4684661-3	chr2L-2431-1	-	50	2.43678	6.18528	Bsg25A	-	chr2L-2430-1	-	2265	-0.696862	1.05944	Elba3	+	tandem	5.12584	3.13364
Merged-chr2L-4686181-2	chr2L-2431-1	-	1691	2.43678	6.18528	Bsg25A	-	chr2L-2430-1	-	770	-0.696862	1.05944	Elba3	+	tandem	5.12584	3.13364
Merged-chr2L-4687360-1	chr2L-2430-1	-	265	-0.696862	1.05944	Elba3	+	chr2L-535-0	+	55	2.24802	6.49229	Elba3	+	divergent	5.43286	2.94488
Merged-chr2L-4726261-1	chr2L-2428-1	-	24651	0.451458	3.75397	Taf12L	-	chr2L-2426-1	-	64201	-2.26311	2.71568	CG15630	-	tandem	1.03829	2.71457
Merged-chr2L-4793658-1	chr2L-2426-1	-	2983	-2.26311	2.71568	CG15630	-	chr2L-2424-1	-	295	-0.833376	2.04669	CG15630	-	tandem	0.668988	1.42974
Merged-chr2L-4794683-1	chr2L-2424-1	-	489	-0.833376	2.04669	CG15630	-	chr2L-2422-1	-	7096	-2.35415	2.67221	Clect27	-	tandem	0.625514	1.52078
Merged-chr2L-4810235-1	chr2L-539-0	+	1863	-2.0033	1.1254	CR45297	-	chr2L-2420-1	-	1499	-1.50575	3.12333	CR45297	-	convergent	1.99794	0.497555
Merged-chr2L-4811740-11	chr2L-539-0	+	3083	-2.0033	1.1254	CR45297	-	chr2L-541-0	+	358	-1.91119	5.3639	CG15629	+	tandem	4.23851	0.0921151
Merged-chr2L-4818175-1	chr2L-541-0	+	5139	-1.91119	5.3639	CG15629	+	chr2L-2418-1	-	2165	0.415078	3.33328	CG15628	+	convergent	2.03063	2.32626
Merged-chr2L-4821843-1	chr2L-2418-1	-	1161	0.415078	3.33328	CG15628	+	chr2L-2417-1	-	498	-1.4917	1.30691	CG15628	+	tandem	2.02637	1.90678
Merged-chr2L-4852727-1	chr2L-2414-1	-	2242	1.09978	3.1071	mRpS2	-	chr2L-549-0	+	10388	-2.96669	1.82643	smog	+	divergent	1.28067	4.06646
Merged-chr2L-4863010-1	chr2L-2414-1	-	12474	1.09978	3.1071	mRpS2	-	chr2L-549-0	+	54	-2.96669	1.82643	smog	+	divergent	1.28067	4.06646
Merged-chr2L-4870794-5	chr2L-2409-1	-	2599	-2.22155	2.01224	smog	+	chr2L-2408-1	-	12127	1.68515	2.58112	Cf2	-	tandem	0.568881	3.9067
Merged-chr2L-4883420-8	chr2L-2409-1	-	14590	-2.22155	2.01224	smog	+	chr2L-553-0	+	5854	0.0880722	1.24891	CG15625	+	divergent	0.763333	2.30962
Merged-chr2L-4889841-4	chr2L-553-0	+	19	0.0880722	1.24891	CG15625	+	chr2L-2407-1	-	1812	0.611068	2.97021	CG3036	+	convergent	1.7213	0.522996
Merged-chr2L-4902558-1	chr2L-554-0	+	10297	3.39871	8.18038	CG3036	+	chr2L-2405-1	-	4041	-1.85667	8.08983	CG2837	-	convergent	0.0905458	5.25539
Merged-chr2L-4914301-1	chr2L-2405-1	-	7428	-1.85667	8.08983	CG2837	-	chr2L-2399-1	-	22167	-3.17441	1.1254	hoe2	-	tandem	6.96443	1.31774
Merged-chr2L-4945079-9	chr2L-2399-1	-	8205	-3.17441	1.1254	hoe2	-	chr2L-2398-1	-	3948	1.7909	3.54089	jet	-	tandem	2.41549	4.96531
Merged-chr2L-4949772-2	chr2L-558-0	+	3964	2.48159	5.13488	betaggt-I	+	chr2L-559-0	+	5606	2.34824	6.36326	Marcal1	+	tandem	1.22838	0.133352
Merged-chr2L-4955612-1	chr2L-2398-1	-	5707	1.7909	3.54089	jet	-	chr2L-560-0	+	9793	1.07689	2.75788	CG34125	+	divergent	0.783004	0.714009
Merged-chr2L-4967776-2	chr2L-560-0	+	1999	1.07689	2.75788	CG34125	+	chr2L-561-0	+	1013	2.38764	4.16803	CG3756	+	tandem	1.41014	1.31074
Merged-chr2L-4969076-1	chr2L-2396-1	-	906	3.36113	5.80737	Trip1	-	chr2L-2395-1	-	2006	3.41589	5.186	l(2)05714	-	tandem	0.621366	0.0547593
Merged-chr2L-4971224-4	chr2L-561-0	+	1836	2.38764	4.16803	CG3756	+	chr2L-2394-1	-	5314	2.42806	5.00948	Gmd	-	convergent	0.841458	0.0404276
Merged-chr2L-4976945-2	chr2L-2395-1	-	5144	3.41589	5.186	l(2)05714	-	chr2L-2393-1	-	4041	2.45212	5.70323	CG8892	-	tandem	0.517226	0.963771
Merged-chr2L-4977583-1	chr2L-562-0	+	79	2.50107	6.16386	CG3792	+	chr2L-2393-1	-	3485	2.45212	5.70323	CG8892	-	convergent	0.460627	0.0489455
Merged-chr2L-4981770-17	chr2L-562-0	+	3414	2.50107	6.16386	CG3792	+	chr2L-566-0	+	17444	-1.28196	4.78299	Rtnl1	-	tandem	1.38086	3.78303
Merged-chr2L-4997125-6	chr2L-563-0	+	15174	0.776231	6.04959	CG34126	+	chr2L-566-0	+	2508	-1.28196	4.78299	Rtnl1	-	tandem	1.26659	2.05819
Merged-chr2L-4998160-4	chr2L-563-0	+	16367	0.776231	6.04959	CG34126	+	chr2L-566-0	+	1807	-1.28196	4.78299	Rtnl1	-	tandem	1.26659	2.05819
Merged-chr2L-4999228-2	chr2L-563-0	+	17391	0.776231	6.04959	CG34126	+	chr2L-566-0	+	677	-1.28196	4.78299	Rtnl1	-	tandem	1.26659	2.05819
Merged-chr2L-5000177-1	chr2L-563-0	+	18339	0.776231	6.04959	CG34126	+	chr2L-567-0	+	4902	-3.63427	-0.129513	Rtnl1	-	tandem	6.1791	4.41051
Merged-chr2L-5006798-1	chr2L-567-0	+	1309	-3.63427	-0.129513	Rtnl1	-	chr2L-2391-1	-	3887	3.95215	4.50803	CG31917		convergent	4.63754	7.58643
Merged-chr2L-5009679-19	chr2L-567-0	+	2836	-3.63427	-0.129513	Rtnl1	-	chr2L-569-0	+	16051	-0.681373	1.97694	vkg	-	tandem	2.10646	2.9529
Merged-chr2L-5036278-1	chr2L-571-0	+	6568	-1.5973	4.57448	Col4a1	+	chr2L-572-0	+	1366	-3.61128	1.46812	CG14042		tandem	3.10636	2.01398
Merged-chr2L-5037637-4	chr2L-2389-1	-	1125	-0.198525	4.19899	CG14042		chr2L-2388-1	-	5196	2.55288	4.01982	CG31650	-	tandem	0.179168	2.7514
Merged-chr2L-5043358-5	chr2L-572-0	+	5192	-3.61128	1.46812	CG14042		chr2L-573-0	+	496	2.28347	6.55347	CG44000		tandem	5.08536	5.89474
Merged-chr2L-5052767-2	chr2L-574-0	+	2847	2.62271	6.88871	CG9121	-	chr2L-576-0	+	2078	4.97626	7.49746	His3.3A	+	tandem	0.608753	2.35355
Merged-chr2L-5055149-1	chr2L-575-0	+	2142	3.58041	4.25163	senju	+	chr2L-2386-1	-	4436	2.94991	5.59681	Rpn11	-	convergent	1.34518	0.630504
Merged-chr2L-5059706-1	chr2L-576-0	+	4427	4.97626	7.49746	His3.3A	+	chr2L-581-0	+	3115	-1.35598	2.85828	qtc	+	tandem	4.63918	6.33224
Merged-chr2L-5071041-1	chr2L-581-0	+	7947	-1.35598	2.85828	qtc	+	chr2L-2384-1	-	22380	2.44183	8.57903	pgant5	-	convergent	5.72075	3.79781
Merged-chr2L-5090377-1	chr2L-582-0	+	19251	2.74448	6.19106	CR45305	-	chr2L-2384-1	-	3080	2.44183	8.57903	pgant5	-	convergent	2.38797	0.302658
Merged-chr2L-5092868-24	chr2L-582-0	+	20268	2.74448	6.19106	CR45305	-	chr2L-585-0	+	268	2.32248	6.05171	CG5828	+	tandem	0.139358	0.422007
Merged-chr2L-5094159-2	chr2L-2384-1	-	282	2.44183	8.57903	pgant5	-	chr2L-586-0	+	1878	-0.892043	3.56486	CG4230	+	divergent	5.01417	3.33387
Merged-chr2L-5096428-3	chr2L-585-0	+	2272	2.32248	6.05171	CG5828	+	chr2L-2382-1	-	3561	1.59751	3.54089	ND-13A	-	convergent	2.51082	0.724962
Merged-chr2L-5100162-5	chr2L-586-0	+	3347	-0.892043	3.56486	CG4230	+	chr2L-590-0	+	8012	-2.48082	4.62665	Msp300	+	tandem	1.0618	1.58878
Merged-chr2L-5161220-1	chr2L-592-0	+	9489	-1.64728	1.74485	Msp300	+	chr2L-596-0	+	25346	-1.67015	3.27634	snoRNA:Psi28S-2263	+	tandem	1.5315	0.0228701
Merged-chr2L-5208678-16	chr2L-597-0	+	11439	1.44075	2.62738	snmRNA:128	+	chr2L-598-0	+	587	-2.5862	2.11323	Cyp28d1	+	tandem	0.514157	4.02695
Merged-chr2L-5237399-1	chr2L-604-0	+	3157	-2.67369	2.43271	tkv	-	chr2L-606-0	+	3021	0.472147	10.8219	tkv	-	tandem	8.38922	3.14584
Merged-chr2L-5239517-1	chr2L-2363-1	-	2004	3.61118	8.21913	tkv	-	chr2L-606-0	+	980	0.472147	10.8219	tkv	-	divergent	2.6028	3.13903
Merged-chr2L-5243157-2	chr2L-2362-1	-	1788	1.54276	9.02883	tkv	-	chr2L-610-0	+	19321	-2.47418	1.41636	Cyp4ac1	+	divergent	7.61247	4.01694
Merged-chr2L-5270743-10	chr2L-610-0	+	7145	-2.47418	1.41636	Cyp4ac1	+	chr2L-2361-1	-	5910	1.22173	5.95299	Bsg25D	-	convergent	4.53663	3.69591
Merged-chr2L-5278536-2	chr2L-2361-1	-	1133	1.22173	5.95299	Bsg25D	-	chr2L-616-0	+	437	2.45889	4.19899	Bub1	+	divergent	1.754	1.23716
Merged-chr2L-5279185-1	chr2L-2361-1	-	1678	1.22173	5.95299	Bsg25D	-	chr2L-617-0	+	9621	-1.93771	1.56638	vri	+	divergent	4.38661	3.15944
Merged-chr2L-5293431-5	chr2L-617-0	+	4089	-1.93771	1.56638	vri	+	chr2L-619-0	+	3231	-3.64516	0.760541	CR45730	-	tandem	0.805837	1.70745
Merged-chr2L-5325212-7	chr2L-622-0	+	18681	-2.48578	6.29862	vri	+	chr2L-2350-1	-	458	3.24682	4.18359	Ncoa6	-	convergent	2.11502	5.7326
Merged-chr2L-5326675-1	chr2L-625-0	+	988	1.47568	2.91533	CR44985	+	chr2L-626-0	+	378	3.17751	5.03545	cype	+	tandem	2.12012	1.70182
Merged-chr2L-5365937-2	chr2L-2346-1	-	3511	-1.21146	1.30691	nompC	+	chr2L-2344-1	-	4632	-2.45583	1.61311	CR42850	-	tandem	0.306197	1.24437
Merged-chr2L-5366985-9	chr2L-2346-1	-	4063	-1.21146	1.30691	nompC	+	chr2L-2344-1	-	3069	-2.45583	1.61311	CR42850	-	tandem	0.306197	1.24437
Merged-chr2L-5370866-1	chr2L-2346-1	-	8457	-1.21146	1.30691	nompC	+	chr2L-2340-1	-	11264	-1.99618	0.841268	CR42850	-	tandem	0.465643	0.784718
Merged-chr2L-5401177-6	chr2L-636-0	+	2643	-1.99257	1.82643	H15	+	chr2L-2336-1	-	5529	-1.91619	3.60008	H15	+	convergent	1.77365	0.0763823
Merged-chr2L-5401992-2	chr2L-636-0	+	3650	-1.99257	1.82643	H15	+	chr2L-2336-1	-	4800	-1.91619	3.60008	H15	+	convergent	1.77365	0.0763823
Merged-chr2L-5402763-1	chr2L-636-0	+	4515	-1.99257	1.82643	H15	+	chr2L-2336-1	-	4165	-1.91619	3.60008	H15	+	convergent	1.77365	0.0763823
Merged-chr2L-5404015-11	chr2L-636-0	+	5327	-1.99257	1.82643	H15	+	chr2L-2336-1	-	1889	-1.91619	3.60008	H15	+	convergent	1.77365	0.0763823
Merged-chr2L-5410457-2	chr2L-2336-1	-	3121	-1.91619	3.60008	H15	+	chr2L-643-0	+	18742	-2.67637	2.17682	CR43713	+	divergent	1.42326	0.760181
Merged-chr2L-5460389-1	chr2L-645-0	+	4656	-3.72494	1.41636	mid	+	chr2L-647-0	+	976	3.36425	8.2229	mid	+	tandem	6.80654	7.08919
Merged-chr2L-5461366-8	chr2L-645-0	+	5289	-3.72494	1.41636	mid	+	chr2L-2311-1	-	38313	-0.935027	3.92114	CR45287	+	convergent	2.50478	2.78991
Merged-chr2L-5462562-1	chr2L-647-0	+	865	3.36425	8.2229	mid	+	chr2L-2311-1	-	37744	-0.935027	3.92114	CR45287	+	convergent	4.30176	4.29928
Merged-chr2L-5467990-1	chr2L-647-0	+	6279	3.36425	8.2229	mid	+	chr2L-2311-1	-	32302	-0.935027	3.92114	CR45287	+	convergent	4.30176	4.29928
Merged-chr2L-5475062-1	chr2L-647-0	+	13364	3.36425	8.2229	mid	+	chr2L-2311-1	-	25242	-0.935027	3.92114	CR45287	+	convergent	4.30176	4.29928
Merged-chr2L-5480680-8	chr2L-647-0	+	18772	3.36425	8.2229	mid	+	chr2L-2311-1	-	19450	-0.935027	3.92114	CR45287	+	convergent	4.30176	4.29928
Merged-chr2L-5481161-1	chr2L-647-0	+	19468	3.36425	8.2229	mid	+	chr2L-2311-1	-	19148	-0.935027	3.92114	CR45287	+	convergent	4.30176	4.29928
Merged-chr2L-5519825-2	chr2L-2311-1	-	19194	-0.935027	3.92114	CR45287	+	chr2L-657-0	+	255	-2.49962	0.841268	cl	+	divergent	3.07987	1.56459
Merged-chr2L-5523796-3	chr2L-657-0	+	3363	-2.49962	0.841268	cl	+	chr2L-658-0	+	375	2.33977	4.58624	CG6907	+	tandem	3.74497	4.83939
Merged-chr2L-5524313-1	chr2L-657-0	+	3947	-2.49962	0.841268	cl	+	chr2L-2306-1	-	7805	1.74436	3.05728	CG7277	-	convergent	2.21601	4.24398
Merged-chr2L-5526193-1	chr2L-658-0	+	1702	2.33977	4.58624	CG6907	+	chr2L-2306-1	-	5847	1.74436	3.05728	CG7277	-	convergent	1.52896	0.595411
Merged-chr2L-5528047-1	chr2L-658-0	+	3681	2.33977	4.58624	CG6907	+	chr2L-2306-1	-	4119	1.74436	3.05728	CG7277	-	convergent	1.52896	0.595411
Merged-chr2L-5542963-7	chr2L-2306-1	-	10046	1.74436	3.05728	CG7277	-	chr2L-2304-1	-	7347	2.30091	6.62932	CG14014	-	tandem	3.57204	0.55655
Merged-chr2L-5546350-1	chr2L-659-0	+	3684	4.02831	5.54653	Lam	+	chr2L-2304-1	-	4355	2.30091	6.62932	CG14014	-	convergent	1.08278	1.7274
Merged-chr2L-5547178-2	chr2L-659-0	+	4216	4.02831	5.54653	Lam	+	chr2L-2304-1	-	3321	2.30091	6.62932	CG14014	-	convergent	1.08278	1.7274
Merged-chr2L-5551015-7	chr2L-659-0	+	8017	4.02831	5.54653	Lam	+	chr2L-661-0	+	621	0.547312	4.15229	CG18269	+	tandem	1.39424	3.481
Merged-chr2L-5602631-1	chr2L-665-0	+	36871	-2.46751	1.51808	CR44794	-	chr2L-2293-1	-	15215	-2.49179	2.67221	DIP-eta	-	convergent	1.15412	0.0242843
Merged-chr2L-5624251-1	chr2L-2291-1	-	419	-2.07452	1.82643	Cyp6a16	-	chr2L-2290-1	-	5892	-2.14776	2.37964	CR44822	-	tandem	0.553205	0.0732436
Merged-chr2L-5635347-1	chr2L-2290-1	-	5093	-2.14776	2.37964	CR44822	-	chr2L-2289-1	-	23231	-3.56259	6.26059	DIP-theta	-	tandem	3.88096	1.41482
Merged-chr2L-5642086-1	chr2L-2290-1	-	11810	-2.14776	2.37964	CR44822	-	chr2L-2289-1	-	16469	-3.56259	6.26059	DIP-theta	-	tandem	3.88096	1.41482
Merged-chr2L-5721094-3	chr2L-2288-1	-	42353	-2.03324	1.46812	CG12511	+	chr2L-675-0	+	3320	1.78209	8.43812	CG11030	+	divergent	6.97	3.81533
Merged-chr2L-5724070-2	chr2L-674-0	+	2872	2.51698	4.90068	sip1	+	chr2L-675-0	+	395	1.78209	8.43812	CG11030	+	tandem	3.53744	0.734888
Merged-chr2L-5724751-7	chr2L-674-0	+	3393	2.51698	4.90068	sip1	+	chr2L-676-0	+	14135	-0.0920241	3.96683	CG11147	-	tandem	0.933845	2.609
Merged-chr2L-5754714-1	chr2L-2283-1	-	13722	-1.75313	1.05944	CG11147	-	chr2L-678-0	+	22887	-2.57328	0.990316	CG9171	-	divergent	0.0691211	0.820151
Merged-chr2L-5756711-1	chr2L-2283-1	-	15679	-1.75313	1.05944	CG11147	-	chr2L-678-0	+	20851	-2.57328	0.990316	CG9171	-	divergent	0.0691211	0.820151
Merged-chr2L-5779278-1	chr2L-678-0	+	1566	-2.57328	0.990316	CG9171	-	chr2L-681-0	+	10029	-3.66394	0.841268	CG31913	+	tandem	0.149048	1.09066
Merged-chr2L-5789545-1	chr2L-678-0	+	11719	-2.57328	0.990316	CG9171	-	chr2L-682-0	+	10114	-0.185984	1.46812	CG9171	-	tandem	0.477801	2.3873
Merged-chr2L-5799916-16	chr2L-681-0	+	9720	-3.66394	0.841268	CG31913	+	chr2L-2280-1	-	1539	4.76075	8.49068	CG14005	-	convergent	7.64941	8.42469
Merged-chr2L-5801823-2	chr2L-682-0	+	1674	-0.185984	1.46812	CG9171	-	chr2L-683-0	+	92	3.25372	6.93657	CG7239	+	tandem	5.46845	3.43971
Merged-chr2L-5802412-1	chr2L-683-0	+	82	3.25372	6.93657	CG7239	+	chr2L-684-0	+	2818	-1.95731	8.286	CG11034	+	tandem	1.34942	5.21103
Merged-chr2L-5843126-1	chr2L-2276-1	-	7408		2.98805	TrissinR	+	chr2L-2275-1	-	21556	1.85565	2.2076	rau	-	tandem	0.780447
Merged-chr2L-5871015-1	chr2L-690-0	+	4	-2.19643	1.18847	rau	-	chr2L-2274-1	-	8393	0.783398	8.87195	rau	-	convergent	7.68348	2.97983
Merged-chr2L-5877921-2	chr2L-690-0	+	6821	-2.19643	1.18847	rau	-	chr2L-2274-1	-	1226	0.783398	8.87195	rau	-	convergent	7.68348	2.97983
Merged-chr2L-5879868-11	chr2L-690-0	+	8371	-2.19643	1.18847	rau	-	chr2L-697-0	+	26632	1.88501	5.88321	bchs	+	tandem	4.69473	4.08145
Merged-chr2L-5890830-2	chr2L-692-0	+	10757	-2.93211	-1.60318	rau	-	chr2L-697-0	+	15963	1.88501	5.88321	bchs	+	tandem	7.48638	4.81712
Merged-chr2L-5907399-12	chr2L-692-0	+	27053	-2.93211	-1.60318	rau	-	chr2L-2265-1	-	15845	-2.59541	2.98805	CG9016	-	convergent	4.59123	0.336704
Merged-chr2L-5909439-1	chr2L-2268-1	-	1790	-2.44019	1.70226	bchs	+	chr2L-2265-1	-	14295	-2.59541	2.98805	CG9016	-	tandem	1.28579	0.155214
Merged-chr2L-5921124-6	chr2L-2268-1	-	13310	-2.44019	1.70226	bchs	+	chr2L-2265-1	-	2522	-2.59541	2.98805	CG9016	-	tandem	1.28579	0.155214
Merged-chr2L-5943639-2	chr2L-701-0	+	4589	-2.226	2.11323	CR45288	+	chr2L-704-0	+	88	3.28406	7.92425	Gpdh	+	tandem	5.81102	5.51006
Merged-chr2L-5948941-6	chr2L-2261-1	-	4213	-1.60537	3.9758	Gpdh	+	chr2L-705-0	+	282	2.14507	4.67701	CG9044	+	divergent	0.70121	3.75043
Merged-chr2L-5949560-1	chr2L-2261-1	-	4848	-1.60537	3.9758	Gpdh	+	chr2L-708-0	+	18537	-1.66376	1.36267	Ucp4C	+	divergent	2.61313	0.0583918
Merged-chr2L-5964795-4	chr2L-705-0	+	15184	2.14507	4.67701	CG9044	+	chr2L-708-0	+	3249	-1.66376	1.36267	Ucp4C	+	tandem	3.31434	3.80883
Merged-chr2L-5978486-8	chr2L-710-0	+	2268	-2.55654	-2.10996	CR43465	-	chr2L-712-0	+	878	2.74311	3.92114	chic	-	tandem	6.0311	5.29966
Merged-chr2L-5980394-4	chr2L-711-0	+	1442	1.31035	3.52875	chic	-	chr2L-713-0	+	1492	4.15271	6.98067	eIF-4a	+	tandem	3.45192	2.84236
Merged-chr2L-5982480-3	chr2L-2256-1	-	1037	3.85334	7.03531	chic	-	chr2L-2255-1	-	837	0.277049	1.36267	eIF-4a	+	tandem	5.67264	3.5763
Merged-chr2L-5983645-1	chr2L-713-0	+	573	4.15271	6.98067	eIF-4a	+	chr2L-714-0	+	2196	3.21129	7.59744	ifc	+	tandem	0.616768	0.941418
Merged-chr2L-5986606-10	chr2L-2255-1	-	2392	0.277049	1.36267	eIF-4a	+	chr2L-717-0	+	9933	2.3472	6.41363	lid	-	divergent	5.05096	2.07015
Merged-chr2L-5988440-1	chr2L-714-0	+	2009	3.21129	7.59744	ifc	+	chr2L-717-0	+	8678	2.3472	6.41363	lid	-	tandem	1.18381	0.864089
Merged-chr2L-5997341-11	chr2L-714-0	+	10043	3.21129	7.59744	ifc	+	chr2L-2254-1	-	1092	3.49751	7.03317	lid	-	convergent	0.564276	0.286221
Merged-chr2L-5999279-5	chr2L-717-0	+	1258	2.3472	6.41363	lid	-	chr2L-2253-1	-	5135	-1.25183	1.46812	CR43866	+	convergent	4.94551	3.59903
Merged-chr2L-6000338-1	chr2L-718-0	+	658	1.97003	4.43838	lid	-	chr2L-2253-1	-	4421	-1.25183	1.46812	CR43866	+	convergent	2.97026	3.22186
Merged-chr2L-6003020-4	chr2L-718-0	+	3274	1.97003	4.43838	lid	-	chr2L-2253-1	-	1700	-1.25183	1.46812	CR43866	+	convergent	2.97026	3.22186
Merged-chr2L-6003507-1	chr2L-718-0	+	3849	1.97003	4.43838	lid	-	chr2L-2253-1	-	1273	-1.25183	1.46812	CR43866	+	convergent	2.97026	3.22186
Merged-chr2L-6014721-4	chr2L-2252-1	-	3247	-1.32467	-0.129513	CG9098	-	chr2L-2251-1	-	4635	-1.00601	3.12333	H2.0	-	tandem	3.25285	0.318667
Merged-chr2L-6020372-1	chr2L-2251-1	-	834	-1.00601	3.12333	H2.0	-	chr2L-2250-1	-	4116	3.08156	5.33283	CG9107	-	tandem	2.2095	4.08756
Merged-chr2L-6024524-2	chr2L-2251-1	-	4840	-1.00601	3.12333	H2.0	-	chr2L-2249-1	-	13223	2.93992	4.01982	CG9117	-	tandem	0.896488	3.94593
Merged-chr2L-6036905-9	chr2L-2250-1	-	12094	3.08156	5.33283	CG9107	-	chr2L-2249-1	-	740	2.93992	4.01982	CG9117	-	tandem	1.31301	0.141633
Merged-chr2L-6037985-2	chr2L-2250-1	-	13029	3.08156	5.33283	CG9107	-	chr2L-2248-1	-	10352	4.0131	5.18213	CG12393	+	tandem	0.150695	0.931539
Merged-chr2L-6047973-1	chr2L-724-0	+	9657	1.9413	3.96683	CG31643	+	chr2L-2248-1	-	537	4.0131	5.18213	CG12393	+	convergent	1.2153	2.07179
Merged-chr2L-6048737-2	chr2L-724-0	+	10354	1.9413	3.96683	CG31643	+	chr2L-2247-1	-	2328	-0.289654	0.584125	CG9135	+	convergent	3.38271	2.23095
Merged-chr2L-6051010-1	chr2L-725-0	+	1957	4.09881	5.90684	slmo	-	chr2L-2247-1	-	15	-0.289654	0.584125	CG9135	+	convergent	5.32272	4.38846
Merged-chr2L-6063010-11	chr2L-2247-1	-	11002	-0.289654	0.584125	CG9135	+	chr2L-2245-1	-	2464	2.2056	3.26175	Fbw5	-	tandem	2.67763	2.49526
Merged-chr2L-6065967-2	chr2L-2246-1	-	2462	2.11037	3.7435	CG13994	+	chr2L-2244-1	-	4457	1.52221	3.20187	CG9154	-	tandem	0.541638	0.588161
Merged-chr2L-6069106-3	chr2L-728-0	+	2967	2.77126	2.95215	CG9147	+	chr2L-2244-1	-	1389	1.52221	3.20187	CG9154	-	convergent	0.249717	1.24905
Merged-chr2L-6070467-1	chr2L-728-0	+	4301	2.77126	2.95215	CG9147	+	chr2L-2244-1	-	44	1.52221	3.20187	CG9154	-	convergent	0.249717	1.24905
Merged-chr2L-6071108-1	chr2L-2244-1	-	239	1.52221	3.20187	CG9154	-	chr2L-2243-1	-	1657	-2.84486	0.990316	Kr-h2	+	tandem	2.21155	4.36707
Merged-chr2L-6073031-6	chr2L-729-0	+	1570	2.37025	5.5822	Kr-h2	+	chr2L-731-0	+	5302	-1.95281	2.04669	CR9162	+	tandem	3.53551	4.32306
Merged-chr2L-6074153-1	chr2L-2243-1	-	986	-2.84486	0.990316	Kr-h2	+	chr2L-731-0	+	4471	-1.95281	2.04669	CR9162	+	divergent	1.05638	0.892052
Merged-chr2L-6075721-2	chr2L-2243-1	-	2464	-2.84486	0.990316	Kr-h2	+	chr2L-731-0	+	2881	-1.95281	2.04669	CR9162	+	divergent	1.05638	0.892052
Merged-chr2L-6076506-8	chr2L-2243-1	-	3063	-2.84486	0.990316	Kr-h2	+	chr2L-731-0	+	1156	-1.95281	2.04669	CR9162	+	divergent	1.05638	0.892052
Merged-chr2L-6078084-2	chr2L-2243-1	-	4896	-2.84486	0.990316	Kr-h2	+	chr2L-731-0	+	519	-1.95281	2.04669	CR9162	+	divergent	1.05638	0.892052
Merged-chr2L-6078824-7	chr2L-2243-1	-	5480	-2.84486	0.990316	Kr-h2	+	chr2L-733-0	+	3252	-1.1805	2.64997	Kr-h1	+	divergent	1.65965	1.66436
Merged-chr2L-6081401-2	chr2L-2242-1	-	2204	-3.14141	0.584125	CR9162	+	chr2L-733-0	+	979	-1.1805	2.64997	Kr-h1	+	divergent	2.06584	1.96091
Merged-chr2L-6088547-3	chr2L-733-0	+	5697	-1.1805	2.64997	Kr-h1	+	chr2L-735-0	+	2496	-3.01055	4.48309	Kr-h1	+	tandem	1.83312	1.83005
Merged-chr2L-6089221-1	chr2L-733-0	+	6493	-1.1805	2.64997	Kr-h1	+	chr2L-735-0	+	1928	-3.01055	4.48309	Kr-h1	+	tandem	1.83312	1.83005
Merged-chr2L-6091229-9	chr2L-733-0	+	7126	-1.1805	2.64997	Kr-h1	+	chr2L-2238-1	-	6987	2.4447	4.91007	CG9175	-	convergent	2.2601	3.6252
Merged-chr2L-6092462-2	chr2L-735-0	+	823	-3.01055	4.48309	Kr-h1	+	chr2L-2238-1	-	6228	2.4447	4.91007	CG9175	-	convergent	0.426976	5.45525
Merged-chr2L-6093266-1	chr2L-735-0	+	1734	-3.01055	4.48309	Kr-h1	+	chr2L-2238-1	-	5501	2.4447	4.91007	CG9175	-	convergent	0.426976	5.45525
Merged-chr2L-6097836-1	chr2L-735-0	+	6348	-3.01055	4.48309	Kr-h1	+	chr2L-2238-1	-	974	2.4447	4.91007	CG9175	-	convergent	0.426976	5.45525
Merged-chr2L-6098914-9	chr2L-735-0	+	6907	-3.01055	4.48309	Kr-h1	+	chr2L-736-0	+	1039	-2.6612	2.97021	stai	+	tandem	1.51288	0.349355
Merged-chr2L-6110078-4	chr2L-738-0	+	262	-4.69467	0.760541	stai	+	chr2L-2235-1	-	8639	-2.29829	0.487107	CG31642	+	convergent	0.273434	2.39638
Merged-chr2L-6121538-1	chr2L-2235-1	-	2431	-2.29829	0.487107	CG31642	+	chr2L-740-0	+	3527	2.91851	5.90684	Arpc4	+	divergent	5.41974	5.2168
Merged-chr2L-6136509-3	chr2L-2233-1	-	8713	2.93734	5.75364	WDR79	-	chr2L-2228-1	-	14226	-1.16078	0.841268	Muc26B	+	tandem	4.91237	4.09812
Merged-chr2L-6179250-2	chr2L-743-0	+	26956	-3.64073	0.584125	Muc26B	+	chr2L-2223-1	-	758	-0.739276	1.30691	smal		convergent	0.722785	2.90145
Merged-chr2L-6195885-2	chr2L-2223-1	-	15509	-0.739276	1.30691	smal		chr2L-758-0	+	54442	-1.94577	1.18847	Ddr	+	divergent	0.118437	1.2065
Merged-chr2L-6229577-1	chr2L-2223-1	-	49080	-0.739276	1.30691	smal		chr2L-758-0	+	20628	-1.94577	1.18847	Ddr	+	divergent	0.118437	1.2065
Merged-chr2L-6259807-1	chr2L-759-0	+	6743	-2.2411	2.32454	Ddr	+	chr2L-762-0	+	3152	-3.66862	-1.22888	CG13983	-	tandem	3.55342	1.42751
Merged-chr2L-6324225-11	chr2L-762-0	+	60415	-3.66862	-1.22888	CG13983	-	chr2L-767-0	+	11748	-1.9407	0.149437	Pez	-	tandem	1.37831	1.72791
Merged-chr2L-6338213-20	chr2L-767-0	+	456	-1.9407	0.149437	Pez	-	chr2L-2185-1	-	11950	-2.50029	0.841268	CG9498	-	convergent	0.691831	0.559588
Merged-chr2L-6339561-4	chr2L-768-0	+	344	2.82603	6.79681	Cpr	+	chr2L-2185-1	-	11082	-2.50029	0.841268	CG9498	-	convergent	5.95555	5.32632
Merged-chr2L-6343635-8	chr2L-768-0	+	4576	2.82603	6.79681	Cpr	+	chr2L-2185-1	-	7177	-2.50029	0.841268	CG9498	-	convergent	5.95555	5.32632
Merged-chr2L-6356802-4	chr2L-2185-1	-	4878	-2.50029	0.841268	CG9498	-	chr2L-769-0	+	10402	-0.776737	3.58844	CG9505	+	divergent	2.74717	1.72355
Merged-chr2L-6367127-1	chr2L-2183-1	-	10639	-1.9621	1.36267	ppk14	+	chr2L-769-0	+	614	-0.776737	3.58844	CG9505	+	divergent	2.22577	1.18536
Merged-chr2L-6394571-1	chr2L-2181-1	-	17203	-0.755623	0.917716	slam	+	chr2L-2180-1	-	16776	-0.411544	9.10565	DIP-epsilon	-	tandem	8.18793	0.344078
Merged-chr2L-6411250-2	chr2L-2181-1	-	33758	-0.755623	0.917716	slam	+	chr2L-2177-1	-	11894	-1.65376	2.11323	Tig	-	tandem	1.19551	0.898135
Merged-chr2L-6424340-4	chr2L-2177-1	-	871	-1.65376	2.11323	Tig	-	chr2L-2176-1	-	2328	0.206339	1.30691	Fic	+	tandem	0.806316	1.8601
Merged-chr2L-6448547-1	chr2L-779-0	+	3420	-1.07678	3.29079	CG9527	-	chr2L-2175-1	-	7346	2.34259	7.85607	retm	-	convergent	4.56528	3.41937
Merged-chr2L-6455252-3	chr2L-779-0	+	9981	-1.07678	3.29079	CG9527	-	chr2L-2175-1	-	412	2.34259	7.85607	retm	-	convergent	4.56528	3.41937
Merged-chr2L-6455823-1	chr2L-779-0	+	10618	-1.07678	3.29079	CG9527	-	chr2L-781-0	+	398	1.85591	4.4641	frj	+	tandem	1.17331	2.93268
Merged-chr2L-6467725-1	chr2L-2173-1	-	1710	1.04058	4.77787	CG16947	-	chr2L-2172-1	-	6076	2.90411	8.96214	mmy	-	tandem	4.18427	1.86353
Merged-chr2L-6473804-5	chr2L-2173-1	-	7491	1.04058	4.77787	CG16947	-	chr2L-783-0	+	473	-1.17254	2.79889	mmy	-	divergent	1.97899	2.21312
Merged-chr2L-6476896-1	chr2L-783-0	+	2156	-1.17254	2.79889	mmy	-	chr2L-2171-1	-	3402	4.32503	8.3585	Sec61alpha	-	convergent	5.55961	5.49757
Merged-chr2L-6479748-3	chr2L-783-0	+	4771	-1.17254	2.79889	mmy	-	chr2L-2171-1	-	467	4.32503	8.3585	Sec61alpha	-	convergent	5.55961	5.49757
Merged-chr2L-6480399-1	chr2L-783-0	+	5692	-1.17254	2.79889	mmy	-	chr2L-784-0	+	327	2.92274	7.10134	CR45463	-	tandem	4.30245	4.09528
Merged-chr2L-6481269-12	chr2L-2171-1	-	157	4.32503	8.3585	Sec61alpha	-	chr2L-2170-1	-	8574	3.32278	4.92866	CG9548	-	tandem	3.42984	1.00224
Merged-chr2L-6489250-1	chr2L-784-0	+	8237	2.92274	7.10134	CR45463	-	chr2L-2170-1	-	1479	3.32278	4.92866	CG9548	-	convergent	2.17268	0.400044
Merged-chr2L-6490892-2	chr2L-784-0	+	9526	2.92274	7.10134	CR45463	-	chr2L-2169-1	-	3194	-3.13745	3.52875	CG9547	-	convergent	3.57258	6.06018
Merged-chr2L-6498693-3	chr2L-2169-1	-	3934	-3.13745	3.52875	CG9547	-	chr2L-2168-1	-	27	-2.63384	0.760541	CG31637	+	tandem	2.76821	0.503601
Merged-chr2L-6513609-3	chr2L-2168-1	-	14389	-2.63384	0.760541	CG31637	+	chr2L-2163-1	-	22350	0.50271	8.15296	eya	-	tandem	7.39242	3.13655
Merged-chr2L-6527121-2	chr2L-2168-1	-	27953	-2.63384	0.760541	CG31637	+	chr2L-2163-1	-	8895	0.50271	8.15296	eya	-	tandem	7.39242	3.13655
Merged-chr2L-6557356-6	chr2L-2161-1	-	9605	-2.45678	0.149437	eya	-	chr2L-2160-1	-	3634	2.23896	3.99357	CG9596	-	tandem	3.84413	4.69573
Merged-chr2L-6561657-10	chr2L-791-0	+	3340	2.95779	6.22531	COX5B	+	chr2L-792-0	+	386	2.45977	5.6538	Ent2	+	tandem	0.571512	0.498018
Merged-chr2L-6562320-2	chr2L-2160-1	-	383	2.23896	3.99357	CG9596	-	chr2L-2159-1	-	3426	1.78303	4.19131	CG13766	-	tandem	0.19774	0.455922
Merged-chr2L-6566121-2	chr2L-792-0	+	3676	2.45977	5.6538	Ent2	+	chr2L-2153-1	-	34905	-3.94416	1.36267	CG11319	-	convergent	4.29113	6.40393
Merged-chr2L-6610997-5	chr2L-2153-1	-	9539	-3.94416	1.36267	CG11319	-	chr2L-2152-1	-	392	1.53744	4.08758	CG11050	+	tandem	2.72491	5.4816
Merged-chr2L-6617165-1	chr2L-794-0	+	4252	3.48702	7.0428	CG11050	+	chr2L-2148-1	-	4489	-1.19327	2.26726	DIP-iota	-	convergent	4.77554	4.68029
Merged-chr2L-6622804-3	chr2L-2148-1	-	958	-1.19327	2.26726	DIP-iota	-	chr2L-2147-1	-	9497	-0.908288	7.20412	Oatp26F	-	tandem	4.93686	0.284984
Merged-chr2L-6646524-1	chr2L-2147-1	-	13910	-0.908288	7.20412	Oatp26F	-	chr2L-2146-1	-	2437	3.36638	6.64486	CG31635	-	tandem	0.559258	4.27467
Merged-chr2L-6648411-20	chr2L-799-0	+	738	0.753736	0.841268	CG31635	-	chr2L-2145-1	-	8250	-3.00261	1.1254	CG31636	-	convergent	0.28413	3.75634
Merged-chr2L-6649922-2	chr2L-800-0	+	378	2.15269	4.50184	Tango1	+	chr2L-2145-1	-	7830	-3.00261	1.1254	CG31636	-	convergent	3.37644	5.15529
Merged-chr2L-6658472-3	chr2L-2145-1	-	421	-3.00261	1.1254	CG31636	-	chr2L-804-0	+	9237	0.749157	2.91533	Galt	-	divergent	1.78994	3.75176
Merged-chr2L-6667929-3	chr2L-801-0	+	9112	1.05084	3.00567	CG11070	+	chr2L-805-0	+	5660	2.47095	5.66493	CG34310		tandem	2.65926	1.4201
Merged-chr2L-6673946-2	chr2L-2143-1	-	5760	2.31393	7.01588	Galt	-	chr2L-2142-1	-	3467	2.86883	7.15857	Nse1	-	tandem	0.142694	0.554904
Merged-chr2L-6677511-7	chr2L-805-0	+	2852	2.47095	5.66493	CG34310		chr2L-2141-1	-	6590	1.62945	5.4756	Nhe3	-	convergent	0.189332	0.8415
Merged-chr2L-6684796-5	chr2L-2141-1	-	105	1.62945	5.4756	Nhe3	-	chr2L-2140-1	-	1774	1.80742	5.03973	CG11327	-	tandem	0.435866	0.177974
Merged-chr2L-6709344-1	chr2L-2139-1	-	87	-0.306	6.3093	Tsp	-	chr2L-814-0	+	8257	2.14734	6.14012	Aatf	+	divergent	0.169177	2.45334
Merged-chr2L-6717648-1	chr2L-2139-1	-	8193	-0.306	6.3093	Tsp	-	chr2L-2137-1	-	5491	3.32226	5.53748	homer	-	tandem	0.771822	3.62826
Merged-chr2L-6719500-2	chr2L-814-0	+	1844	2.14734	6.14012	Aatf	+	chr2L-2137-1	-	3805	3.32226	5.53748	homer	-	convergent	0.602645	1.17493
Merged-chr2L-6724146-16	chr2L-814-0	+	5091	2.14734	6.14012	Aatf	+	chr2L-817-0	+	12289	-0.849206	1.65837	TTLL3A	-	tandem	4.48175	2.99654
Merged-chr2L-6746339-4	chr2L-818-0	+	3704	-1.77198	3.1865	CG11221	+	chr2L-823-0	+	27554	-1.87956	0.917716	CG17378	+	tandem	2.26878	0.107586
Merged-chr2L-6755459-1	chr2L-818-0	+	12912	-1.77198	3.1865	CG11221	+	chr2L-823-0	+	18532	-1.87956	0.917716	CG17378	+	tandem	2.26878	0.107586
Merged-chr2L-6788863-7	chr2L-2127-1	-	1512	-1.4527	5.20138	nrv1	-	chr2L-829-0	+	3052	-1.80913	0.487107	nrv2	-	divergent	4.71427	0.356433
Merged-chr2L-6792231-1	chr2L-2127-1	-	5174	-1.4527	5.20138	nrv1	-	chr2L-831-0	+	1506	-1.18378	0.760541	nrv2	-	divergent	4.44084	0.268917
Merged-chr2L-6794030-1	chr2L-829-0	+	1529	-1.80913	0.487107	nrv2	-	chr2L-2126-1	-	376	3.49989	7.92077	nrv2	-	convergent	7.43366	5.30902
Merged-chr2L-6794713-2	chr2L-831-0	+	463	-1.18378	0.760541	nrv2	-	chr2L-2125-1	-	1826	-1.60918	3.27634	nrv2	-	convergent	2.5158	0.425401
Merged-chr2L-6795376-1	chr2L-2126-1	-	522	3.49989	7.92077	nrv2	-	chr2L-2125-1	-	1252	-1.60918	3.27634	nrv2	-	tandem	4.64442	5.10907
Merged-chr2L-6797608-2	chr2L-2125-1	-	600	-1.60918	3.27634	nrv2	-	chr2L-833-0	+	1951	-2.01807	9.85968	CR43610	+	divergent	6.58334	0.408893
Merged-chr2L-6809024-2	chr2L-833-0	+	9169	-2.01807	9.85968	CR43610	+	chr2L-838-0	+	12637	-0.909967	8.19052	sens-2	+	tandem	1.66916	1.10811
Merged-chr2L-6809345-1	chr2L-833-0	+	9558	-2.01807	9.85968	CR43610	+	chr2L-838-0	+	12498	-0.909967	8.19052	sens-2	+	tandem	1.66916	1.10811
Merged-chr2L-6809651-1	chr2L-833-0	+	9783	-2.01807	9.85968	CR43610	+	chr2L-838-0	+	12110	-0.909967	8.19052	sens-2	+	tandem	1.66916	1.10811
Merged-chr2L-6816395-2	chr2L-833-0	+	16243	-2.01807	9.85968	CR43610	+	chr2L-838-0	+	5082	-0.909967	8.19052	sens-2	+	tandem	1.66916	1.10811
Merged-chr2L-6817627-2	chr2L-833-0	+	17491	-2.01807	9.85968	CR43610	+	chr2L-838-0	+	3867	-0.909967	8.19052	sens-2	+	tandem	1.66916	1.10811
Merged-chr2L-6818555-1	chr2L-833-0	+	18533	-2.01807	9.85968	CR43610	+	chr2L-838-0	+	3052	-0.909967	8.19052	sens-2	+	tandem	1.66916	1.10811
Merged-chr2L-6819302-1	chr2L-833-0	+	19299	-2.01807	9.85968	CR43610	+	chr2L-838-0	+	2325	-0.909967	8.19052	sens-2	+	tandem	1.66916	1.10811
Merged-chr2L-6821461-7	chr2L-833-0	+	19977	-2.01807	9.85968	CR43610	+	chr2L-2118-1	-	7028	-2.88122	1.1254	sens-2	+	convergent	8.73429	0.863142
Merged-chr2L-6824825-4	chr2L-838-0	+	1758	-0.909967	8.19052	sens-2	+	chr2L-2118-1	-	4582	-2.88122	1.1254	sens-2	+	convergent	7.06512	1.97125
Merged-chr2L-6827702-10	chr2L-838-0	+	4097	-0.909967	8.19052	sens-2	+	chr2L-2118-1	-	910	-2.88122	1.1254	sens-2	+	convergent	7.06512	1.97125
Merged-chr2L-6829595-1	chr2L-838-0	+	7566	-0.909967	8.19052	sens-2	+	chr2L-2118-1	-	569	-2.88122	1.1254	sens-2	+	convergent	7.06512	1.97125
Merged-chr2L-6830145-1	chr2L-838-0	+	8083	-0.909967	8.19052	sens-2	+	chr2L-839-0	+	317	-3.18166	2.43271	sens-2	+	tandem	5.75781	2.27169
Merged-chr2L-6830858-1	chr2L-839-0	+	50	-3.18166	2.43271	sens-2	+	chr2L-840-0	+	2693	-3.39679	1.94076	sens-2	+	tandem	0.491945	0.215129
Merged-chr2L-6831579-1	chr2L-839-0	+	721	-3.18166	2.43271	sens-2	+	chr2L-840-0	+	1922	-3.39679	1.94076	sens-2	+	tandem	0.491945	0.215129
Merged-chr2L-6832396-1	chr2L-839-0	+	1490	-3.18166	2.43271	sens-2	+	chr2L-840-0	+	1057	-3.39679	1.94076	sens-2	+	tandem	0.491945	0.215129
Merged-chr2L-6833079-1	chr2L-839-0	+	2199	-3.18166	2.43271	sens-2	+	chr2L-840-0	+	400	-3.39679	1.94076	sens-2	+	tandem	0.491945	0.215129
Merged-chr2L-6833815-3	chr2L-839-0	+	2845	-3.18166	2.43271	sens-2	+	chr2L-843-0	+	18097	2.96522	5.28312	Rca1	+	tandem	2.85042	6.14688
Merged-chr2L-6834717-1	chr2L-840-0	+	827	-3.39679	1.94076	sens-2	+	chr2L-843-0	+	17443	2.96522	5.28312	Rca1	+	tandem	3.34236	6.36201
Merged-chr2L-6836244-1	chr2L-840-0	+	2379	-3.39679	1.94076	sens-2	+	chr2L-843-0	+	15940	2.96522	5.28312	Rca1	+	tandem	3.34236	6.36201
Merged-chr2L-6846296-1	chr2L-840-0	+	12513	-3.39679	1.94076	sens-2	+	chr2L-843-0	+	5970	2.96522	5.28312	Rca1	+	tandem	3.34236	6.36201
Merged-chr2L-6852277-5	chr2L-840-0	+	18136	-3.39679	1.94076	sens-2	+	chr2L-2113-1	-	11116	-2.60827	-0.129513	Nha1	-	convergent	2.07028	0.788515
Merged-chr2L-6853301-4	chr2L-843-0	+	569	2.96522	5.28312	Rca1	+	chr2L-2113-1	-	10265	-2.60827	-0.129513	Nha1	-	convergent	5.41264	5.5735
Merged-chr2L-6854141-4	chr2L-843-0	+	1590	2.96522	5.28312	Rca1	+	chr2L-2113-1	-	9473	-2.60827	-0.129513	Nha1	-	convergent	5.41264	5.5735
Merged-chr2L-6907969-1	chr2L-847-0	+	15298	-3.44219	1.1254	Nlg2	+	chr2L-852-0	+	11117	3.00208	3.67908	x16	-	tandem	2.55368	6.44426
Merged-chr2L-6913434-10	chr2L-850-0	+	4622	2.86399	5.11066	Rat1	+	chr2L-852-0	+	5066	3.00208	3.67908	x16	-	tandem	1.43158	0.138085
Merged-chr2L-6918587-1	chr2L-850-0	+	10255	2.86399	5.11066	Rat1	+	chr2L-852-0	+	523	3.00208	3.67908	x16	-	tandem	1.43158	0.138085
Merged-chr2L-6919378-1	chr2L-850-0	+	11172	2.86399	5.11066	Rat1	+	chr2L-2107-1	-	476	4.44622	6.83181	x16	-	convergent	1.72115	1.58222
Merged-chr2L-6922316-1	chr2L-2106-1	-	500	2.05602	3.41467	Hrb27C	+	chr2L-2105-1	-	1714	-1.51727	0.990316	Hrb27C	+	tandem	2.42435	3.57329
Merged-chr2L-6928947-6	chr2L-2105-1	-	4475	-1.51727	0.990316	Hrb27C	+	chr2L-2103-1	-	10679	-0.83233	2.55742	CG18304	-	tandem	1.56711	0.684941
Merged-chr2L-6945315-1	chr2L-2103-1	-	5252	-0.83233	2.55742	CG18304	-	chr2L-859-0	+	130	-1.6407	0.841268	Fgop2	-	divergent	1.71615	0.808366
Merged-chr2L-6948789-1	chr2L-859-0	+	3027	-1.6407	0.841268	Fgop2	-	chr2L-2101-1	-	1237	2.91439	4.33762	Gas41	-	convergent	3.49636	4.55509
Merged-chr2L-6949971-1	chr2L-859-0	+	4158	-1.6407	0.841268	Fgop2	-	chr2L-2101-1	-	4	2.91439	4.33762	Gas41	-	convergent	3.49636	4.55509
Merged-chr2L-6950671-3	chr2L-2101-1	-	65	2.91439	4.33762	Gas41	-	chr2L-2100-1	-	5782	1.86778	5.9393	CG13775	-	tandem	1.60167	1.04662
Merged-chr2L-6956935-4	chr2L-861-0	+	6240	2.53976	3.95781	SA	+	chr2L-2099-1	-	6787	3.23529	6.00648	sip2	-	convergent	2.04867	0.69553
Merged-chr2L-6960297-3	chr2L-862-0	+	2887	2.08545	4.20663	CG3430	+	chr2L-2099-1	-	3435	3.23529	6.00648	sip2	-	convergent	1.79985	1.14984
Merged-chr2L-6964537-1	chr2L-2099-1	-	301	3.23529	6.00648	sip2	-	chr2L-2098-1	-	2922	4.58663	7.54116	smt3	-	tandem	1.53468	1.35134
Merged-chr2L-6971775-2	chr2L-2098-1	-	3926	4.58663	7.54116	smt3	-	chr2L-2096-1	-	19489	3.60485	3.46649	CR44326	+	tandem	4.07467	0.981778
Merged-chr2L-7008951-1	chr2L-2096-1	-	17349	3.60485	3.46649	CR44326	+	chr2L-869-0	+	97	0.0109021	1.94076	uif	-	divergent	1.52573	3.59395
Merged-chr2L-7009887-1	chr2L-869-0	+	507	0.0109021	1.94076	uif	-	chr2L-870-0	+	3247	0.588825	0.990316	CG43322	+	tandem	0.950447	0.577923
Merged-chr2L-7013386-1	chr2L-2095-1	-	3109	2.55676	7.42728	uif	-	chr2L-2094-1	-	13691	2.91459	4.69341	CG31908	-	tandem	2.73387	0.357825
Merged-chr2L-7027389-3	chr2L-870-0	+	13477	0.588825	0.990316	CG43322	+	chr2L-2093-1	-	4847	2.38885	3.30509	Rab30	-	convergent	2.31477	1.80002
Merged-chr2L-7032690-3	chr2L-871-0	+	4788	1.4901	2.79889	MME1	+	chr2L-2092-1	-	5982	-0.205085	1.74485	milt	+	convergent	1.05404	1.69519
Merged-chr2L-7038114-1	chr2L-872-0	+	5102	3.71445	5.86643	Caper	+	chr2L-2092-1	-	512	-0.205085	1.74485	milt	+	convergent	4.12158	3.91953
Merged-chr2L-7038841-1	chr2L-872-0	+	5820	3.71445	5.86643	Caper	+	chr2L-2091-1	-	1716	-1.70291	2.53333	milt	+	convergent	3.3331	5.41736
Merged-chr2L-7042325-1	chr2L-873-0	+	8	2.28165	4.25163	milt	+	chr2L-874-0	+	6779	4.44864	5.83966	milt	+	tandem	1.58803	2.16699
Merged-chr2L-7043233-1	chr2L-873-0	+	931	2.28165	4.25163	milt	+	chr2L-874-0	+	5886	4.44864	5.83966	milt	+	tandem	1.58803	2.16699
Merged-chr2L-7048988-5	chr2L-873-0	+	6370	2.28165	4.25163	milt	+	chr2L-2088-1	-	460	-1.31863	2.48389	milt	+	convergent	1.76773	3.60028
Merged-chr2L-7049968-2	chr2L-874-0	+	375	4.44864	5.83966	milt	+	chr2L-2087-1	-	6668	-0.588563	1.74485	Mnn1	+	convergent	4.09481	5.0372
Merged-chr2L-7050738-1	chr2L-2088-1	-	541	-1.31863	2.48389	milt	+	chr2L-2087-1	-	5925	-0.588563	1.74485	Mnn1	+	tandem	0.739046	0.730067
Merged-chr2L-7056484-9	chr2L-2088-1	-	6083	-1.31863	2.48389	milt	+	chr2L-875-0	+	6704	2.90193	4.69341	Sem1	+	divergent	2.20952	4.22056
Merged-chr2L-7057677-2	chr2L-2087-1	-	602	-0.588563	1.74485	Mnn1	+	chr2L-875-0	+	6104	2.90193	4.69341	Sem1	+	divergent	2.94857	3.49049
Merged-chr2L-7064125-2	chr2L-2087-1	-	6902	-0.588563	1.74485	Mnn1	+	chr2L-2084-1	-	1354	2.6818	4.77787	Nuf2	-	tandem	3.03303	3.27036
Merged-chr2L-7065642-3	chr2L-875-0	+	1227	2.90193	4.69341	Sem1	+	chr2L-876-0	+	1850	-3.51145	1.05944	CG11289	+	tandem	3.63398	6.41337
Merged-chr2L-7069631-2	chr2L-876-0	+	1352	-3.51145	1.05944	CG11289	+	chr2L-2083-1	-	14622	-1.45005	3.51651	Pvf2	-	convergent	2.45708	2.0614
Merged-chr2L-7102624-3	chr2L-2083-1	-	17843	-1.45005	3.51651	Pvf2	-	chr2L-2081-1	-	31422	0.355578	6.40701	Pvf3	-	tandem	2.8905	1.80563
Merged-chr2L-7134190-1	chr2L-2083-1	-	49336	-1.45005	3.51651	Pvf2	-	chr2L-892-0	+	5554	-3.7161	-1.60318	CR44612	+	divergent	5.11969	2.26605
Merged-chr2L-7136874-1	chr2L-2081-1	-	2593	0.355578	6.40701	Pvf3	-	chr2L-892-0	+	2969	-3.7161	-1.60318	CR44612	+	divergent	8.01019	4.07168
Merged-chr2L-7138661-2	chr2L-2081-1	-	4285	0.355578	6.40701	Pvf3	-	chr2L-892-0	+	1045	-3.7161	-1.60318	CR44612	+	divergent	8.01019	4.07168
Merged-chr2L-7152189-1	chr2L-893-0	+	8113	-0.969412	1.05944	CR44612	+	chr2L-2080-1	-	5355	-1.03115	7.25104	Pvf3	-	convergent	6.19161	0.0617366
Merged-chr2L-7181941-6	chr2L-2080-1	-	23851	-1.03115	7.25104	Pvf3	-	chr2L-898-0	+	82	1.90651	3.29079	CG4495	+	divergent	3.96026	2.93766
Merged-chr2L-7182542-2	chr2L-898-0	+	13	1.90651	3.29079	CG4495	+	chr2L-2078-1	-	11538	2.0182	4.49561	CG4497	-	convergent	1.20483	0.111692
Merged-chr2L-7194266-1	chr2L-898-0	+	11914	1.90651	3.29079	CG4495	+	chr2L-900-0	+	11	-1.46599	2.40642	CG4497	-	tandem	0.884373	3.3725
Merged-chr2L-7204348-1	chr2L-900-0	+	9897	-1.46599	2.40642	CG4497	-	chr2L-904-0	+	14427	-0.102781	0.760541	CG13784	-	tandem	1.64588	1.36321
Merged-chr2L-7208828-10	chr2L-900-0	+	14207	-1.46599	2.40642	CG4497	-	chr2L-904-0	+	9765	-0.102781	0.760541	CG13784	-	tandem	1.64588	1.36321
Merged-chr2L-7211866-1	chr2L-900-0	+	17422	-1.46599	2.40642	CG4497	-	chr2L-904-0	+	6917	-0.102781	0.760541	CG13784	-	tandem	1.64588	1.36321
Merged-chr2L-7219450-2	chr2L-904-0	+	324	-0.102781	0.760541	CG13784	-	chr2L-2077-1	-	322	3.18319	9.10488	CG13784	-	convergent	8.34434	3.28597
Merged-chr2L-7220036-1	chr2L-904-0	+	971	-0.102781	0.760541	CG13784	-	chr2L-2076-1	-	2828	2.69637	5.29392	ico	-	convergent	4.53338	2.79915
Merged-chr2L-7223024-2	chr2L-2077-1	-	2735	3.18319	9.10488	CG13784	-	chr2L-906-0	+	11053	-2.59891	1.30691	CG43800	-	divergent	7.79797	5.7821
Merged-chr2L-7229693-4	chr2L-2076-1	-	6427	2.69637	5.29392	ico	-	chr2L-906-0	+	4382	-2.59891	1.30691	CG43800	-	divergent	3.98701	5.29528
Merged-chr2L-7245522-1	chr2L-2075-1	-	4785	1.13177	3.66805	Ndae1	-	chr2L-909-0	+	1919	-2.18511	1.70226	Ndae1	-	divergent	1.9658	3.31688
Merged-chr2L-7249610-8	chr2L-909-0	+	1674	-2.18511	1.70226	Ndae1	-	chr2L-911-0	+	16814	-3.83016	1.70226	CG31909	+	tandem	0	1.64505
Merged-chr2L-7254766-1	chr2L-2073-1	-	5154	0.431204	7.30719	Ndae1	-	chr2L-911-0	+	11873	-3.83016	1.70226	CG31909	+	divergent	5.60493	4.26137
Merged-chr2L-7258288-2	chr2L-2073-1	-	8632	0.431204	7.30719	Ndae1	-	chr2L-911-0	+	8286	-3.83016	1.70226	CG31909	+	divergent	5.60493	4.26137
Merged-chr2L-7277276-1	chr2L-911-0	+	10523	-3.83016	1.70226	CG31909	+	chr2L-2071-1	-	10090	-0.745905	2.53333	Wnt4	-	convergent	0.831069	3.08426
Merged-chr2L-7281651-2	chr2L-2072-1	-	4316	-0.915374	9.0153	Wnt4	-	chr2L-2071-1	-	5660	-0.745905	2.53333	Wnt4	-	tandem	6.48198	0.169469
Merged-chr2L-7285331-1	chr2L-2072-1	-	8038	-0.915374	9.0153	Wnt4	-	chr2L-2071-1	-	2029	-0.745905	2.53333	Wnt4	-	tandem	6.48198	0.169469
Merged-chr2L-7297028-2	chr2L-915-0	+	147	-1.97795	2.23774	wg	+	chr2L-916-0	+	9731	3.1283	8.61176	wg	+	tandem	6.37402	5.10625
Merged-chr2L-7299522-1	chr2L-915-0	+	2769	-1.97795	2.23774	wg	+	chr2L-916-0	+	7410	3.1283	8.61176	wg	+	tandem	6.37402	5.10625
Merged-chr2L-7306934-9	chr2L-915-0	+	10012	-1.97795	2.23774	wg	+	chr2L-2065-1	-	4965	-1.85609	1.05944	wg	+	convergent	1.1783	0.121859
Merged-chr2L-7310776-2	chr2L-916-0	+	3208	3.1283	8.61176	wg	+	chr2L-2065-1	-	1213	-1.85609	1.05944	wg	+	convergent	7.55232	4.98439
Merged-chr2L-7315734-1	chr2L-2065-1	-	3408	-1.85609	1.05944	wg	+	chr2L-2063-1	-	4599	-2.06916	0.841268	CR45304	-	tandem	0.218169	0.213062
Merged-chr2L-7325457-2	chr2L-2063-1	-	4784	-2.06916	0.841268	CR45304	-	chr2L-918-0	+	3653	-1.19003	1.05944	CR45304	-	divergent	0.218169	0.879131
Merged-chr2L-7328398-5	chr2L-2063-1	-	7821	-2.06916	0.841268	CR45304	-	chr2L-918-0	+	711	-1.19003	1.05944	CR45304	-	divergent	0.218169	0.879131
Merged-chr2L-7388280-1	chr2L-925-0	+	10593	-2.57754	5.2975	ninaC	+	chr2L-2049-1	-	10458	-1.7098	2.73694	CG5160	-	convergent	2.56056	0.867738
Merged-chr2L-7399482-1	chr2L-2049-1	-	616	-1.7098	2.73694	CG5160	-	chr2L-930-0	+	3594	0.624363	4.24422	CG5171	+	divergent	1.50729	2.33416
Merged-chr2L-7411818-4	chr2L-2048-1	-	1704	0.709633	3.34716	CG5181	-	chr2L-931-0	+	345	2.01802	5.49444	chm	+	divergent	2.14728	1.30839
Merged-chr2L-7412415-3	chr2L-2047-1	-	532	0.432949	3.13939	CG15818	+	chr2L-2043-1	-	8037	-1.64621	1.46812	CR43857	+	tandem	1.67127	2.07916
Merged-chr2L-7418540-1	chr2L-931-0	+	5993	2.01802	5.49444	chm	+	chr2L-2043-1	-	2046	-1.64621	1.46812	CR43857	+	convergent	4.02632	3.66423
Merged-chr2L-7426782-8	chr2L-2043-1	-	5608	-1.64621	1.46812	CR43857	+	chr2L-2038-1	-	6217	-2.90851	1.70226	CG5958	-	tandem	0.23414	1.2623
Merged-chr2L-7431033-1	chr2L-932-0	+	4014	2.09641	6.19683	muc	+	chr2L-2038-1	-	2458	-2.90851	1.70226	CG5958	-	convergent	4.49457	5.00492
Merged-chr2L-7452272-2	chr2L-2036-1	-	848	-4.71765	1.97694	santa-maria	-	chr2L-937-0	+	14145	-3.58343	2.11323	CG6055	+	divergent	0.136282	1.13421
Merged-chr2L-7456025-1	chr2L-2036-1	-	4685	-4.71765	1.97694	santa-maria	-	chr2L-937-0	+	10434	-3.58343	2.11323	CG6055	+	divergent	0.136282	1.13421
Merged-chr2L-7456996-2	chr2L-2036-1	-	5560	-4.71765	1.97694	santa-maria	-	chr2L-937-0	+	9366	-3.58343	2.11323	CG6055	+	divergent	0.136282	1.13421
Merged-chr2L-7470971-2	chr2L-937-0	+	4015	-3.58343	2.11323	CG6055	+	chr2L-940-0	+	17875	-3.46176	-2.10996	Ziz	-	tandem	4.22319	0.121673
Merged-chr2L-7496361-2	chr2L-943-0	+	386	-0.117263	1.30691	Ziz	-	chr2L-2033-1	-	34120	3.45958	8.52278	RapGAP1	-	convergent	7.21587	3.57685
Merged-chr2L-7530470-1	chr2L-2034-1	-	33950	1.44379	6.06016	Ziz	-	chr2L-2033-1	-	48	3.45958	8.52278	RapGAP1	-	tandem	2.46261	2.01579
Merged-chr2L-7535145-3	chr2L-952-0	+	1958	-0.85172	3.17096	RapGAP1	-	chr2L-955-0	+	5659	-1.5651	-2.89803	RapGAP1	-	tandem	6.06899	0.713376
Merged-chr2L-7543936-7	chr2L-955-0	+	2456	-1.5651	-2.89803	RapGAP1	-	chr2L-2030-1	-	23699	-5.55733	1.1254	CR46063	+	convergent	4.02343	3.99223
Merged-chr2L-7550730-1	chr2L-2032-1	-	6131	2.85939	7.26391	RapGAP1	-	chr2L-2030-1	-	17486	-5.55733	1.1254	CR46063	+	tandem	6.13852	8.41672
Merged-chr2L-7593017-1	chr2L-2027-1	-	13921	-3.09107	-1.22888	RapGAP1	-	chr2L-967-0	+	3161	-0.994854	0.675028	CR45370	+	divergent	1.9039	2.09621
Merged-chr2L-7620899-6	chr2L-968-0	+	12471	-2.91018	0.841268	CG6739	+	chr2L-2022-1	-	3296	-0.591484	3.83505	CR44799	+	convergent	2.99379	2.3187
Merged-chr2L-7633210-1	chr2L-2021-1	-	5644	-2.30834	1.36267	CR44799	+	chr2L-2015-1	-	41518	-2.86634	1.56638	Slob	-	tandem	0.203706	0.557995
Merged-chr2L-7636772-1	chr2L-2020-1	-	3386	-4.74027	1.24891	CR44799	+	chr2L-2015-1	-	37889	-2.86634	1.56638	Slob	-	tandem	0.317471	1.87393
Merged-chr2L-7641767-2	chr2L-2020-1	-	8412	-4.74027	1.24891	CR44799	+	chr2L-2015-1	-	32924	-2.86634	1.56638	Slob	-	tandem	0.317471	1.87393
Merged-chr2L-7690036-2	chr2L-980-0	+	8937	-1.25825	1.18847	Myo28B1	+	chr2L-2011-1	-	11535	-2.34729	4.52034	Tep2	-	convergent	3.33187	1.08904
Merged-chr2L-7693705-1	chr2L-980-0	+	12610	-1.25825	1.18847	Myo28B1	+	chr2L-2011-1	-	7862	-2.34729	4.52034	Tep2	-	convergent	3.33187	1.08904
Merged-chr2L-7702128-1	chr2L-2011-1	-	362	-2.34729	4.52034	Tep2	-	chr2L-981-0	+	518	-1.29697	1.65837	Tep3	+	divergent	2.86197	1.05032
Merged-chr2L-7702702-1	chr2L-2011-1	-	965	-2.34729	4.52034	Tep2	-	chr2L-982-0	+	8623	-2.43209	5.937	Ntl	+	divergent	1.41666	0.0847996
Merged-chr2L-7782958-1	chr2L-2004-1	-	214	-2.02737	1.41636	CG7154	+	chr2L-2003-1	-	16738	1.88417	6.14012	Herp	-	tandem	4.72376	3.91154
Merged-chr2L-7809086-9	chr2L-2002-1	-	6116	-0.964454	-2.10996	r2d2	+	chr2L-996-0	+	493	1.51018	9.34658	LanB1	+	divergent	11.4565	2.47463
Merged-chr2L-7811515-5	chr2L-2001-1	-	318	-1.05213	3.99357	cdc14	-	chr2L-1996-1	-	15095	3.81775	7.74374	Rack1	-	tandem	3.75017	4.86988
Merged-chr2L-7819137-5	chr2L-1999-1	-	6926	-1.40827	0.270989	LanB1	+	chr2L-1996-1	-	7917	3.81775	7.74374	Rack1	-	tandem	7.47275	5.22601
Merged-chr2L-7827176-1	chr2L-1999-1	-	14979	-1.40827	0.270989	LanB1	+	chr2L-997-0	+	429	3.76309	6.36155	mts	+	divergent	6.09056	5.17136
Merged-chr2L-7828755-19	chr2L-1996-1	-	353	3.81775	7.74374	Rack1	-	chr2L-1993-1	-	25322	-1.79148	5.56448	CG14535	-	tandem	2.17926	5.60923
Merged-chr2L-7838217-2	chr2L-1995-1	-	9041	1.0994	1.05944	mts	+	chr2L-1993-1	-	17125	-1.79148	5.56448	CG14535	-	tandem	4.50504	2.89089
Merged-chr2L-7856608-2	chr2L-1993-1	-	1123	-1.79148	5.56448	CG14535	-	chr2L-998-0	+	1476	-0.753463	2.23774	lectin-28C	+	divergent	3.32674	1.03802
Merged-chr2L-7874182-6	chr2L-999-0	+	1218	-2.0198	11.39	CR45364	-	chr2L-1000-0	+	2468	-2.6321	1.56638	spz3	-	tandem	9.82367	0.612294
Merged-chr2L-7877899-3	chr2L-1000-0	+	699	-2.6321	1.56638	spz3	-	chr2L-1001-0	+	917	-2.15763	1.18847	spz3	-	tandem	0.377904	0.47447
Merged-chr2L-7884273-2	chr2L-1001-0	+	5149	-2.15763	1.18847	spz3	-	chr2L-1989-1	-	986	2.73607	5.52531	SmE	-	convergent	4.33684	4.8937
Merged-chr2L-7885752-7	chr2L-1001-0	+	5947	-2.15763	1.18847	spz3	-	chr2L-1988-1	-	742	2.8286	7.7845	CG7102	-	convergent	6.59603	4.98623
Merged-chr2L-7887234-2	chr2L-1002-0	+	1404	1.80315	4.01982	CG34132	+	chr2L-1980-1	-	96820	1.20978	6.83797	Snoo	-	convergent	2.81815	0.593372
Merged-chr2L-7890898-3	chr2L-1988-1	-	3230	2.8286	7.7845	CG7102	-	chr2L-1980-1	-	93291	1.20978	6.83797	Snoo	-	tandem	0.946536	1.61882
Merged-chr2L-7984287-2	chr2L-1988-1	-	96607	2.8286	7.7845	CG7102	-	chr2L-1011-0	+	683	-0.494619	5.23164	CG7231	+	divergent	2.55286	3.32322
Merged-chr2L-7990633-1	chr2L-1011-0	+	5271	-0.494619	5.23164	CG7231	+	chr2L-1012-0	+	774	-1.61885	1.65837	pes	-	tandem	3.57327	1.12424
Merged-chr2L-7991733-3	chr2L-1011-0	+	6187	-0.494619	5.23164	CG7231	+	chr2L-1978-1	-	2241	2.32348	8.54629	pes	-	convergent	3.31465	2.8181
Merged-chr2L-7994047-1	chr2L-1979-1	-	2096	2.00702	6.35641	pes	-	chr2L-1978-1	-	48	2.32348	8.54629	pes	-	tandem	2.18988	0.316456
Merged-chr2L-7994699-1	chr2L-1013-0	+	39	-0.0695222	0.675028	CR44996	+	chr2L-1977-1	-	2909	-2.14784	2.67221	CG7227	-	convergent	1.99718	2.07832
Merged-chr2L-7997570-3	chr2L-1013-0	+	2821	-0.0695222	0.675028	CR44996	+	chr2L-1014-0	+	1104	3.47623	8.41934	Sirup	+	tandem	7.74431	3.54576
Merged-chr2L-7998896-1	chr2L-1977-1	-	1095	-2.14784	2.67221	CG7227	-	chr2L-1015-0	+	4281	-1.57966	2.2076	Wwox	-	divergent	0.464605	0.568181
Merged-chr2L-8003246-1	chr2L-1014-0	+	4238	3.47623	8.41934	Sirup	+	chr2L-1976-1	-	819	0.415489	1.18847	Wwox	-	convergent	7.23087	3.06074
Merged-chr2L-8031485-5	chr2L-1021-0	+	1271	3.62872	6.65885	baf	+	chr2L-1968-1	-	10742	3.18857	5.8616	RpL36A	-	convergent	0.797253	0.440149
Merged-chr2L-8043596-1	chr2L-1968-1	-	455	3.18857	5.8616	RpL36A	-	chr2L-1965-1	-	27770	1.99352	6.13212	poe	-	tandem	0.270524	1.19505
Merged-chr2L-8071619-2	chr2L-1022-0	+	28031	2.0703	5.57926	CG7466	+	chr2L-1023-0	+	1133	2.05103	6.23654	Trf	+	tandem	0.657282	0.0192744
Merged-chr2L-8072889-1	chr2L-1965-1	-	961	1.99352	6.13212	poe	-	chr2L-1024-0	+	8658	3.50141	5.1508	CR45257	+	divergent	0.981318	1.50789
Merged-chr2L-8081766-6	chr2L-1023-0	+	8663	2.05103	6.23654	Trf	+	chr2L-1964-1	-	879	2.94946	5.85432	CR45257	+	convergent	0.382223	0.898431
Merged-chr2L-8084216-22	chr2L-1024-0	+	455	3.50141	5.1508	CR45257	+	chr2L-1963-1	-	1345	-1.47148	2.62738	Bsg	+	convergent	2.52342	4.97289
Merged-chr2L-8088441-1	chr2L-1026-0	+	118	2.09464	6.37686	Bsg	+	chr2L-1027-0	+	28900	-2.16816	2.32454	mon2	-	tandem	4.05232	4.26281
Merged-chr2L-8127250-2	chr2L-1027-0	+	9411	-2.16816	2.32454	mon2	-	chr2L-1951-1	-	16411	0.703235	3.49172	CG42762	-	convergent	1.16718	2.8714
Merged-chr2L-8134151-2	chr2L-1029-0	+	7035	2.07119	7.00606	CG8668	+	chr2L-1951-1	-	9763	0.703235	3.49172	CG42762	-	convergent	3.51435	1.36796
Merged-chr2L-8137748-1	chr2L-1029-0	+	10569	2.07119	7.00606	CG8668	+	chr2L-1951-1	-	6121	0.703235	3.49172	CG42762	-	convergent	3.51435	1.36796
Merged-chr2L-8148844-3	chr2L-1030-0	+	2924	-1.19545	1.70226	CG43394	+	chr2L-1950-1	-	7740	-0.0743413	2.14538	PAPLA1	-	convergent	0.443119	1.12111
Merged-chr2L-8157121-1	chr2L-1950-1	-	8	-0.0743413	2.14538	PAPLA1	-	chr2L-1949-1	-	4999	2.02731	4.16018	CG8498	-	tandem	2.0148	2.10165
Merged-chr2L-8162371-1	chr2L-1950-1	-	5261	-0.0743413	2.14538	PAPLA1	-	chr2L-1032-0	+	386	1.71128	8.32775	Piezo	+	divergent	6.18237	1.78562
Merged-chr2L-8163119-1	chr2L-1949-1	-	583	2.02731	4.16018	CG8498	-	chr2L-1947-1	-	3801	-0.928242	1.82643	Piezo	+	tandem	2.33375	2.95555
Merged-chr2L-8166042-3	chr2L-1032-0	+	2646	1.71128	8.32775	Piezo	+	chr2L-1947-1	-	710	-0.928242	1.82643	Piezo	+	convergent	6.50131	2.63952
Merged-chr2L-8206137-2	chr2L-1940-1	-	794	-3.76778	2.81896	SLC5A11	-	chr2L-1034-0	+	3261	0.71925	1.41636	Su(var)205	-	divergent	1.4026	4.48703
Merged-chr2L-8211340-2	chr2L-1034-0	+	1650	0.71925	1.41636	Su(var)205	-	chr2L-1938-1	-	1258	1.6631	3.49172	CG8372	-	convergent	2.07536	0.943849
Merged-chr2L-8212855-10	chr2L-1035-0	+	741	3.05179	3.96683	Ssb-c31a	+	chr2L-1036-0	+	547	1.84517	6.75445	CG8353	+	tandem	2.78762	1.20663
Merged-chr2L-8214212-2	chr2L-1938-1	-	1095	1.6631	3.49172	CG8372	-	chr2L-1037-0	+	7697	-1.18387	-0.931955	Snx6	-	divergent	4.42367	2.84697
Merged-chr2L-8232937-2	chr2L-1037-0	+	10646	-1.18387	-0.931955	Snx6	-	chr2L-1937-1	-	6778	0.154594	5.97775	Pvr	-	convergent	6.9097	1.33846
Merged-chr2L-8238701-1	chr2L-1037-0	+	16536	-1.18387	-0.931955	Snx6	-	chr2L-1937-1	-	1116	0.154594	5.97775	Pvr	-	convergent	6.9097	1.33846
Merged-chr2L-8276574-6	chr2L-1048-0	+	92	-1.80713	1.05944	Btk29A	-	chr2L-1934-1	-	892	1.97848	8.99229	Btk29A	-	convergent	7.93285	3.78561
Merged-chr2L-8277670-1	chr2L-1048-0	+	1322	-1.80713	1.05944	Btk29A	-	chr2L-1051-0	+	12819	-2.85564	9.74749	CR43752	+	tandem	8.68805	1.04851
Merged-chr2L-8278443-2	chr2L-1934-1	-	597	1.97848	8.99229	Btk29A	-	chr2L-1051-0	+	12077	-2.85564	9.74749	CR43752	+	divergent	0.755203	4.83411
Merged-chr2L-8280417-1	chr2L-1934-1	-	2534	1.97848	8.99229	Btk29A	-	chr2L-1051-0	+	10101	-2.85564	9.74749	CR43752	+	divergent	0.755203	4.83411
Merged-chr2L-8286818-1	chr2L-1934-1	-	9002	1.97848	8.99229	Btk29A	-	chr2L-1051-0	+	3766	-2.85564	9.74749	CR43752	+	divergent	0.755203	4.83411
Merged-chr2L-8287661-1	chr2L-1934-1	-	9776	1.97848	8.99229	Btk29A	-	chr2L-1051-0	+	2855	-2.85564	9.74749	CR43752	+	divergent	0.755203	4.83411
Merged-chr2L-8288731-2	chr2L-1934-1	-	10762	1.97848	8.99229	Btk29A	-	chr2L-1051-0	+	1701	-2.85564	9.74749	CR43752	+	divergent	0.755203	4.83411
Merged-chr2L-8290107-8	chr2L-1934-1	-	11747	1.97848	8.99229	Btk29A	-	chr2L-1051-0	+	109	-2.85564	9.74749	CR43752	+	divergent	0.755203	4.83411
Merged-chr2L-8291289-3	chr2L-1934-1	-	12924	1.97848	8.99229	Btk29A	-	chr2L-1052-0	+	5335	-3.71585	3.31925	Btk29A	-	divergent	5.67303	5.69433
Merged-chr2L-8294503-5	chr2L-1933-1	-	2747	0.570791	1.41636	CR43752	+	chr2L-1052-0	+	2433	-3.71585	3.31925	Btk29A	-	divergent	1.9029	4.28664
Merged-chr2L-8295916-1	chr2L-1933-1	-	4500	0.570791	1.41636	CR43752	+	chr2L-1052-0	+	1253	-3.71585	3.31925	Btk29A	-	divergent	1.9029	4.28664
Merged-chr2L-8297141-9	chr2L-1933-1	-	4996	0.570791	1.41636	CR43752	+	chr2L-1054-0	+	2912	1.25418	2.23774	Btk29A	-	divergent	0.82138	0.683392
Merged-chr2L-8300250-18	chr2L-1932-1	-	548	0.290002	2.69411	Btk29A	-	chr2L-1931-1	-	1784	2.93527	4.76758	wol	-	tandem	2.07347	2.64527
Merged-chr2L-8301696-3	chr2L-1054-0	+	769	1.25418	2.23774	Btk29A	-	chr2L-1931-1	-	1016	2.93527	4.76758	wol	-	convergent	2.52985	1.68109
Merged-chr2L-8302301-2	chr2L-1054-0	+	1447	1.25418	2.23774	Btk29A	-	chr2L-1931-1	-	520	2.93527	4.76758	wol	-	convergent	2.52985	1.68109
Merged-chr2L-8302829-3	chr2L-1054-0	+	1902	1.25418	2.23774	Btk29A	-	chr2L-1055-0	+	2464	1.79041	3.37455	CG7840	+	tandem	1.13681	0.536227
Merged-chr2L-8303713-4	chr2L-1931-1	-	389	2.93527	4.76758	wol	-	chr2L-1055-0	+	1538	1.79041	3.37455	CG7840	+	divergent	1.39304	1.14486
Merged-chr2L-8305002-13	chr2L-1931-1	-	1170	2.93527	4.76758	wol	-	chr2L-1930-1	-	2087	2.24263	4.33762	Ostgamma	-	tandem	0.429959	0.692646
Merged-chr2L-8306317-1	chr2L-1055-0	+	634	1.79041	3.37455	CG7840	+	chr2L-1930-1	-	1760	2.24263	4.33762	Ostgamma	-	convergent	0.963076	0.452219
Merged-chr2L-8308049-1	chr2L-1055-0	+	2262	1.79041	3.37455	CG7840	+	chr2L-1056-0	+	151	2.3397	4.17583	CG7818	+	tandem	0.801282	0.549293
Merged-chr2L-8311212-6	chr2L-1056-0	+	1907	2.3397	4.17583	CG7818	+	chr2L-1057-0	+	8329	0.851988	2.50882	CG7787	+	tandem	1.66701	1.48772
Merged-chr2L-8314919-1	chr2L-1929-1	-	3617	1.61726	2.55742	CG7810	-	chr2L-1057-0	+	5283	0.851988	2.50882	CG7787	+	divergent	0.0485998	0.765274
Merged-chr2L-8320456-1	chr2L-1929-1	-	9094	1.61726	2.55742	CG7810	-	chr2L-1927-1	-	4676	-3.29163	1.41636	CG7781	-	tandem	1.14106	4.90889
Merged-chr2L-8348613-3	chr2L-1060-0	+	10077	-1.36943	3.05728	CG14274	+	chr2L-1926-1	-	15746	3.64911	5.75624	RpS13	-	convergent	2.69896	5.01854
Merged-chr2L-8351719-1	chr2L-1060-0	+	13331	-1.36943	3.05728	CG14274	+	chr2L-1926-1	-	12773	3.64911	5.75624	RpS13	-	convergent	2.69896	5.01854
Merged-chr2L-8361913-2	chr2L-1060-0	+	23315	-1.36943	3.05728	CG14274	+	chr2L-1926-1	-	2456	3.64911	5.75624	RpS13	-	convergent	2.69896	5.01854
Merged-chr2L-8363161-16	chr2L-1060-0	+	23889	-1.36943	3.05728	CG14274	+	chr2L-1925-1	-	1408	1.94252	2.55742	Pp2A-29B	+	convergent	0.499856	3.31195
Merged-chr2L-8365479-1	chr2L-1068-0	+	463	3.78272	4.09583	CSN8	+	chr2L-1925-1	-	867	1.94252	2.55742	Pp2A-29B	+	convergent	1.5384	1.8402
Merged-chr2L-8366195-4	chr2L-1068-0	+	950	3.78272	4.09583	CSN8	+	chr2L-1069-0	+	7732	2.64041	4.96514	Wdr82	+	tandem	0.869315	1.14231
Merged-chr2L-8374572-1	chr2L-1925-1	-	7918	1.94252	2.55742	Pp2A-29B	+	chr2L-1924-1	-	2083	1.65347	3.71165	CG13390	-	tandem	1.15423	0.28905
Merged-chr2L-8381645-1	chr2L-1924-1	-	4472	1.65347	3.71165	CG13390	-	chr2L-1070-0	+	834	3.56959	6.34088	Rcd4	+	divergent	2.62923	1.91612
Merged-chr2L-8382265-1	chr2L-1924-1	-	5338	1.65347	3.71165	CG13390	-	chr2L-1070-0	+	460	3.56959	6.34088	Rcd4	+	divergent	2.62923	1.91612
Merged-chr2L-8382852-2	chr2L-1924-1	-	5670	1.65347	3.71165	CG13390	-	chr2L-1923-1	-	827	3.66427	4.85766	l(2)k12914	-	tandem	1.14601	2.01081
Merged-chr2L-8384002-1	chr2L-1070-0	+	1005	3.56959	6.34088	Rcd4	+	chr2L-1071-0	+	304	3.30458	7.68958	CG13384	+	tandem	1.3487	0.265007
Merged-chr2L-8384910-3	chr2L-1071-0	+	55	3.30458	7.68958	CG13384	+	chr2L-1072-0	+	862	3.31929	6.04746	CG13384	+	tandem	1.64212	0.0147079
Merged-chr2L-8386132-2	chr2L-1071-0	+	1487	3.30458	7.68958	CG13384	+	chr2L-1922-1	-	909	0.0943358	1.56638	CG13384	+	convergent	6.1232	3.21024
Merged-chr2L-8398383-6	chr2L-1921-1	-	5862	-2.26431	1.46812	CG42820	-	chr2L-1077-0	+	1751	1.79794	1.90365	CG31898	+	divergent	0.435533	4.06225
Merged-chr2L-8399292-2	chr2L-1921-1	-	6708	-2.26431	1.46812	CG42820	-	chr2L-1077-0	+	774	1.79794	1.90365	CG31898	+	divergent	0.435533	4.06225
Merged-chr2L-8403016-1	chr2L-1077-0	+	2446	1.79794	1.90365	CG31898	+	chr2L-1078-0	+	370	3.1709	5.84945	emb	+	tandem	3.9458	1.37296
Merged-chr2L-8403840-1	chr2L-1919-1	-	218	2.71604	5.10658	fy	-	chr2L-1918-1	-	7464	0.952079	3.80518	CG13397	-	tandem	1.3014	1.76396
Merged-chr2L-8415040-2	chr2L-1918-1	-	2758	0.952079	3.80518	CG13397	-	chr2L-1079-0	+	344	3.71082	7.25657	Akap200	+	divergent	3.4514	2.75874
Merged-chr2L-8415784-2	chr2L-1917-1	-	392	2.502	5.41095	CG13398	-	chr2L-1916-1	-	677	0.917459	3.27634	Akap200	+	tandem	2.1346	1.58454
Merged-chr2L-8416634-3	chr2L-1079-0	+	566	3.71082	7.25657	Akap200	+	chr2L-1914-1	-	2800	-2.46606	1.74485	Akap200	+	convergent	5.51173	6.17688
Merged-chr2L-8420112-5	chr2L-1916-1	-	2837	0.917459	3.27634	Akap200	+	chr2L-1912-1	-	4475	-1.72647	1.86556	Akap200	+	tandem	1.41079	2.64393
Merged-chr2L-8424744-3	chr2L-1914-1	-	4620	-2.46606	1.74485	Akap200	+	chr2L-1911-1	-	12180	2.38867	4.16803	D12	-	tandem	2.42318	4.85473
Merged-chr2L-8437407-4	chr2L-1912-1	-	12263	-1.72647	1.86556	Akap200	+	chr2L-1910-1	-	11964	1.27119	4.07928	U26	-	tandem	2.21372	2.99765
Merged-chr2L-8438402-1	chr2L-1080-0	+	830	1.38824	4.62095	Chrac-14	+	chr2L-1910-1	-	10996	1.27119	4.07928	U26	-	convergent	0.541671	0.117053
Merged-chr2L-8442097-4	chr2L-1080-0	+	4331	1.38824	4.62095	Chrac-14	+	chr2L-1910-1	-	7235	1.27119	4.07928	U26	-	convergent	0.541671	0.117053
Merged-chr2L-8449528-2	chr2L-1080-0	+	11940	1.38824	4.62095	Chrac-14	+	chr2L-1908-1	-	14298	-1.39228	3.69002	fu12	-	convergent	0.930933	2.78052
Merged-chr2L-8464569-3	chr2L-1908-1	-	275	-1.39228	3.69002	fu12	-	chr2L-1084-0	+	1770	1.72835	5.88559	d	+	divergent	2.19557	3.12063
Merged-chr2L-8479333-17	chr2L-1085-0	+	2225	-2.97255	0.841268	CheA29a	+	chr2L-1087-0	+	1162	2.64799	9.73037	CG43796	+	tandem	8.8891	5.62054
Merged-chr2L-8485714-1	chr2L-1088-0	+	21	2.57161	8.2999	CR43604	+	chr2L-1897-1	-	7635	-2.11322	1.41636	CG43400	+	convergent	6.88354	4.68482
Merged-chr2L-8488875-3	chr2L-1088-0	+	3135	2.57161	8.2999	CR43604	+	chr2L-1897-1	-	4382	-2.11322	1.41636	CG43400	+	convergent	6.88354	4.68482
Merged-chr2L-8511887-3	chr2L-1089-0	+	971	0.500723	2.95215	CG13096	-	chr2L-1892-1	-	2759	3.03721	4.4641	CG13097	-	convergent	1.51195	2.53648
Merged-chr2L-8515019-6	chr2L-1893-1	-	2514	3.09601	4.93787	CG13096	-	chr2L-1891-1	-	1880	2.39176	3.55292	mRpL51	-	tandem	1.38494	0.704247
Merged-chr2L-8516035-1	chr2L-1090-0	+	783	3.02441	5.53141	PIG-U	+	chr2L-1891-1	-	1175	2.39176	3.55292	mRpL51	-	convergent	1.97848	0.632653
Merged-chr2L-8517399-6	chr2L-1090-0	+	1654	3.02441	5.53141	PIG-U	+	chr2L-1890-1	-	3792	2.70396	4.88648	Acer	+	convergent	0.644924	0.32045
Merged-chr2L-8522032-1	chr2L-1890-1	-	118	2.70396	4.88648	Acer	+	chr2L-1889-1	-	607	-0.888704	3.21707	Acer	+	tandem	1.66941	3.59267
Merged-chr2L-8528073-1	chr2L-1889-1	-	5070	-0.888704	3.21707	Acer	+	chr2L-1888-1	-	320	2.2114	5.30819	lmgA		tandem	2.09112	3.10011
Merged-chr2L-8528504-2	chr2L-1889-1	-	5463	-0.888704	3.21707	Acer	+	chr2L-1093-0	+	331	-2.14882	4.50184	CG17834	+	divergent	1.28476	1.26011
Merged-chr2L-8533650-2	chr2L-1093-0	+	4534	-2.14882	4.50184	CG17834	+	chr2L-1094-0	+	1879	-2.24881	-0.685836	CG17834	+	tandem	5.18767	0.0999893
Merged-chr2L-8536420-1	chr2L-1094-0	+	707	-2.24881	-0.685836	CG17834	+	chr2L-1095-0	+	5127	3.24679	9.42193	Sema1a		tandem	10.1078	5.49559
Merged-chr2L-8538687-7	chr2L-1094-0	+	2848	-2.24881	-0.685836	CG17834	+	chr2L-1095-0	+	2686	3.24679	9.42193	Sema1a		tandem	10.1078	5.49559
Merged-chr2L-8542982-19	chr2L-1886-1	-	310	-1.62385	9.03555	Sema1a		chr2L-1884-1	-	553	-0.93092	1.78622	Sema1a		tandem	7.24933	0.692934
Merged-chr2L-8545650-1	chr2L-1885-1	-	1349	-0.781682	2.55742	Sema1a		chr2L-1097-0	+	55799	2.04695	2.29618	CR43855	-	divergent	0.261239	2.82864
Merged-chr2L-8578592-2	chr2L-1884-1	-	32604	-0.93092	1.78622	Sema1a		chr2L-1097-0	+	22843	2.04695	2.29618	CR43855	-	divergent	0.509966	2.97787
Merged-chr2L-8609017-5	chr2L-1097-0	+	7189	2.04695	2.29618	CR43855	-	chr2L-1870-1	-	3873	-2.48593	3.78491	CR43855	-	convergent	1.48873	4.53289
Merged-chr2L-8619955-2	chr2L-1870-1	-	6610	-2.48593	3.78491	CR43855	-	chr2L-1868-1	-	31567	-2.63827	2.11323	Glt	+	tandem	1.67169	0.152333
Merged-chr2L-8682663-1	chr2L-1863-1	-	2525	-0.610128	3.09068	CG9287	-	chr2L-1099-0	+	524	0.185196	9.78687	CG9289	-	divergent	6.69619	0.795324
Merged-chr2L-8683383-7	chr2L-1863-1	-	3079	-0.610128	3.09068	CG9287	-	chr2L-1862-1	-	367	-0.220273	9.91668	CG9289	-	tandem	6.826	0.389855
Merged-chr2L-8684013-1	chr2L-1099-0	+	449	0.185196	9.78687	CG9289	-	chr2L-1861-1	-	1769	2.51264	4.56856	PrBP	-	convergent	5.21831	2.32744
Merged-chr2L-8690582-1	chr2L-1100-0	+	4276	2.36027	2.14538	Trs23	+	chr2L-1860-1	-	662	-2.41654	1.90365	Hnf4	-	convergent	0.241725	4.77681
Merged-chr2L-8700132-1	chr2L-1858-1	-	27	-4.0007	1.41636	Hnf4	-	chr2L-1857-1	-	22860	1.14103	0.990316	raw	-	tandem	0.426041	5.14173
Merged-chr2L-8738674-1	chr2L-1856-1	-	2669	1.17457	5.31174	raw	-	chr2L-1855-1	-	1895	1.23618	4.50803	raw	-	tandem	0.803705	0.061604
Merged-chr2L-8740600-2	chr2L-1856-1	-	4542	1.17457	5.31174	raw	-	chr2L-1109-0	+	47732	-3.19795	1.90365	CG42710	-	divergent	3.40809	4.37252
Merged-chr2L-8758661-5	chr2L-1855-1	-	17803	1.23618	4.50803	raw	-	chr2L-1109-0	+	29653	-3.19795	1.90365	CG42710	-	divergent	2.60438	4.43412
Merged-chr2L-8794260-2	chr2L-1109-0	+	5504	-3.19795	1.90365	CG42710	-	chr2L-1847-1	-	1377	-1.44016	1.70226	CG42710	-	convergent	0.201393	1.75779
Merged-chr2L-8811390-4	chr2L-1843-1	-	1202	0.039496	4.58037	SoxN	+	chr2L-1118-0	+	13953	4.46225	8.77863	SoxN	+	divergent	4.19826	4.42275
Merged-chr2L-8823509-1	chr2L-1843-1	-	13361	0.039496	4.58037	SoxN	+	chr2L-1118-0	+	1914	4.46225	8.77863	SoxN	+	divergent	4.19826	4.42275
Merged-chr2L-8825609-2	chr2L-1843-1	-	15352	0.039496	4.58037	SoxN	+	chr2L-1832-1	-	13247	-0.831147	2.23774	SoxN	+	tandem	2.34263	0.870643
Merged-chr2L-8832290-5	chr2L-1835-1	-	6220	-1.37048	2.98805	SoxN	+	chr2L-1832-1	-	6598	-0.831147	2.23774	SoxN	+	tandem	0.750312	0.539337
Merged-chr2L-8832667-2	chr2L-1835-1	-	6723	-1.37048	2.98805	SoxN	+	chr2L-1832-1	-	6310	-0.831147	2.23774	SoxN	+	tandem	0.750312	0.539337
Merged-chr2L-8841284-7	chr2L-1832-1	-	1886	-0.831147	2.23774	SoxN	+	chr2L-1120-0	+	5002	-0.512568	1.51808	CR45365	-	divergent	0.719654	0.318579
Merged-chr2L-8847188-1	chr2L-1120-0	+	20	-0.512568	1.51808	CR45365	-	chr2L-1830-1	-	1966	-1.24671	1.70226	CR45365	-	convergent	0.184173	0.734146
Merged-chr2L-8848042-2	chr2L-1831-1	-	1004	-0.040455	1.90365	CR45365	-	chr2L-1830-1	-	1420	-1.24671	1.70226	CR45365	-	tandem	0.201393	1.20626
Merged-chr2L-8848575-1	chr2L-1831-1	-	1285	-0.040455	1.90365	CR45365	-	chr2L-1830-1	-	635	-1.24671	1.70226	CR45365	-	tandem	0.201393	1.20626
Merged-chr2L-8849432-2	chr2L-1831-1	-	2220	-0.040455	1.90365	CR45365	-	chr2L-1121-0	+	2334	-0.842871	2.69411	CR45365	-	divergent	0.790458	0.802416
Merged-chr2L-8872605-1	chr2L-1827-1	-	6244	-1.9999	1.70226	CG32983	+	chr2L-1123-0	+	3293	-2.05067	0.990316	CR44414	+	divergent	0.711941	0.0507735
Merged-chr2L-8881244-1	chr2L-1824-1	-	4999	-1.9277	1.30691	CR44414	+	chr2L-1126-0	+	17302	-2.28054	5.76403	CG34398	+	divergent	4.45712	0.352839
Merged-chr2L-8888901-2	chr2L-1824-1	-	12506	-1.9277	1.30691	CR44414	+	chr2L-1126-0	+	9508	-2.28054	5.76403	CG34398	+	divergent	4.45712	0.352839
Merged-chr2L-8936751-4	chr2L-1818-1	-	12046	-2.21189	0.584125	Tsp29Fa	+	chr2L-1130-0	+	252	-0.709201	2.14538	Tsp29Fb	+	divergent	1.56125	1.50269
Merged-chr2L-8937932-2	chr2L-1130-0	+	409	-0.709201	2.14538	Tsp29Fb	+	chr2L-1816-1	-	8453	1.72042	2.23774	C1GalTA	-	convergent	0.0923621	2.42962
Merged-chr2L-8943274-10	chr2L-1130-0	+	5512	-0.709201	2.14538	Tsp29Fb	+	chr2L-1816-1	-	2760	1.72042	2.23774	C1GalTA	-	convergent	0.0923621	2.42962
Merged-chr2L-8950468-13	chr2L-1816-1	-	3120	1.72042	2.23774	C1GalTA	-	chr2L-1814-1	-	6812	1.5564	4.98748	CG31886	-	tandem	2.74975	0.164022
Merged-chr2L-8951769-2	chr2L-1815-1	-	314	-0.832771	3.66805	C1GalTA	-	chr2L-1814-1	-	6010	1.5564	4.98748	CG31886	-	tandem	1.31943	2.38917
Merged-chr2L-8952640-5	chr2L-1815-1	-	960	-0.832771	3.66805	C1GalTA	-	chr2L-1814-1	-	4891	1.5564	4.98748	CG31886	-	tandem	1.31943	2.38917
Merged-chr2L-8958433-1	chr2L-1814-1	-	258	1.5564	4.98748	CG31886	-	chr2L-1136-0	+	8908	-2.86118	3.55292	CG18088	+	divergent	1.43456	4.41758
Merged-chr2L-8960854-3	chr2L-1814-1	-	2568	1.5564	4.98748	CG31886	-	chr2L-1136-0	+	6371	-2.86118	3.55292	CG18088	+	divergent	1.43456	4.41758
Merged-chr2L-8997276-8	chr2L-1142-0	+	4916	-2.51956	0.0166935	CG9555	+	chr2L-1146-0	+	12888	-3.21861	0.0166935	CG9568	+	tandem	0	0.699054
Merged-chr2L-9115264-1	chr2L-1155-0	+	26061	-2.40222	4.82826	Toll-4	+	chr2L-1159-0	+	10232	2.0622	9	CG32982	+	tandem	4.17174	4.46442
Merged-chr2L-9116232-2	chr2L-1155-0	+	26939	-2.40222	4.82826	Toll-4	+	chr2L-1159-0	+	9144	2.0622	9	CG32982	+	tandem	4.17174	4.46442
Merged-chr2L-9117607-7	chr2L-1155-0	+	28099	-2.40222	4.82826	Toll-4	+	chr2L-1159-0	+	7790	2.0622	9	CG32982	+	tandem	4.17174	4.46442
Merged-chr2L-9120975-7	chr2L-1155-0	+	31250	-2.40222	4.82826	Toll-4	+	chr2L-1159-0	+	4271	2.0622	9	CG32982	+	tandem	4.17174	4.46442
Merged-chr2L-9121823-3	chr2L-1155-0	+	32521	-2.40222	4.82826	Toll-4	+	chr2L-1159-0	+	3591	2.0622	9	CG32982	+	tandem	4.17174	4.46442
Merged-chr2L-9122841-2	chr2L-1155-0	+	33396	-2.40222	4.82826	Toll-4	+	chr2L-1159-0	+	2413	2.0622	9	CG32982	+	tandem	4.17174	4.46442
Merged-chr2L-9124532-2	chr2L-1155-0	+	35262	-2.40222	4.82826	Toll-4	+	chr2L-1159-0	+	1018	2.0622	9	CG32982	+	tandem	4.17174	4.46442
Merged-chr2L-9125897-5	chr2L-1155-0	+	36643	-2.40222	4.82826	Toll-4	+	chr2L-1795-1	-	23647	-0.489824	3.31925	CG32982	+	convergent	1.509	1.91239
Merged-chr2L-9128221-1	chr2L-1159-0	+	2422	2.0622	9	CG32982	+	chr2L-1795-1	-	21790	-0.489824	3.31925	CG32982	+	convergent	5.68075	2.55203
Merged-chr2L-9148790-2	chr2L-1159-0	+	22881	2.0622	9	CG32982	+	chr2L-1795-1	-	1104	-0.489824	3.31925	CG32982	+	convergent	5.68075	2.55203
Merged-chr2L-9150294-3	chr2L-1159-0	+	24368	2.0622	9	CG32982	+	chr2L-1792-1	-	16047	2.05481	4.91474	CG9586	-	convergent	4.08526	0.00738928
Merged-chr2L-9158523-1	chr2L-1795-1	-	8341	-0.489824	3.31925	CG32982	+	chr2L-1792-1	-	7902	2.05481	4.91474	CG9586	-	tandem	1.59548	2.54464
Merged-chr2L-9166795-9	chr2L-1795-1	-	16196	-0.489824	3.31925	CG32982	+	chr2L-1160-0	+	9149	0.76944	7.85667	tai	+	divergent	4.53742	1.25926
Merged-chr2L-9176648-4	chr2L-1792-1	-	9586	2.05481	4.91474	CG9586	-	chr2L-1161-0	+	1107	0.788871	1.97694	tai	+	divergent	2.93779	1.26594
Merged-chr2L-9177682-7	chr2L-1790-1	-	844	-2.17441	0.0166935	tai	+	chr2L-1161-0	+	461	0.788871	1.97694	tai	+	divergent	1.96025	2.96328
Merged-chr2L-9179079-11	chr2L-1790-1	-	1620	-2.17441	0.0166935	tai	+	chr2L-1787-1	-	23844	-2.34434	0.760541	tai	+	tandem	0.743847	0.169925
Merged-chr2L-9205396-4	chr2L-1787-1	-	1526	-2.34434	0.760541	tai	+	chr2L-1162-0	+	17160	0.655917	1.18847	aust	-	divergent	0.427933	3.00026
Merged-chr2L-9233743-1	chr2L-1784-1	-	7205	-1.07849	1.30691	aust	-	chr2L-1782-1	-	2816	-1.61299	8.30168	aust	-	tandem	6.99477	0.534499
Merged-chr2L-9330731-1	chr2L-1166-0	+	58322	-2.92445	0.0166935	Ggamma30A	+	chr2L-1775-1	-	673	-1.53061	1.82643	Cks30A	+	convergent	1.80974	1.39384
Merged-chr2L-9417696-1	chr2L-1175-0	+	1139	-3.00553	4.20663	Mco1	+	chr2L-1176-0	+	3715	-1.78385	1.18847	Mco1	+	tandem	3.01815	1.22168
Merged-chr2L-9430915-1	chr2L-1765-1	-	9057	-3.43415	0.990316	Mco1	+	chr2L-1762-1	-	5	1.79897	5.32232	FucTB	-	tandem	4.33201	5.23312
Merged-chr2L-9431520-1	chr2L-1762-1	-	319	1.79897	5.32232	FucTB	-	chr2L-1761-1	-	1270	-0.701328	1.86556	scat	+	tandem	3.45676	2.5003
Merged-chr2L-9443995-2	chr2L-1178-0	+	6563	-2.8733	2.87755	numb	+	chr2L-1759-1	-	5292	-2.05532	1.41636	numb	+	convergent	1.46119	0.81798
Merged-chr2L-9448297-3	chr2L-1178-0	+	10814	-2.8733	2.87755	numb	+	chr2L-1759-1	-	782	-2.05532	1.41636	numb	+	convergent	1.46119	0.81798
Merged-chr2L-9449318-2	chr2L-1178-0	+	11816	-2.8733	2.87755	numb	+	chr2L-1179-0	+	315	3.17436	7.95745	numb	+	tandem	5.0799	6.04766
Merged-chr2L-9449937-2	chr2L-1759-1	-	310	-2.05532	1.41636	numb	+	chr2L-1758-1	-	4572	-1.48013	2.73694	numb	+	tandem	1.32058	0.575187
Merged-chr2L-9451447-1	chr2L-1179-0	+	1578	3.17436	7.95745	numb	+	chr2L-1758-1	-	3159	-1.48013	2.73694	numb	+	convergent	5.22051	4.6545
Merged-chr2L-9453225-11	chr2L-1179-0	+	3135	3.17436	7.95745	numb	+	chr2L-1758-1	-	919	-1.48013	2.73694	numb	+	convergent	5.22051	4.6545
Merged-chr2L-9454770-14	chr2L-1179-0	+	4181	3.17436	7.95745	numb	+	chr2L-1757-1	-	11356	-4.20439	-2.10996	CR43769	+	convergent	10.0674	7.37876
Merged-chr2L-9464733-3	chr2L-1758-1	-	9751	-1.48013	2.73694	numb	+	chr2L-1757-1	-	2081	-4.20439	-2.10996	CR43769	+	tandem	4.8469	2.72426
Merged-chr2L-9494489-12	chr2L-1757-1	-	26238	-4.20439	-2.10996	CR43769	+	chr2L-1180-0	+	269	1.60493	7.14969	CG33298	+	divergent	9.25965	5.80932
Merged-chr2L-9496087-5	chr2L-1755-1	-	435	2.57808	5.48505	Gdi	-	chr2L-1181-0	+	11443	1.69475	2.89657	Oatp30B	+	divergent	2.58848	0.883332
Merged-chr2L-9502382-3	chr2L-1180-0	+	6766	1.60493	7.14969	CG33298	+	chr2L-1181-0	+	6142	1.69475	2.89657	Oatp30B	+	tandem	4.25312	0.0898171
Merged-chr2L-9522236-22	chr2L-1752-1	-	8293	-2.46622	1.36267	Oatp30B	+	chr2L-1745-1	-	37169	-2.89558	-0.292224	jp	-	tandem	1.6549	0.429353
Merged-chr2L-9540174-1	chr2L-1182-0	+	18922	0.726213	6.15796	Oatp30B	+	chr2L-1745-1	-	20242	-2.89558	-0.292224	jp	-	convergent	6.45018	3.62179
Merged-chr2L-9568407-1	chr2L-1743-1	-	1501	-1.95273	1.94076	jp	-	chr2L-1184-0	+	356	2.08697	7.52139	CG3838	+	divergent	5.58063	4.0397
Merged-chr2L-9570419-3	chr2L-1184-0	+	1341	2.08697	7.52139	CG3838	+	chr2L-1741-1	-	5976	1.84809	5.84945	Mtpalpha	-	convergent	1.67194	0.238885
Merged-chr2L-9576460-4	chr2L-1184-0	+	7060	2.08697	7.52139	CG3838	+	chr2L-1740-1	-	4823	1.01076	9.53166	gcm	-	convergent	2.01027	1.07622
Merged-chr2L-9577479-2	chr2L-1741-1	-	507	1.84809	5.84945	Mtpalpha	-	chr2L-1740-1	-	4092	1.01076	9.53166	gcm	-	tandem	3.68221	0.837333
Merged-chr2L-9579143-4	chr2L-1741-1	-	1938	1.84809	5.84945	Mtpalpha	-	chr2L-1740-1	-	2217	1.01076	9.53166	gcm	-	tandem	3.68221	0.837333
Merged-chr2L-9581804-2	chr2L-1741-1	-	4875	1.84809	5.84945	Mtpalpha	-	chr2L-1736-1	-	20435	-2.82419	1.05944	CG4382	-	tandem	4.79001	4.67228
Merged-chr2L-9584306-2	chr2L-1185-0	+	2256	-3.71016	-0.931955	gcm	-	chr2L-1736-1	-	17843	-2.82419	1.05944	CG4382	-	convergent	1.99139	0.885965
Merged-chr2L-9596705-4	chr2L-1185-0	+	14425	-3.71016	-0.931955	gcm	-	chr2L-1736-1	-	5219	-2.82419	1.05944	CG4382	-	convergent	1.99139	0.885965
Merged-chr2L-9598133-1	chr2L-1185-0	+	16129	-3.71016	-0.931955	gcm	-	chr2L-1736-1	-	4062	-2.82419	1.05944	CG4382	-	convergent	1.99139	0.885965
Merged-chr2L-9598825-1	chr2L-1185-0	+	16897	-3.71016	-0.931955	gcm	-	chr2L-1736-1	-	3446	-2.82419	1.05944	CG4382	-	convergent	1.99139	0.885965
Merged-chr2L-9599399-1	chr2L-1185-0	+	17489	-3.71016	-0.931955	gcm	-	chr2L-1736-1	-	2889	-2.82419	1.05944	CG4382	-	convergent	1.99139	0.885965
Merged-chr2L-9601402-6	chr2L-1185-0	+	19209	-3.71016	-0.931955	gcm	-	chr2L-1736-1	-	684	-2.82419	1.05944	CG4382	-	convergent	1.99139	0.885965
Merged-chr2L-9602285-1	chr2L-1185-0	+	20188	-3.71016	-0.931955	gcm	-	chr2L-1194-0	+	5846	-2.94202	2.23774	gcm2	+	tandem	3.16969	0.768136
Merged-chr2L-9612719-3	chr2L-1194-0	+	4034	-2.94202	2.23774	gcm2	+	chr2L-1195-0	+	445	2.08589	7.39087	Trx-2	+	tandem	5.15313	5.02791
Merged-chr2L-9613632-5	chr2L-1194-0	+	4797	-2.94202	2.23774	gcm2	+	chr2L-1196-0	+	2761	1.08737	9.1844	GlcAT-S	+	tandem	6.94666	4.0294
Merged-chr2L-9649433-2	chr2L-1198-0	+	15249	-2.49962	3.46649	Apoltp	+	chr2L-1731-1	-	49767	2.35977	6.88514	Pka-C1	-	convergent	3.41865	4.8594
Merged-chr2L-9698706-2	chr2L-1198-0	+	64462	-2.49962	3.46649	Apoltp	+	chr2L-1731-1	-	420	2.35977	6.88514	Pka-C1	-	convergent	3.41865	4.8594
Merged-chr2L-9699268-1	chr2L-1198-0	+	65037	-2.49962	3.46649	Apoltp	+	chr2L-1201-0	+	376	4.83628	8.69625	hoip	+	tandem	5.22976	7.33591
Merged-chr2L-9699929-1	chr2L-1731-1	-	354	2.35977	6.88514	Pka-C1	-	chr2L-1730-1	-	5825	1.783	8.7917	CG31710	-	tandem	1.90656	0.576772
Merged-chr2L-9700552-1	chr2L-1201-0	+	491	4.83628	8.69625	hoip	+	chr2L-1730-1	-	5190	1.783	8.7917	CG31710	-	convergent	0.0954521	3.05328
Merged-chr2L-9711311-1	chr2L-1730-1	-	5205	1.783	8.7917	CG31710	-	chr2L-1203-0	+	4113	-1.39724	2.04669	CG4364	-	divergent	6.74501	3.18024
Merged-chr2L-9714551-8	chr2L-1729-1	-	3042	2.80478	4.62665	CG4364	-	chr2L-1203-0	+	669	-1.39724	2.04669	CG4364	-	divergent	2.57996	4.20202
Merged-chr2L-9731457-2	chr2L-1203-0	+	15754	-1.39724	2.04669	CG4364	-	chr2L-1721-1	-	12421	-1.62279	3.37455	Nckx30C	-	convergent	1.32785	0.22555
Merged-chr2L-9757713-4	chr2L-1720-1	-	10224	-3.15323	2.45853	Nckx30C	-	chr2L-1718-1	-	483	3.14687	6.3374	zf30C	+	tandem	3.87887	6.30011
Merged-chr2L-9759013-2	chr2L-1207-0	+	415	2.51354	4.42534	zf30C	+	chr2L-1717-1	-	4043	1.80463	4.43187	Taf11	-	convergent	0.00653171	0.708906
Merged-chr2L-9763660-1	chr2L-1208-0	+	52	3.24633	6.27338	und	+	chr2L-1716-1	-	6330	-1.41171	3.20187	CG17633	+	convergent	3.07151	4.65804
Merged-chr2L-9767818-2	chr2L-1208-0	+	4080	3.24633	6.27338	und	+	chr2L-1716-1	-	2124	-1.41171	3.20187	CG17633	+	convergent	3.07151	4.65804
[truncated: 9,667 more rows]

## Sheet: elba3_pro
ChIPseq_ChIPnexus_PeakID	upstream.PROseq.PeakId.Id	upstream.PROseq.PeakId.Strand	upstream.PROseq.PeakId.Distance	upstream.PROseq.PeakId.body_log2TPM	upstream.PROseq.PeakId.promoter_log2TPM	upstream.PROseq.PeakId.Gene.Name	upstream.PROseq.PeakId.Gene.Strand	downstream.PROseq.PeakId.Id	downstream.PROseq.PeakId.Strand	downstream.PROseq.PeakId.Distance	downstream.PROseq.PeakId.body_log2TPM	downstream.PROseq.PeakId.promoter_log2TPM	downstream.PROseq.PeakId.Gene.Name	downstream.PROseq.PeakId.Gene.Strand	adjacent_pair	adjacent_promoter_absFC	adjacent_body_absFC
[truncated: 10,523 more rows]

[truncated: 2 more sheets: insv_pro, yw_pro]
