# Supplementary material for: BEN-solo factors partition active chromatin to ensure proper gene activation in Drosophila
Source: Nat Commun. 2019 Dec 13;10:5700. doi: 10.1038/s41467-019-13558-8 (PMC6911014; doi:10.1038/s41467-019-13558-8)
Supplement: Supplementary file 9 — Supplementary Data 6 [file 41467_2019_13558_MOESM9_ESM.xlsx]

## Sheet: Sheet1
List of Reagents
Plasmids	Reference
pI-Fab7-wt	Zhou et al. 1996
pBluescript_white	Mannervik - C80
pBluescript_LacZ	Mannervik - C49
Reagents and Other Materials
Company	Name	ID/Cat. No.
Jackson ImmunoResearch	Alexa Fluor 488 AffiniPure Goat Anti-Rabbit IgG (H+L)	cat no. 111-545-144
Vector Laboratories	Vectashield Mounting Medium	cat no. H-1000
Roche	Alkaline-phosphatase-labelled anti-Digoxigenin antibody	cat no. 11093274910
Agencourt	AMPure XP beads	cat no. A63881
NEB	Q5 Hot Start High-Fidelity Polymerase	cat no. M0493
Thermo Fisher	Trizol Reagent	cat no. 15596026
Thermo Fisher	Trizol LS Reagent	cat no. 10296010
Corning	Costar Spin-X centrifuge tube filters	cat no. CLS8162-96EA
Bio-Rad	P-30 Columns	cat no. 7326231
Invitrogen	M280 streptavidin beads	cat no. 11205D
NEB	T4 RNA ligase	cat no. M0204
NEB	T4 DNA ligase	cat no. M0202
NEB	RppH	cat no. M0356
NEB	PNK	cat no. M0201
Roche	RNase, DNase-free	cat no. 11119915001
Thermo Fisher	Proteinase K, PCR-grade	cat no. EO0491
Qiagen	Quick Spin PCR Purification Kit	cat no. 28104
Thermo Fisher	Phusion polymerase 2x master mix	cat no. F-533
Invitrogen	SuperScript III	cat no. 18080093
Invitrogen	TURBO DNA-free kit	cat no. AM1907
Invitrogen	SuperScript III First Strand Synthesis Supermix	cat no. 18080400
BioRad	iTaq Universal SYBR Green Supermix	cat no. 1725124
Thermo Fisher	T3 RNA polymerase	cat no. EP0101
Thermo Fisher	T7 RNA polymerase	cat no. EP0111
Roche	Dig RNA labelling mix	cat no. 11277073910
Fisher Chemical	Permount Mounting Medium	cat no. SP15
Jackson ImmunoResearch	mouse Anti-Rabbit IgG, light chain specific	cat no. 211-032-171
Thermo Fisher	ECL Plus reagent	cat no. 34096
Sigma	Di(N-succinimidyl) glutarate	cat no. 80424-50MG-F
Roche	Complete Tablets, Mini EDTA-free	cat no. 04693159001
GE health care	GammaBind-G sepharose	cat no. 17-0885-01
Millipore	Ultrafree-MC-HV Centrifugal Filters, Durapore - PVDF 0.45µm	cat no. UFC30HV00
CRISPR deletion sgRNAs
	Fwd	Rev
elba1	CTTC GTGGCTGCTGAGAAGCTGCTA	AAAC TAGCAGCTTCTCAGCAGCCAC
elba2	CTTC GGCACTGCCTTAACGGGAAC	AAAC GTTCCCGTTAAGGCAGTGCCCG
elba3	CTTC GGCGAAACTCATACTGGCAG	AAAC CTGCCAGTATGAGTTTCGCC
CRISPR genotyping primers
	Fwd	Rev
elba1	TCGATGGTGAGGAGATCGAGAGCCTTGC	ACTACCTGTAAAGGTTTTCGCATTGGTG
elba2	CGGCCCATAATGAAGCAGGAGGAGATGGCG	GGTGCCATTGGGTCCCAGTACGTACACC
elba3	TCGGTTATCCTGGTTCCTGGCCGAAGTC	CCATCTCCGGTTCGGGACTGTATTGCAC
PRO-seq oligos
Rev3	GAUCGUCGGACUGUAGAACUCUGAAC
VRA5	CCUUGGCACCCGAGAAUUCCA
RP1 TrS	AATGATACGGCGACCACCGAGATCTACACGTTCAGAGTTCTACAGTCCGA
RPI TrS short	CCTTGGCACCCGAGAATTCCA
RPIx	CAAGCAGAAGACGGCATACGAGAT xxxxxx GTGACTGGAGTT CCTTGGCACCCGAGAATTCCA
TetR cloning oligos
Elba1_1_KpnIF	CGGGGTACCagcacaGTGATTAACCGCCGTCAGCGT
Elba1_364_XbaIR	GCtctagaCTACTTTGATTTGCGCTGCATTC
Elba2_1KpnIF	CGGGGTACCGTGGCCGGCGGATTTCGACCGT
Elba2_382XbaIR	GCtctagaCTAATACTCCTCCTTGATGGCGA
Elba3_1KpnIF	CGGGGTACCGTGAGCAACATCAGCAACGAC
Elba3_380_XbaIR	GCtctagaCTAATGAAGTTCGTCTCCGGATG
Insv_1_KpnIF	CGGGGTACCGTGGAAAACCAATATCAGCGCATAG
Insv_367_XbaIR	GCtctagactaaataatgttctccttttcgtg
RT-qPCR primers
	Fwd	Rev
Elba1	TGTCCTTAGCAGCTTCTCAG	CGCATTCAAGATGCAAATGAG
Elba2	GAACTACATCAACTACGAGGTGG	TGGCACTGCCTTAACGGGAA
Elba3	AGGCGAAACTCATACTGGC	TCATTCTCGGTGTACTGGAC
Insv	TATTCGCAGTGACGCACAAG	TCGCTTGACGTTCTGGATCT
RpL32	CCGCTTCAAGGGACAGTATC	ACGTTGTGCACCAGGAACTT
ChIP-qPCR primers
	Fwd	Rev
Fab7	TTGGTTTGCGTACCGACTAA	GGCTAAGAGCGAGATGGGTA
CG34245	AGGGCGAGCATAACAAGAGT	CACCTCCCTTAGCTCGATTC
Mesh1	CTTACCTTGCGACGTTGCTG	GGCCACATATCCATCTGCCA
kirreN	GCTGTTTAGTTTCAGCTGGAG	AGTTCGAATGGGAATGAGACC
r	TCTCACACTCGCTCTTCCTC	GCACAACACGGTTCTGATTG
SppL	TGGCAACATGCAACAATAGC	CTAATGACAATAGGGAGACAGAGC
CG12811	ATTCCAATTGGAAGTTTAGTGCG	TCGGGAGAGCAATATCAATTGG
mRpS24	CCACCGTTTGCAGTTCCAAG	CCTTATTCGGCAGGCGATTAC
Insulator construct primers
The BamHI site CGGGATCCCG was added 5' of each primer to allow cutting of PCR fragments close to their ends. Exception: Antp insul rep, where BglII sites were added (GAAGATCTTC)
Name of Construct	Fwd	Rev	Location
Abd-A insul rep	AATCGTATTGCCGCACTACA	GGAAAACCCCCTCCGTAGAC	chr3R:12,655,339-12,655,637
CG4278 insul rep	ATGTGACCTGCTAATAAAAT	GTTCATCCTTCTCAGCATTC	chr2L:16,326,940-16,327,174
Antp insul rep	ATACCGTTATGCTGCTGGGA	CGACGCTGACGCACATAAAT	chr3R:2,824,817-2,825,132
inv insul rep	CCGCTGATTGGATGTTCGAA	CGCTATCGTCTTCGATTGAC	chr2R:7,363,098-7,363,348
fas insul rep	CAAATGCCGCCAAACAACAA	GCTCCGTTGCGAAATTCGAT	chr2R:9,510,342-9,510,652
CG42368 insul rep	GTTCGGGATTCAAAAGCGAT	GCCAGGGCTATAAACATATG	chr2L:6,411,223-6,411,437
dpr8 insul rep	ATCCTTCGTGTGCGCTTTG	ACGAAACGAATCGAATCGAG	chrX:14,216,100-14,216,342
CG34370 insul rep	ATGAGCTGCTTTGGCGAAAT	CGGAAACGGTCTTTACCGTT	chr2R:17,926,950-17,927,197
Lasp insul rep	GATAACACCGCACAGAGCTC	CGAATAGATGGTCACACTGC	chr3L:16,704,629-16,704,905
wg insul rep	GCCATTTCTTATTGGGCCAT	TGTATCGTAAATTTGGCTGT	chr2L:7,306,845-7,307,299
Wnt2 insul rep	GATTTGAAGACGACATCCGA	ACGGCGAGATGGATGTGAAT	chr2R:5,381,557-5,381,766
CG32333 insul rep	ATTCATCCGACGACGCATTC	CAACGAGCGCAACTATTGTG	chr3L:1,275,855-1,276,054
Parp insul rep	GGACCTTGAACTGATAAGGA	GCTCAAGCTGTCCCATATAC	chr3RHet:1,954,896-1,955,863
PQBP-1 insul rep	CTGGTCACTGGTAACTGATT	CTTAACAGTGCTCAGCTCTG	chr3R:4,303,248-4,303,434
