# Supplementary material for: BEN-solo factors partition active chromatin to ensure proper gene activation in Drosophila
Source: Nat Commun. 2019 Dec 13;10:5700. doi: 10.1038/s41467-019-13558-8 (PMC6911014; doi:10.1038/s41467-019-13558-8)
Supplement: Supplementary file 10 — Source Data [file 41467_2019_13558_MOESM10_ESM.xlsx]

## Sheet: Figure 2c
Negative control CG34245			SppL
Sample	Ct		Sample	Ct
wt-PIS	34.5433		wt-PIS	32.7324
wt-E1	32.5858		wt-E1	27.1644
wt-E2	31.2168		wt-E2	25.5148
wt-E3	30.667		wt-E3	24.9046
wt-Insv	30.6169		wt-Insv	27.3274
wt-input	29.9376		wt-input	28.5984
e1-PIS	34.8066		e1-PIS	32.9726
e1-E1	35.3112		e1-E1	34.6924
e1-E2	31.7936		e1-E2	30.0619
e1-E3	32.528		e1-E3	29.0936
e1-Insv	30.5379		e1-Insv	28.0378
e1-input	30.5903		e1-input	29.377
e2			e2
PIS	33.9524		PIS	32.9849
E1	35.449		E1	32.6551
E2	34.6813		E2	32.4426
E3	31.8765		E3	28.6248
Insv	31.435		Insv	28.1624
input	31.1216		input	29.513
e3			e3
PIS	33.9615		PIS	33.3819
E1	35.3313		E1	31.7592
E2	32.2358		E2	28.9259
E3	34.2132		E3	33.0199
Insv	30.4985		Insv	27.4988
input	29.9269		input	28.6947
insv			insv
PIS	33.2123		PIS	32.2403
E1	32.6624		E1	26.8595
E2	30.8163		E2	25.0867
E3	30.7051		E3	24.4478
Insv	34.1401		Insv	33.3514
input	29.7885		input	28.473
PIS = Pre-immune serum
input = 0.2% input

## Sheet: Figure 2d
Negative control CG34245			r
Sample	Ct		Sample	Ct
wt-PIS	34.5433		wt-PIS	31.4964
wt-E1	32.5858		wt-E1	26.1139
wt-E2	31.2168		wt-E2	24.4948
wt-E3	30.667		wt-E3	23.3626
wt-Insv	30.6169		wt-Insv	21.7415
wt-input	29.9376		wt-input	27.5413
e1-PIS	34.8066		e1-PIS	33.2466
e1-E1	35.3112		e1-E1	33.2815
e1-E2	31.7936		e1-E2	28.3903
e1-E3	32.528		e1-E3	25.6328
e1-Insv	30.5379		e1-Insv	22.0344
e1-input	30.5903		e1-input	28.2836
e2			e2
PIS	33.9524		PIS	32.292
E1	35.449		E1	32.4149
E2	34.6813		E2	31.7424
E3	31.8765		E3	24.8897
Insv	31.435		Insv	21.8471
input	31.1216		input	27.9821
e3			e3
PIS	33.9615		PIS	32.9091
E1	35.3313		E1	32.1905
E2	32.2358		E2	28.2728
E3	34.2132		E3	33.2919
Insv	30.4985		Insv	21.5775
input	29.9269		input	27.8118
insv			insv
PIS	33.2123		PIS	31.0436
E1	32.6624		E1	24.6518
E2	30.8163		E2	23.1705
E3	30.7051		E3	23.4324
Insv	34.1401		Insv	31.5554
input	29.7885		input	27.3658
PIS = Pre-immune serum
input = 0.2% input

## Sheet: Figure 4a
Figure 4a
	biological replicate 1
			FF Results for Meas A - (CPS)						RL Results for Meas A - (CPS)
			1	2	3	4			1	2	3	4
		TetR	639900	640360	555270	584560		TetR	97660	98740	82920	92900
		Elba1	168870	170500	189350	205830		Elba1	221460	225560	218460	220610
		Elba2	327730	318570	329760	303370		Elba2	125100	126430	94530	95580
		Elba3	407430	440990	392160	428600		Elba3	121070	166560	143150	145420
		Insv	204120	191350	181570	208920		Insv	116320	116020	101390	119560
	biological replicate 2
			FF Results for Meas A - (CPS)						RL Results for Meas A - (CPS)
			1	2	3	4			1	2	3	4
		TetR	466730	414190	396070	468160		TetR	74480	70840	72010	83870
		Elba1	96380	123920	186890	124580		Elba1	160800	210540	300220	172390
		Elba2	249810	277280	283790	237670		Elba2	97830	114980	115840	90380
		Elba3	302190	281810	354210	304890		Elba3	104130	100920	157950	108380
		Insv	154490	156310	143570	126580		Insv	77890	78370	73020	60060
	biological replicate 3
			FF Results for Meas A - (CPS)						RL Results for Meas A - (CPS)
			1	2	3	4			1	2	3	4
		TetR	737710	441280	390780	371010		TetR	174010	97520	84250	75780
		Elba1	131400	138160	136660	118880		Elba1	173640	167790	166120	150570
		Elba2	53920	58600	50270	48250		Elba2	21880	23770	23550	21300
		Elba3	324640	419870	303160	314470		Elba3	109150	148680	103300	95420
		Insv	152080	149910	153750	139410		Insv	88470	97590	102810	85480

## Sheet: Table1
Phenotypes
	normal	segmentation defect	head involution	others	smaller*	dead counted**	total
elba1/elba1;TrlR85/TM3Sb	165	37	6	16	26	8	250
	0.66	0.148	0.024	0.064	0.104		1
elba2/elba2;Trl13C/TM3Sb	172	79	1	8	28	29	288
	0.597222	0.274306	0.00347222	0.0277778	0.0972222		1
elba3/elba3;TrlR85/TM3Sb	6	39	76	17	5	87	143
	0.041958	0.272727	0.531469	0.118881	0.034965		1
elba3/elba3;Trl13C/TM3Sb	65	10	3	7	17	48	102
	0.637255	0.0980392	0.0294118	0.0686275	0.166667		1
insv/insv;TrlR85/TM3Sb	103	1	0	2	21	0	127
	0.811024	0.00787402	0	0.015748	0.165354		1
+/+;TrlR85/TM3Sb	299	8	4	0	0	0	311
	0.961415	0.0257235	0.0128617	0	0		1
+/+;Trl13C/TM3Sb	150	1	0	0	0	0	151
	0.993377	0.00662252	0	0	0		1
elba1/elba1;CP190P11/TM3Sb	63	16	0	8	0	over 50%	87
	0.724138	0.183908	0	0.091954	0		1
elba2/elba2;CP190P11/TM3Sb	160	7	0	0	0	0	167
	0.958084	0.0419162	0	0	0		1
elba3/elba3;CP190P11/TM3Sb	42	10	0	1	20	89	73
	0.575342	0.136986	0	0.0136986	0.273973		1
insv/insv;CP190P11/TM3Sb	150	0	0	0	0	0	150
	1	0	0	0	0		1
+/+;CP190P11/TM3Sb	150	0	0	0	0	0	150
	1	0	0	0	0		1
					*most likely normal, not quantified as phenotype
						**not included in total, but counted or estimated to assess general health status

## Sheet: Supplementary Figure 1b
CRISPR RT-qPCR
Elba1 primer
	Rep 1	Rep 2	Rep 3	Rep 4
elba1	35.8588	36.6121	22.64	37.72
RpL32	16.4542	16.132	16.57	16.66
elba2	18.0665	17.3898	19.19	18.89
RpL32	16.3684	15.9102	17.38	16.9
elba3	19.3414	17.937	19.27	18.55
RpL32	17.0287	16.1722	16.8	16.43
insv	19.4823	19.31	20.27	19.05
RpL32	16.7316	17.32	17.18	16.79
yw	20.4304	19.6114	19.89	19.35
RpL32	16.6234	16.0273	16.26	16.09
Elba2 primer
	Rep 1	Rep 2	Rep 3	Rep 4
elba1	19.15	19.22	19.46	19.48
RpL32	17.5	16.132	16.57	16.66
elba2	30.52	30.91	37.25	30.84
RpL32	16.7	15.9102	17.38	16.9
elba3	19.24	18.61	19.22	18.55
RpL32	17.0287	16.78	16.8	16.43
insv	19.65	18.93	20.33	18.96
RpL32	16.7316	17.32	17.18	16.79
yw	19.33	19.2	19.29	19.23
RpL32	16.6234	16.0273	16.26	16.09
Elba3 primer
	Rep 1	Rep 2	Rep 3	Rep 4
elba1	18.7452	18.7394	19.38	19.24
RpL32	16.4542	16.132	16.57	16.66
elba2	18.1561	17.5432	19.19	18.61
RpL32	16.3684	15.9102	17.38	16.9
elba3	37.0855	34.3937	35.54	34.56
RpL32	17.0287	16.1722	16.8	16.43
insv	19.3852	19.06	20.3	18.81
RpL32	16.7316	17.32	17.18	16.79
yw	20.2999	19.448	19.74	19.32
RpL32	16.6234	16.0273	16.26	16.09
Insv primer
	Rep 1	Rep 2	Rep 3	Rep 4
elba1	19.8241	20.4007	20.14	20.29
RpL32	16.4542	16.132	16.57	16.66
elba2	19.446	19.6183	20.59	20.01
RpL32	16.3684	15.9102	17.38	16.9
elba3	20.4344	19.6224	20.29	19.58
RpL32	17.0287	16.1722	16.8	16.43
insv	25.8981	26.33	26.43	26.24
RpL32	16.7316	17.32	17.18	16.79
yw	20.2358	20.0707	20.2	19.83
RpL32	16.6234	16.0273	16.26	16.09

## Sheet: Supplementary Figure 2a
Negative control CG34245			CG12811
Sample	Ct		Sample	Ct
wt-PIS	34.5433		wt-PIS	30.0784
wt-E1	32.5858		wt-E1	26.9138
wt-E2	31.2168		wt-E2	25.4621
wt-E3	30.667		wt-E3	24.0451
wt-Insv	30.6169		wt-Insv	22.2718
wt-input	29.9376		wt-input	28.8075
e1-PIS	34.8066		e1-PIS	32.2671
e1-E1	35.3112		e1-E1	33.3938
e1-E2	31.7936		e1-E2	28.8405
e1-E3	32.528		e1-E3	25.4834
e1-Insv	30.5379		e1-Insv	22.6606
e1-input	30.5903		e1-input	29.7866
e2			e2
PIS	33.9524		PIS	32.6082
E1	35.449		E1	32.1686
E2	34.6813		E2	32.6881
E3	31.8765		E3	25.4721
Insv	31.435		Insv	22.4664
input	31.1216		input	29.6812
e3			e3
PIS	33.9615		PIS	32.8654
E1	35.3313		E1	33.2959
E2	32.2358		E2	29.1448
E3	34.2132		E3	33.4104
Insv	30.4985		Insv	22.3593
input	29.9269		input	28.8753
insv			insv
PIS	33.2123		PIS	31.2082
E1	32.6624		E1	25.3454
E2	30.8163		E2	23.857
E3	30.7051		E3	23.5064
Insv	34.1401		Insv	32.246
input	29.7885		input	28.7108
PIS = Pre-immune serum
input = 0.2% input

## Sheet: Supplementary Figure 2b
Negative control CG34245			mRpS24
Sample	Ct		Sample	Ct
wt-PIS	34.5433		wt-PIS	33.1931
wt-E1	32.5858		wt-E1	27.2559
wt-E2	31.2168		wt-E2	25.7269
wt-E3	30.667		wt-E3	25.4499
wt-Insv	30.6169		wt-Insv	28.6765
wt-input	29.9376		wt-input	29.4859
e1-PIS	34.8066		e1-PIS	33.0868
e1-E1	35.3112		e1-E1	34.5522
e1-E2	31.7936		e1-E2	30.5242
e1-E3	32.528		e1-E3	29.1453
e1-Insv	30.5379		e1-Insv	29.3587
e1-input	30.5903		e1-input	30.5249
e2			e2
PIS	33.9524		PIS	33.0921
E1	35.449		E1	33.5956
E2	34.6813		E2	33.4427
E3	31.8765		E3	28.6052
Insv	31.435		Insv	28.4933
input	31.1216		input	30.4145
e3			e3
PIS	33.9615		PIS	33.0396
E1	35.3313		E1	33.0882
E2	32.2358		E2	30.1729
E3	34.2132		E3	33.5656
Insv	30.4985		Insv	29.1852
input	29.9269		input	29.3884
insv			insv
PIS	33.2123		PIS	32.0875
E1	32.6624		E1	26.4865
E2	30.8163		E2	25.1535
E3	30.7051		E3	24.7296
Insv	34.1401		Insv	33.6103
input	29.7885		input	29.5227
PIS = Pre-immune serum
input = 0.2% input

## Sheet: Supplementary Figure 2c
Negative control CG34245			kirre
Sample	Ct		Sample	Ct
wt-PIS	34.5433		wt-PIS	39.0489
wt-E1	32.5858		wt-E1	38.9131
wt-E2	31.2168		wt-E2	36.3965
wt-E3	30.667		wt-E3	36.4085
wt-Insv	30.6169		wt-Insv	33.1281
wt-input	29.9376		wt-input	35.7368
e1-PIS	34.8066		e1-PIS	34.9576
e1-E1	35.3112		e1-E1	33.8083
e1-E2	31.7936		e1-E2	32.0241
e1-E3	32.528		e1-E3	31.4343
e1-Insv	30.5379		e1-Insv	28.47
e1-input	30.5903		e1-input	30.3763
e2			e2
PIS	33.9524		PIS	34.5171
E1	35.449		E1	34.4356
E2	34.6813		E2	33.8955
E3	31.8765		E3	30.9396
Insv	31.435		Insv	27.0697
input	31.1216		input	29.7253
e3			e3
PIS	33.9615		PIS	34.6023
E1	35.3313		E1	34.5157
E2	32.2358		E2	32.0085
E3	34.2132		E3	35.229
Insv	30.4985		Insv	27.5586
input	29.9269		input	29.4249
insv			insv
PIS	33.2123		PIS	33.046
E1	32.6624		E1	31.7661
E2	30.8163		E2	29.3806
E3	30.7051		E3	29.5909
Insv	34.1401		Insv	33.5904
input	29.7885		input	29.0251
PIS = Pre-immune serum
input = 0.2% input

## Sheet: Supplementary Figure 2d
Mesh1
Negative control CG34245			Mesh1
Sample	Ct		Sample	Ct
wt-PIS	34.5433		wt-PIS	32.3709
wt-E1	32.5858		wt-E1	31.5263
wt-E2	31.2168		wt-E2	29.9055
wt-E3	30.667		wt-E3	27.4783
wt-Insv	30.6169		wt-Insv	28.5468
wt-input	29.9376		wt-input	28.9612
e1-PIS	34.8066		e1-PIS	33.0184
e1-E1	35.3112		e1-E1	34.1513
e1-E2	31.7936		e1-E2	30.6078
e1-E3	32.528		e1-E3	28.9972
e1-Insv	30.5379		e1-Insv	28.5552
e1-input	30.5903		e1-input	29.672
e2			e2
PIS	33.9524		PIS	34.4007
E1	35.449		E1	32.4358
E2	34.6813		E2	33.6219
E3	31.8765		E3	27.9957
Insv	31.435		Insv	28.7263
input	31.1216		input	29.9141
e3			e3
PIS	33.9615		PIS	33.7796
E1	35.3313		E1	33.7438
E2	32.2358		E2	31.0452
E3	34.2132		E3	33.3017
Insv	30.4985		Insv	28.9655
input	29.9269		input	28.879
insv			insv
PIS	33.2123		PIS	32.4508
E1	32.6624		E1	30.7982
E2	30.8163		E2	28.7577
E3	30.7051		E3	28.1073
Insv	34.1401		Insv	33.0596
input	29.7885		input	28.9292
PIS = Pre-immune serum
input = 0.2% input

## Sheet: Supplementary Figure 2e
Supplementary Figure 2e
